# Supplementary material for: Toxoplasma gondii PPM3C, a secreted protein phosphatase, affects parasitophorous vacuole effector export
Source: PLoS Pathog. 2020 Dec 28;16(12):e1008771. doi: 10.1371/journal.ppat.1008771 (PMC7793252; doi:10.1371/journal.ppat.1008771)
Supplement: S1 Data — Data are presented in five different tabs. The “Results Summary Tab” lists the calculated fold enrichment (TgPPM3C-HA/Control) and -log2 p-values for all of the proteins detected in each replicate. The “Replicate 1/2 Analysis” tabs demonstrate data transformation steps and equations used to determine average protein fold enrichment and p-values. The “Replicate 1/2 Raw Data” tabs provide information on search engine identification quality parameters (e.g. PEP scores, Percolator q-values, etc.). This dataset has been deposited into the mass spectrometry open access repository Chorus under Project ID 1695. (XLSX) [file ppat.1008771.s007.xlsx]

## Sheet: Results Summary
	Replicate 1 Data			Replicate 2 Data				Green Fill = FC > 1.5 and p-value < 0.05 in both replicates
Accession Number		Protein Fold Enrichment	-log2 p-Value		Protein Fold Enrichment	-log2 p-Value	Short Name
TGME49_270320-t26_1-p1		7.90141	49.8794		5.30231	35.1486	PPM3C
TGME49_270240-t26_1-p1		4.7258	25.9334		3.1841	27.0726	MAG1
P15924		-1.01673	17.1656		-0.355856	2.47679
P02751		1.07693	16.2828		0.990572	11.0672
Q14204		0.921639	14.9377		-0.338455	2.20275
P35580		-0.642118	14.5568		-0.944271	21.2246
TGME49_254470-t26_1-p1		3.71036	13.5861		3.30372	29.0342	MYR1
Q69YQ0		-2.70583	13.1482		-1.29641	6.3039
TGME49_251540-t26_1-p1		4.01458	13.0501		1.92156	9.54272	GRA9
P12111		1.07376	12.9951		-0.380221	1.7653
Q00610		1.43644	12.6358		0.0290628	0.0756333
Q07065		-1.51013	12.2069		-0.466284	1.91064
Q14315		1.06575	12.1128		-0.841809	8.78457
TGME49_311720-t26_1-p1		2.16598	11.9079		1.34033	6.12392
P49327		1.27843	10.7844		-1.22408	7.04414
Q13813		-1.85219	10.5643		-2.38037	34.9123
Q13428		-1.48065	9.76843		2.14651	12.9214
Q8WWI1		-0.77486	9.69218		-1.39828	20.6038
P11021		-1.09495	9.21728		-0.809924	5.20406
P35579		-0.412028	8.96714		-1.20572	46.7832
P98160		1.25551	8.86821		1.39291	6.96692
P04264		-0.812254	8.39802		0.258651	1.17538
O43166		-1.87671	8.29299		-0.797414	2.55297
TGME49_311230-t26_1-p1		0.831401	8.20594		0.853193	9.16476
P35908		-0.866093	8.19344		-1.28187	8.82239
Q0ZGT2		-1.30377	7.91363		-3.16082	47.3198
O43707		-1.02261	7.88676		-1.09569	9.94421
O75083		1.3859	7.39244		-0.728436	1.96963
P62269		-1.43019	7.2785		1.08432	3.50538
P18206		-1.66881	7.23975		-1.3015	3.23926
Q6WCQ1		-0.756824	6.9899		-1.10781	8.79635
Q9P2E9		-1.44211	6.93095		0.242971	0.951237
O14974		-1.80229	6.73858		-1.41451	9.04474
TGME49_254720-t26_1-p1		-2.85436	6.65102		0.374612	0.605095
Q9UHB6		-1.18367	6.64847		-3.34529	42.9359
TGME49_203310-t26_1-p1		1.64389	6.59217		2.74232	12.0317	GRA7
P61313		2.38579	6.53643		-0.152643	0.29662
P08238		1.25733	6.51883		-1.12721	3.69581
O00159		-0.752458	6.51015		-1.32949	15.9913
P54289		-3.44845	6.47711		0.61622	0.786913
Q09666		-0.615756	6.42209		-0.293615	2.57452
Q01813		2.07029	6.41245		-0.764152	0.856389
Q96SB3		-2.05374	6.35918		-2.81741	17.3232
P62851		-1.5923	6.34937		0.834722	1.70809
Q8WUM4		1.09371	6.25487		-0.635528	3.32433
Q7Z794		-1.6824	6.23124		-0.21369	0.272035
P08708		-1.99888	6.18153		0.934582	1.63579
Q96J84		-2.55139	6.02071		-1.72588	4.61152
P02533		-0.82366	5.95608		-0.699471	2.23516
Q15149		0.361992	5.92288		-1.15176	42.6579
Q04695		-1.27345	5.9217		0.00810564	0.0125847
Q16777		-2.46678	5.83737		1.02335	0.641056
P43235		2.44102	5.7809		0.572741	0.818662
P46940		0.774011	5.74776		-0.407941	1.97108
Q9NR99		1.04848	5.64867		2.52751	10.3495
TGME49_230850-t26_1-p1		-1.43547	5.60742		0.819202	2.76101
Q9UM54		-0.787948	5.58794		-1.18219	12.2579
P53396		1.64956	5.55751		-0.952499	2.01675
O94813		-1.26582	5.52215		0	0
P50990		2.30184	5.47054		-0.86601	1.60729
O15144		-1.98109	5.42966		-2.44307	7.54568
Q02413		-1.11163	5.25618		-0.866985	1.3351
Q8N1N4		-1.26141	5.14218		-1.15445	1.63156
P30101		-0.96799	5.06853		-0.739584	3.3367
P01040		-3.37615	5.06166		2.94148	0
Q15323		-1.84567	5.0413		-0.617773	0.380811
P20042		-2.54234	5.03847		-0.488584	0.420396
P78386		-1.51489	5.03732		2.46385	1.43453
P08779		-0.900459	4.99829		-0.577465	1.80466
Q8IY81		-1.82894	4.99276		-1.7484	0
Q14525		-3.29733	4.97331		-0.928243	1.44843
Q15019		1.5888	4.80818		-1.65115	7.47226
Q13561		-1.45207	4.79313		-1.14151	1.62636
P41250		2.40102	4.78714		1.11171	2.87879
P67809		-1.73227	4.70985		-0.659769	1.55732
P63104		-1.42237	4.67744		-2.09076	2.66866
P49748		2.32723	4.65279		-0.250984	0.906478
P36578		1.52834	4.60023		-0.171711	0.352304
Q8NC51		-1.38779	4.54263		-2.62836	1.50816
P60709		0.737426	4.51582		-0.410836	0.61736
P39019		-1.49178	4.47399		-0.14906	0.369609
P08133		1.12656	4.45429		0.109108	0.0866465
O43790		-2.8557	4.44831		0.625061	1.28442
Q03135		1.4837	4.44605		-1.94023	12.9977
Q9BYG3		-1.86439	4.43771		-7.62611	0
Q5XKE5		-0.973566	4.40922		-0.538822	0.467666
Q9Y2D5		-1.11145	4.37789		-0.696536	1.02966
Q8IYB3		-2.78989	4.36544		-0.270133	0.478341
TGME49_308090-t26_1-p1		-2.78865	4.36387		-0.212678	0.253126
Q99536		1.61263	4.35468		1.84974	10.6401
P29401		1.61258	4.35451		-0.688353	4.39857
P14868		2.78097	4.3541		-0.0566621	0.032509
P16401		-0.751805	4.34541		1.317	0
P12814		-0.5786	4.3347		-0.560546	2.39223
P0DPH8		1.04004	4.28701		0.798306	2.21894
P12273		-2.66685	4.20703		0.442795	1.14879
P46939		1.21116	4.20269		0.667142	0.412657
P18621		-1.07138	4.17623		-0.25707	0.876303
P11586		1.18934	4.10897		0.525334	0.561457
P31151		-2.03669	4.10268		1.25333	0
P13647		-0.757995	4.09283		-3.13813	3.81212
Q9Y3C1		-1.51012	4.04657		-0.944646	1.65882
Q9NSI2		-1.98846	4.00812		0.709211	0.750854
P02792		1.98661	4.00448		-0.467414	1.01654
O14950		-1.35532	4.00061		-2.83505	2.59819
P25311		-1.67736	3.97122		0.999967	2.82186
O76011		-3.7254	3.94159		-0.30755	0.404406
P20930		-1.14971	3.93922		-0.0450223	0.0537026
P07437		-1.95357	3.93915		0.379975	1.46192
P08473		-0.827963	3.91588		0.254967	0.392059
Q9Y6M1		1.64962	3.90091		-1.10924	3.42476
Q86UE4		-2.43098	3.89029		-3.09419	0
O00488		-1.64522	3.88973		0.161521	0.342672
P02452		-0.729988	3.88464		-1.39935	3.26616
TGME49_310780-t26_1-p1		1.63686	3.86847		0.121817	0.0707121
P53814		-1.30537	3.82684		2.20885	5.08642
P11766		2.37061	3.80636		-0.446912	0.637929
Q16555		0.906563	3.79661		-0.0838683	0.111044
P51659		1.42724	3.79545		-0.879618	1.51959
Q08554		-1.58777	3.74319		-0.818278	2.17153
P05089		-2.29587	3.7008		0.262621	0.303742
TGME49_269885-t26_1-p1		1.82531	3.68151		-0.211469	0.364153
P14923		-0.847613	3.66467		0.777105	0.872877
P11413		1.15452	3.63444		-1.02908	2.22025
P17858		1.24427	3.61432		-0.48178	1.11251
Q16658		1.01039	3.6125		-1.4928	4.16384
TGME49_221620-t26_1-p1		-0.865996	3.5731		-1.12361	1.03432
P62701		-1.21791	3.52271		1.03543	0.649196
Q15084		-1.49384	3.50143		-0.194193	0.245252
P61019		3.13617	3.50014		0.193397	0.28969
Q02818		-2.1515	3.49161		1.15178	4.58635
Q15025		-2.15098	3.49084		-0.286279	0.170366
P14649		-1.11396	3.47769		2.29163	8.1195
P18669		1.20227	3.46837		-0.0181439	0.0312109
Q9Y4F1		-1.47091	3.44206		0.541803	1.14916
Q9UGY1		-1.46052	3.4151		-0.125231	0.248123
Q96AG4		-2.08117	3.38715		1.4837	0
P0DP25		-1.01933	3.38654		-1.77253	1.08527
TGME49_263520-t26_1-p1		-1.28863	3.37287		-1.06907	2.52255
P52209		2.07027	3.37081		-0.747674	1.49109
TGME49_222220-t26_1-p1		-0.795294	3.36545		-1.08423	2.57072
P12110		0.826559	3.35894		-1.71118	1.62063
Q5D862		-1.07998	3.34687		-0.607673	1.15621
TGME49_271930-t26_1-p1		-1.66169	3.34406		0.481092	0.994566
Q8TD47		-1.15802	3.31492		0.540717	1.28169
P07339		-2.02906	3.30867		0.367002	0.492789
P23528		1.41668	3.30108		4.14378	2.07588
Q15942		-2.0203	3.29539		0.445087	1.63527
P07910		1.14803	3.28031		-1.11044	1.55942
P30048		1.9819	3.23684		-0.0158618	0.0347051
Q14257		0.879623	3.23455		-2.78728	5.02249
P46779		1.38908	3.22912		-1.77105	10.7675
TGME49_256030-t26_1-p1		-1.23836	3.21928		-1.15438	4.40667
P46776		1.59836	3.21096		-1.03597	1.65148
Q7Z7K6		-2.74402	3.17026		0.789138	1.46491
P04259		-0.572617	3.16731		-0.594076	0.855075
Q9P0K7		-0.629339	3.1656		-0.94391	0.857909
P62826		1.91288	3.13037		2.62273	10.1368
Q6NZI2		-0.701653	3.1295		2.0933	5.80564
Q9H444		1.86773	3.05984		-1.55419	2.29492
P07237		-0.66711	3.05192		-0.891827	1.8571
P53621		0.679452	2.99669		3.99452	8.1031
P51149		0.922869	2.98568		1.24374	3.52827
TGME49_216000-t26_1-p1		-1.1578	2.97328		0.246404	0.32537
P23284		-1.15532	2.96571		0.438535	0.266163
P26640		1.47343	2.9448		1.11746	5.48167
P40939		1.47256	2.94293		-1.29913	3.48456
P16402		-0.689409	2.9196		-1.44642	6.26143
P00338		1.13533	2.90475		-0.100344	0.197089
Q14697		0.850476	2.89513		-2.0905	1.97318
TGME49_310490-t26_1-p1		1.76393	2.89512		1.79318	1.70084
TGME49_260540-t26_1-p1		1.13051	2.89008		-0.888377	4.3238
P26641		1.25362	2.87408		-0.329931	0.348139
E9PRG8		-1.41977	2.82917		-0.34435	0.81191
P15144		-0.501962	2.79483		0.826741	1.4095
Q9Y6N5		-1.40093	2.78841		0.140976	0.0820369
P22314		0.932658	2.78745		0.639835	0.820992
P52272		0.717709	2.78599		2.15762	5.49286
O75874		-1.21362	2.76889		0.109478	0.0868788
P19338		-0.997221	2.76209		2.28396	4.09973
Q86V48		-2.29513	2.75035		-0.158947	0
P16989		-2.29449	2.74971		-0.243547	0.313138
P61158		0.86386	2.74503		1.85173	1.75445
O60701		1.19368	2.71643		2.05018	3.64689
Q13510		-2.2577	2.71308		-0.111611	0.135501
Q99459		-1.18598	2.69617		-1.05054	2.0854
P62081		-1.35613	2.69115		0.0622536	0.11474
TGME49_257680-t26_1-p1		2.21638	2.67151		0.349426	0.35806
P62805		1.176	2.66994		-0.344193	0.352223
Q6KB66		-0.836539	2.63499		3.22359	4.85617
TGME49_239760-t26_1-p1		-1.60136	2.6301		-3.23142	0
P14324		2.1747	2.62913		0.912673	1.24038
Q99832		2.16092	2.61501		1.61779	5.29203
P62191		-1.31836	2.60884		-0.64666	0.928061
TGME49_301420-t26_1-p1		-1.57806	2.59143		0.155988	0.545205
P13667		-0.877572	2.58248		3.31126	7.75876
P09936		1.30606	2.58199		2.31911	3.53476
Q02543		1.55881	2.55937		-0.423124	1.96883
Q15417		-1.13389	2.55919		4.16749	4.8054
P00568		-1.29034	2.54761		-0.538059	0.844762
TGME49_270250-t26_1-p1		2.09258	2.54426		-0.721417	1.19577
P12956		1.54785	2.54106		-0.0588743	0.117087
P48594		-1.28409	2.53393		-0.382026	0.711634
P07305		0.721921	2.50139		0.330252	0.601192
P27708		1.5214	2.49675		-0.380223	0.229049
P35527		-0.390692	2.48616		0.0424331	0.0455199
TGME49_232710-t26_1-p1		1.26039	2.48205		-1.17911	1.6721
TGME49_215460-t26_1-p1		1.50985	2.47734		-1.59323	22.2068
P14618		0.51083	2.4656		-0.131376	0.252189
TGME49_267400-t26_1-p1		-2.01081	2.45794		-0.897315	2.01909
P10644		2.00592	2.45271		1.35477	3.94161
Q7KZF4		1.0931	2.45201		-0.962785	1.67328
P39023		0.839845	2.44379		0.913528	2.36465
P46459		1.23153	2.41874		-0.956102	1.10457
TGME49_320030-t26_1-p1		1.47408	2.41698		0.145175	0.116313
Q5T9A4		-1.47159	2.41277		0.597908	0.523958
P62841		-1.22792	2.41081		-0.00571446	0.00324436
Q92743		-1.47014	2.41031		0.00826867	0.0242689
Q16698		1.96428	2.40799		-1.14501	2.32006
O95425		-0.316328	2.40045		2.96149	8.52138
P68104		0.886097	2.38756		0.193828	0.156973
P62913		1.06334	2.37395		-1.55569	4.05709
TGME49_308860-t26_1-p1		1.93207	2.37306		0.0424633	0.0242789
TGME49_293360-t26_1-p1		1.20939	2.37011		5.1695	0
TGME49_235470-t26_1-p1		-1.20805	2.36717		2.20357	0
Q9BUF5		-1.05975	2.36453		1.94573	4.86777
P09211		1.44186	2.36232		0.735732	0.657697
Q13523		-1.2025	2.35497		0.133387	0.426933
Q9NZN3		0.721963	2.34465		5.87429	0
P13645		-0.432257	2.33878		-0.553102	0.786139
Q96N67		0.869611	2.33273		0.125877	0.164671
P10412		-1.04557	2.32741		-0.340734	0.623766
P61254		-0.942554	2.32231		1.81145	4.05066
P05120		-0.752967	2.30456		-0.0288678	0.0476982
Q96CC6		-3.69143	2.29393		-1.22178	0.76478
Q16610		-1.40122	2.29299		-1.04934	2.83118
P19013		-1.39865	2.28859		0.130668	0.250729
P17655		1.1698	2.28305		3.84831	5.66021
TGME49_204020-t26_1-p1		1.0256	2.27515		-0.0180926	0.0103048
P62195		1.16039	2.26235		-0.539136	0
P38646		-0.549762	2.25793		0.225507	0.257734
P51636		-3.57675	2.25154		0.930622	1.07121
P46777		1.82153	2.251		-0.224218	0.256154
P09874		1.8213	2.25073		-0.524788	0.654263
P35221		-3.56469	2.24701		0.809963	1.37495
TGME49_231140-t26_1-p1		-1.1504	2.24035		0.173065	0.169125
P07900		0.486297	2.23198		-0.0677809	0.119994
P62136		1.36339	2.22808		0.67638	1.31656
P49411		0.831726	2.20758		0.781965	1.18079
Q02878		0.90148	2.20011		0.972568	0
TGME49_207840-t26_1-p1		0.829048	2.19878		-0.212749	0.270517
P47929		3.4271	2.19443		-1.06386	1.48481
O75947		-3.41663	2.19035		-0.0323068	0.0302281
Q86V81		-3.40581	2.18613		-3.46859	31.5186
Q8TAD7		-1.75295	2.17353		2.36566	14.0633
Q9BSJ8		1.3282	2.1674		1.51501	1.84865
Q92817		1.73339	2.1512		0.613116	0.667662
Q9Y281		1.73221	2.14984		-0.351593	0
Q07020		1.10607	2.14274		0.288821	0.238944
Q13409		1.31337	2.14175		-0.295619	0.425895
Q99816		0.972073	2.13555		0.215703	0.245541
Q96JP5		-3.26741	2.1311		-2.73046	4.15705
P50914		1.71545	2.13061		0.661366	0.585154
P35052		1.71148	2.12605		3.20534	6.54031
Q6ZVX7		-1.71044	2.12486		-1.04158	1.21717
O75683		-1.70257	2.11579		2.57853	3.18743
Q12765		-1.09371	2.11551		1.23627	2.29918
P31431		-1.09326	2.11452		-0.682186	2.07595
Q16643		-0.491681	2.10909		-0.0382142	0.0722234
P02461		0.664597	2.10845		1.33029	2.51232
P63220		-3.20492	2.10561		2.01147	2.49602
P09651		-1.69164	2.10316		-0.814904	1.08677
Q9Y617		3.19289	2.10066		-1.81889	21.5309
P60903		1.68737	2.09822		-0.596801	0.522896
P30153		-1.28589	2.09409		-0.419621	0.893485
Q92841		1.28336	2.0897		-0.890905	2.28681
Q96HC4		3.1428	2.07986		-0.349154	0.557871
P68366		-3.13516	2.07666		-0.513579	1.20243
TGME49_299050-t26_1-p1		-0.947275	2.07114		-0.0208257	0.0161555
P30086		-1.65976	2.06615		2.53424	1.4659
TGME49_227620-t26_1-p1		3.07261	2.05025		-0.700178	0.759684
TGME49_239100-t26_1-p1		-1.63835	2.04114		-0.105682	0.129089
P07996		0.77967	2.03774		-1.63574	3.58852
Q969G5		-0.646752	2.03632		-3.35594	0
P18583		-0.778272	2.03321		-0.944521	0
Q5SSJ5		-1.63028	2.03168		-0.15897	0.361392
P50502		-1.24987	2.0314		0.214599	0
P10599		-3.01705	2.02641		-1.46105	0
Q15746		0.395622	2.02353		-0.718648	0.64307
TGME49_243250-t26_1-p1		0.925135	2.0138		3.51904	3.09611
P78371		0.923517	2.00962		-2.82199	0
P30041		0.718575	2.00899		0.117738	0.1131
P68402		-1.61003	2.00786		-0.350945	0
P53618		1.03821	1.99334		-0.199336	0
Q9H792		-2.937	1.99144		0.881326	1.828
P07741		1.59533	1.99049		1.00892	1.79556
TGME49_215980-t26_1-p1		-1.58098	1.97349		0.921646	1.25463
P38606		2.87881	1.96553		2.64798	1.51776
P08195		-1.57418	1.96541		2.94661	6.91273
P02794		0.900883	1.95119		1.39551	2.35263
P21266		0.900729	1.95079		-0.824866	2.19426
Q99497		1.55151	1.93838		-0.872817	2.62777
P33176		0.504534	1.93187		0.606898	1.55982
P51665		-2.79378	1.92691		-0.0947895	0.185548
O43865		2.78433	1.92256		-1.36783	1.28759
TGME49_278780-t26_1-p1		2.7769	1.91913		3.18647	0
Q9NY12		-1.18283	1.91412		1.51991	0
Q92973		1.18268	1.91387		-0.159995	0.199512
Q99623		-1.52964	1.91217		-4.268	0
P46782		-1.18079	1.91054		-3.17757	0
Q01844		-2.72342	1.89425		0.159102	0.177891
P15559		2.71986	1.89258		0.865225	2.06648
P21796		-0.795845	1.8905		-0.962629	2.99017
TGME49_248390-t26_1-p1		-0.986579	1.87987		1.55896	1.90704
TGME49_225080-t26_1-p1		-0.727298	1.86964		1.37219	4.53743
P14735		1.15284	1.86144		-0.0431935	0.06451
P26599		1.48658	1.86021		-1.03766	4.61876
TGME49_214940-t26_1-p1		2.62825	1.84901		0.502343	0.77954
Q9NX63		0.780702	1.84677		0.604662	2.05616
P26038		0.671108	1.84414		0.0397645	0
P06396		-0.469846	1.83739		-0.0739165	0.0891793
TGME49_315780-t26_1-p1		0.668513	1.83522		-0.504418	0.706717
P62424		0.965932	1.83458		-0.37141	0.312586
P51148		1.46395	1.8327		1.48985	2.18976
P07384		-2.58634	1.82869		-1.61137	0
TGME49_270380-t26_1-p1		-1.4575	1.82484		-0.0527407	0
Q9UQM7		1.13119	1.82334		3.69145	3.1717
P35606		2.55937	1.81548		-0.0751576	0.0712675
TGME49_251810-t26_1-p1		-2.52359	1.79779		-2.23387	0
Q08188		-0.762065	1.7932		-0.571865	0
TGME49_232410-t26_1-p1		0.702475	1.79104		1.08784	1.52252
Q15293		0.61521	1.78409		3.46239	1.84409
TGME49_286730-t26_1-p1		-2.49233	1.78218		-0.418507	0.982304
Q92616		2.4812	1.77659		-1.12757	2.69959
TGME49_311470-t26_1-p1		1.10455	1.77639		0.644712	0.828211
TGME49_219320-t26_1-p1		-0.831182	1.77263		-1.49117	7.65593
P14625		-0.379863	1.76748		-2.2774	0
TGME49_227280-t26_1-p1		1.40972	1.76623		0.0719759	0.121883
Q9Y446		-2.45363	1.76265		-1.06016	3.92299
P61247		0.387307	1.7607		0.0453876	0.101415
O95394		2.43608	1.75372		-0.291727	0.340211
P16949		1.39849	1.75237		0.630987	1.20929
O75340		0.747374	1.75118		-0.233792	0
P62879		0.926191	1.7476		-0.654339	1.35907
P62899		-1.08443	1.74088		0.196865	0.11561
Q92945		-0.922975	1.74058		1.83887	7.42352
Q9BRK5		-2.39915	1.73477		-0.230354	0.263467
P27482		-1.38298	1.73318		-1.22863	3.24372
P05534		0.919538	1.73307		1.74019	3.04012
P23246		0.918536	1.73088		0.141214	0.136604
P62491		0.682973	1.72981		-0.98401	1.14122
Q9NVJ2		1.3797	1.72911		1.16993	6.22342
Q4V9L6		2.38338	1.72662		0.228904	0.348434
P23634		2.38108	1.72542		-1.33444	1.18309
P58107		0.913341	1.71954		-0.45563	0.931555
P16615		1.07231	1.7195		-0.904169	1.03669
Q13838		1.36874	1.71551		0.38832	0.234154
Q9BWM7		1.06784	1.71159		-1.55422	3.37767
P61353		2.34417	1.70617		-0.663626	1.28619
Q9ULV4		0.731094	1.70484		-0.511698	0.545221
Q9UIJ7		-2.33357	1.7006		3.06405	0
Q9Y277		-1.0578	1.69385		0.600896	0.764471
P25786		-2.30918	1.68771		0.512353	0.313045
P27797		0.426762	1.68761		-0.755534	2.27612
TGME49_278870-t26_1-p1		0.555154	1.67713		2.87002	4.35957
P24666		-1.33485	1.67324		-0.042916	0.0511474
Q9NRX4		-2.27659	1.67034		-0.423456	1.25638
P62263		0.889787	1.66821		-0.35102	0.604035
Q68CZ2		2.27189	1.66782		1.58281	0.979796
O00264		-0.71497	1.65918		-2.40763	0
Q9UBV8		1.03669	1.65655		-0.794731	0
TGME49_309590-t26_1-p1		-1.31672	1.65052		3.09016	11.3298
O00233		-2.23208	1.64633		0.493374	0.424878
Q9Y678		1.02821	1.64154		-1.24555	3.06374
Q02539		-0.778426	1.6391		-0.79808	0.497125
Q6UWP8		-0.777766	1.63744		-0.68316	1.99218
P22695		1.01886	1.62502		-0.0896853	0.0708199
P17096		-2.18352	1.61975		0.73831	1.46802
Q86YZ3		-0.300764	1.61734		-1.42379	3.92109
P56945		-0.400614	1.61411		-0.295592	0.244902
P30460		1.00904	1.60764		1.66562	2.8894
Q01995		0.565963	1.60659		-3.01322	0
P52565		2.15436	1.60359		-0.366887	0.437714
P68371		-1.00202	1.59522		0.581563	0.508315
P05186		-0.760708	1.59462		-1.94479	7.97068
P51858		-2.13685	1.59382		-1.26924	1.82098
P20020		1.00018	1.59197		0.552928	0.594535
P63244		-0.853901	1.59027		0.155951	0.290309
P25398		-2.11136	1.5795		-2.47609	0
P19971		2.10474	1.57576		3.87447	11.0777
Q9UQ80		2.07975	1.56157		0.896273	0.560191
TGME49_238010-t26_1-p1		-2.07779	1.56046		-0.74211	0
O00151		0.628126	1.56022		0.0462308	0.0843923
O00567		0.837414	1.55458		-1.07892	0.676058
P84095		2.06723	1.55442		-0.346325	0.313801
P13639		0.388882	1.5536		0.569964	0.988707
Q9NZN4		0.550703	1.55261		-0.753212	0.468205
P10301		2.06377	1.55244		1.06817	0.669306
O75165		2.06325	1.55214		-1.08403	10.7262
O75822		-2.04493	1.54161		-0.563626	1.13155
TGME49_286580-t26_1-p1		-1.22906	1.53958		-2.96618	0
P31944		-0.736986	1.53538		0.257713	0.211764
P41252		1.2201	1.52815		-0.910871	1.41612
P30085		0.96244	1.52521		-1.64192	1.55546
P15153		2.00739	1.51985		-0.977509	1.72934
O00571		-0.4891	1.51894		1.23656	4.17808
O75190		-0.958449	1.51815		0.409215	0.95596
P17987		0.958197	1.51771		0.73861	0.969333
Q9UJU6		-0.487959	1.51448		2.46671	6.37614
Q8WXX5		-0.612453	1.51251		-0.383045	0.459163
P41208		-1.20577	1.50983		0.316612	0.189198
TGME49_279100-t26_1-p1		1.98741	1.50816		-0.128036	0.141652
O75475		-1.98727	1.50807		1.9143	4.32066
Q6DD88		1.98315	1.50566		1.11439	1.03478
P49419		1.20008	1.50254		-0.606349	4.3076
TGME49_263700-t26_1-p1		1.96913	1.49739		0.701848	0
P55072		0.460431	1.48728		0.531239	1.79107
Q13418		0.717425	1.48681		0.678701	1.32211
TGME49_293690-t26_1-p1		-0.939284	1.48426		0.383869	1.41713
P12109		0.440423	1.4792		0.507364	1.12339
TGME49_262560-t26_1-p1		-1.93795	1.47889		0.0468414	0.078171
TGME49_233480-t26_1-p1		1.17708	1.47302		-0.879055	1.00404
TGME49_215775-t26_1-p1		-1.92724	1.47249		2.18427	3.90598
P20337		1.92706	1.47238		0.218025	0
P04075		-0.557288	1.46342		1.73982	1.06729
P51884		1.9093	1.46172		-0.352366	0
O14910		1.90892	1.46149		-0.984665	0.914261
P31949		-1.88675	1.44809		0.0328632	0.0255944
P22087		1.15163	1.44023		-0.479081	1.10488
Q12841		-1.86938	1.43752		0.0885303	0.165875
Q9NQC3		1.14817	1.43576		1.68392	0
Q05682		-0.29649	1.42275		0.851252	1.46031
P07737		0.581071	1.41802		0.687651	3.25519
Q9Y265		1.83374	1.41566		-1.03484	1.85191
P07108		1.12389	1.40436		1.66288	2.88395
P19474		1.81482	1.40395		-0.877932	1.41515
Q2M2I5		-1.12237	1.40239		2.48949	0
P63010		1.8051	1.3979		-1.49015	0.925573
P27348		-0.763472	1.39571		-2.33841	2.20831
P62316		-1.10674	1.38211		2.44444	3.02936
P21589		-0.41656	1.37895		-0.921633	0
P27635		-0.753036	1.37346		0.185802	0
TGME49_305520-t26_1-p1		1.76152	1.37056		0.974626	1.53674
TGME49_272520-t26_1-p1		-0.668401	1.36633		-0.623582	0.473524
P30044		0.870219	1.36233		1.96929	4.93703
Q14956		-0.869811	1.36161		-1.03686	0.957091
P31939		0.868264	1.35888		-0.458479	0.633964
TGME49_293870-t26_1-p1		1.7375	1.35532		3.25431	3.86947
TGME49_235340-t26_1-p1		-1.73321	1.35258		3.21726	0
P27487		1.73213	1.3519		1.38915	0.866041
O94832		-0.231237	1.33036		-0.628814	1.20421
P00918		1.68886	1.3241		2.01407	2.49932
TGME49_258870-t26_1-p1		1.68218	1.31977		-1.33944	2.53316
TGME49_248700-t26_1-p1		-0.59044	1.31544		-0.477195	0.663075
P47897		1.67496	1.31508		1.82426	3.20384
TGME49_209755-t26_1-p1		-1.66754	1.31025		-0.0762834	0.147633
P49368		1.05053	1.30885		-0.985036	2.27293
P18124		0.72058	1.30457		-4.82037	0
Q14444		-1.65379	1.30128		-4.33564	0
Q92522		-0.541327	1.3005		-0.546615	0.685354
P20290		-1.64676	1.29667		-0.64318	0.825941
Q9BVP2		-1.03988	1.29493		0.150792	0
P05362		-0.831204	1.29366		0.315038	0.32224
O43399		1.64133	1.2931		1.51266	2.5852
P36543		-1.03811	1.29262		-0.0131621	0.0266475
P42224		0.830457	1.29235		0.531773	0.569149
TGME49_203290-t26_1-p1		1.03548	1.28917		-0.277956	0.322763
Q9UMY1		-1.63193	1.28692		-1.25785	2.85949
Q14254		-1.60948	1.27206		-2.62187	0
TGME49_231640-t26_1-p1		-0.375812	1.26957		-1.12218	1.57864
Q7L1Q6		1.60523	1.26923		-1.56092	3.04186
P06748		-0.817082	1.26886		3.08436	1.69989
TGME49_214080-t26_1-p1		1.01911	1.26772		-0.171852	0.167744
Q96CV9		1.60214	1.26718		0.907131	1.57754
TGME49_277080-t26_1-p1		1.01717	1.26517		-1.45434	2.46933
Q96QK1		0.701645	1.26462		0.656902	0.580826
O43776		0.697998	1.25695		-1.04742	2.45766
TGME49_260670-t26_1-p1		1.58282	1.25427		-0.807031	0.727929
Q99729		1.56604	1.24301		1.54501	2.64954
O60488		1.56498	1.24229		1.06765	1.49098
P36957		-1.56313	1.24104		-0.493742	0.301382
P28482		1.56114	1.2397		1.55357	2.29389
TGME49_226380-t26_1-p1		0.995359	1.23653		-1.16426	0
Q9H0E2		-1.55528	1.23574		-0.310618	0.36436
P31689		0.797216	1.23403		-0.465589	1.55553
TGME49_216435-t26_1-p1		-1.5519	1.23346		0.31244	0.186601
Q8IWK6		-1.53441	1.22159		1.67718	2.50129
O75525		-1.53409	1.22137		-0.254535	0.499008
P48735		0.608205	1.22106		1.39561	3.25218
Q14103		-0.605798	1.21532		-4.54571	0
Q9Y5X1		-0.605757	1.21522		0.452695	0.86996
P09543		0.978171	1.21392		0.322725	0.426569
TGME49_262050-t26_1-p1		-1.52267	1.21358		0.675273	1.41314
P08758		-0.407406	1.20952		-0.55354	0.872594
Q8WX93		-0.601213	1.20439		-0.893717	2.01082
Q86VY4		-1.50281	1.19997		1.53321	3.32825
Q14574		-0.966379	1.19839		0.816402	0
Q14974		0.668818	1.19581		0.845867	0.527865
P00167		-0.775346	1.19578		3.08358	0
P35637		-1.49212	1.19261		-0.947433	2.32145
P62854		0.772245	1.19036		0.578658	0.355618
TGME49_263050-t26_1-p1		0.502219	1.1873		1.29463	3.7167
P40429		0.954892	1.18324		-0.733586	0.816387
TGME49_262670-t26_1-p1		-1.46841	1.17619		0.118181	0.0685042
P50402		-0.76345	1.17501		1.24196	3.75128
O60493		0.762324	1.17305		-0.221605	0.594569
P10909		0.760694	1.1702		2.41891	2.26099
O00154		1.45546	1.16716		-0.488243	0
A7E2Y1		-1.4328	1.15129		-0.444977	0.542912
P13797		-0.52662	1.14629		-0.577635	0.729986
P24844		-0.357611	1.14062		-2.17697	3.31142
O60437		0.64225	1.14056		0.593311	0.519552
P62070		1.41714	1.14025		0.0051636	0.00478985
P22061		-0.485685	1.14021		1.4438	1.75375
P50991		1.41401	1.13804		-0.650964	0.950829
Q9UL25		0.920574	1.13794		-1.28476	2.13593
Q9H425		-0.919388	1.13637		0.70976	1.05278
O15460		-0.737976	1.13065		1.11218	5.62079
P81605		-0.737233	1.12936		-2.23167	5.14509
O95571		-0.908214	1.1216		1.32486	1.5948
P01023		0.731672	1.1197		2.76905	6.48789
TGME49_275440-t26_1-p1		1.38508	1.11748		-1.40205	2.36559
Q9UBQ0		1.38026	1.11403		1.57005	4.76229
Q9NVI7		-0.629128	1.11342		-0.456514	1.14251
P24821		-0.326411	1.11224		1.99047	5.00381
Q5JWF2		0.900285	1.11111		0.282278	0.439004
TGME49_283510-t26_1-p1		-1.37483	1.11015		-1.61009	4.22977
Q06830		0.559506	1.10593		-0.626865	1.37704
TGME49_310010-t26_1-p1		1.36297	1.10164		-0.823925	1.68059
P50570		-1.36251	1.10131		-0.372359	0.5524
P62917		0.890856	1.09864		-0.852825	0.733359
P62820		0.887788	1.09458		-0.125303	0.0727217
P55290		-0.390228	1.08291		-0.596423	0.522534
P62244		0.709411	1.08111		-1.13027	2.70782
P35998		-0.548385	1.07997		3.32501	8.68592
P47813		-1.32899	1.07708		-1.54235	1.88499
Q7Z406		1.32375	1.07327		-0.888077	3.33491
O15511		-0.461523	1.07224		-3.04465	6.31469
P04004		-1.31537	1.06716		-0.113362	0
Q13885		-0.296423	1.06609		-0.56349	1.99837
P61626		-1.31317	1.06556		-0.402072	0
O43390		0.697617	1.06072		-0.430839	0.366812
Q13501		1.3065	1.06068		-0.44029	0.53649
P52597		0.859017	1.05648		-1.80232	3.61763
TGME49_305270-t26_1-p1		-0.857937	1.05505		0.339367	0.401574
TGME49_226220-t26_1-p1		0.537479	1.05463		-0.0268055	0.0157348
TGME49_258470-t26_1-p1		-0.856499	1.05314		-0.310601	0.93737
P46783		-0.688448	1.04491		-0.326436	0
P62750		0.39909	1.04484		0.904128	0.565218
P06733		0.332206	1.0421		1.99926	5.49989
P41091		1.28102	1.04196		-0.954235	0.597202
Q9NR31		1.27772	1.03953		-0.406537	0.245661
P07203		0.592597	1.03848		-0.348425	0.679132
Q00325		0.527738	1.0321		-0.922889	18.2821
TGME49_294800-t26_1-p1		0.67899	1.02861		-0.0492061	0.0691375
Q8IWE2		0.585922	1.02488		1.55979	4.72273
TGME49_266070-t26_1-p1		-1.25203	1.02049		-2.12507	9.39031
O15145		0.669349	1.01204		-0.62735	0
P54577		0.666838	1.00773		1.15324	2.77806
P29692		0.665259	1.00502		-1.35405	4.20025
P43686		-0.567874	0.988266		0.0460648	0.0806018
TGME49_229930-t26_1-p1		-1.20257	0.983424		-0.410759	0.961226
TGME49_258090-t26_1-p1		0.650001	0.978871		0.821689	1.80644
P00352		0.39324	0.957416		-2.34598	6.61903
TGME49_224520-t26_1-p1		0.783944	0.956993		0.94733	1.48408
TGME49_290700-t26_1-p1		-0.778914	0.950329		1.18947	3.32954
P50552		-0.491334	0.948812		-0.702624	1.04029
TGME49_300100-t26_1-p1		-0.632212	0.948496		0.424533	0.443241
Q32MZ4		-0.488917	0.943333		1.02153	0.640407
TGME49_262620-t26_1-p1		-0.545538	0.943283		0.230478	0.294948
Q08431		-0.38825	0.942911		-2.43636	20.842
P05387		0.544767	0.941739		0.062871	0.0888282
Q14847		0.386796	0.938695		-1.17044	1.65933
Q53EL6		-0.769023	0.937227		0.412148	0.349653
P47756		0.346239	0.93713		-0.495304	0.766128
Q00341		0.485592	0.935809		2.07519	5.74685
O75116		1.13938	0.935285		-0.106459	0.201583
Q9ULX9		0.766864	0.934367		-3.30791	0
P30043		0.765474	0.932526		0.649896	0.401529
Q01469		-0.763563	0.929995		0.884914	1.83732
Q9H4M9		-0.407711	0.924617		0.0492192	0.0642058
TGME49_271050-t26_1-p1		-0.617121	0.922822		-0.624287	1.10173
P43487		-1.1227	0.922433		-1.24674	2.05931
P04406		0.300313	0.922086		1.47181	3.16187
P14314		0.756221	0.920273		-0.997686	2.81629
P37837		1.11897	0.91955		-1.78327	3.55914
Q9NZM1		-0.404143	0.91502		-2.08109	2.58402
Q9BS26		-0.751146	0.913555		1.14923	2.97653
P30050		0.748904	0.910587		0.733006	1.77976
P51572		1.10605	0.909549		-0.64836	0.833617
P23497		-0.605997	0.903956		1.92172	1.16552
P52907		-0.352578	0.900321		0.265732	0.77782
O75396		0.729596	0.885042		-0.961397	0.601761
Q16181		0.42132	0.879377		2.4678	0
P22735		-0.459268	0.876682		0.701046	1.15535
P07355		-0.299124	0.875407		1.78182	1.69012
Q13642		1.06125	0.874576		0.336913	0.536176
Q9C075		-1.06001	0.873597		0.934002	2.12437
P31025		-1.05996	0.873563		1.60545	1.96865
TGME49_233460-t26_1-p1		1.05645	0.870801		1.67751	3.29883
Q5KU26		-0.715522	0.866437		-2.00768	1.2523
Q14108		1.04991	0.865657		-1.04061	1.21696
P06312		1.04599	0.862567		0.565784	0.610045
P62241		0.451142	0.858594		1.95815	2.96276
P21333		0.103277	0.851233		0.332287	1.15415
P08865		0.446844	0.849058		-1.50012	1.80241
TGME49_310440-t26_1-p1		-0.303915	0.847898		0.521174	1.58033
Q13045		-0.407444	0.845438		-0.261351	0.338165
P61224		-0.493566	0.840117		1.53963	0.95498
Q70UQ0		-1.01446	0.837603		-2.18117	0
Q9UNX3		-1.01406	0.837289		0.782132	0.879288
TGME49_207440-t26_1-p1		-0.692212	0.83566		0.158943	0.216971
P54652		0.373682	0.834057		1.4661	2.4909
P35613		-0.56043	0.827238		-0.14697	0.14253
Q96IZ0		-0.434932	0.822748		1.87494	4.21743
P50479		-0.434736	0.822316		0.426171	0.362518
TGME49_269190-t26_1-p1		-0.991812	0.819551		-0.440768	0.375966
P06753		-0.480468	0.814466		1.96206	5.83557
P08727		0.985444	0.814457		1.00586	1.17
TGME49_223490-t26_1-p1		-0.975837	0.806757		-0.523959	0.893706
P62277		-0.545857	0.802907		2.68072	1.53126
P06576		-0.289647	0.800837		1.55182	0.961312
P12429		-0.665259	0.800141		3.28959	3.96767
Q13509		-0.388568	0.799753		0.862744	1.16153
P51991		0.423012	0.796593		0.0992893	0.179095
P37108		-0.536235	0.786898		3.9753	3.39406
P46778		0.653052	0.784084		0.138232	0.0804026
Q92614		0.652033	0.782744		2.39584	3.68668
P55084		0.651849	0.782503		-0.629147	2.80338
Q92598		0.649701	0.77968		-0.279251	0.16602
P38159		-0.64941	0.779296		-0.868171	1.17006
TGME49_253470-t26_1-p1		-0.531111	0.778394		0.329262	0.480391
TGME49_286720-t26_1-p1		0.293104	0.768721		-1.02889	1.2004
P46781		0.374496	0.766067		-1.15673	2.34948
P04040		0.519038	0.758406		2.18924	1.30231
TGME49_255190-t26_1-p1		-0.910575	0.75399		-0.647145	1.60639
P62829		0.401006	0.748775		0.55508	1.716
P05141		0.899889	0.745276		-1.14813	1.35869
Q07021		0.510217	0.743853		-1.19508	0
P61106		0.89611	0.74219		-1.85896	1.13211
P00966		0.621065	0.742108		2.93311	0
P16403		-0.3942	0.734109		2.68446	1.5329
P60660		-0.229581	0.728113		-0.964145	9.84564
O15143		-0.435001	0.726591		-0.456784	0.390784
P06756		-0.606339	0.722839		2.12619	2.64059
P83731		-0.388536	0.72195		1.18798	3.32746
P98095		0.330237	0.721724		0.811098	1.90298
Q9P0L0		0.494291	0.717682		0.112146	0.203754
P04156		-0.865502	0.717102		1.29337	0.809082
TGME49_231070-t26_1-p1		0.326758	0.71289		0.966918	0.88707
P13010		0.852791	0.706638		-2.44276	8.75377
Q13148		0.850698	0.704912		0.045573	0.0543714
P29966		-0.302218	0.701812		1.26183	1.5105
Q9BVK6		0.846277	0.701266		0.329523	0.274976
Q9Y2Q3		0.845435	0.70057		-1.31565	0.828774
P15880		-0.420459	0.698882		-0.346678	0.389578
TGME49_316340-t26_1-p1		0.37669	0.696654		2.08708	2.59155
P84243		0.84067	0.696635		0.450847	0.621377
P07093		-0.375832	0.69483		1.04575	0
Q04446		0.838056	0.694475		1.95399	2.95353
O60506		-0.837511	0.694025		-0.836974	2.48587
Q07092		0.830472	0.688202		0.901309	0.82156
P62714		0.413736	0.68614		0.0426111	0.0596399
TGME49_229670-t26_1-p1		0.472851	0.682678		1.17621	1.09669
TGME49_240060-t26_1-p1		-0.823223	0.682198		-2.52151	4.5411
Q8NBS9		-0.465866	0.671331		-0.262199	0.262536
Q00839		0.290534	0.670409		-0.274595	0.392447
P35555		0.565042	0.669019		4.16323	2.08203
TGME49_267060-t26_1-p1		-0.80391	0.666161		0.451772	0.622831
P28066		0.80058	0.663392		1.48296	1.80598
O95816		0.328022	0.657137		-2.88579	23.486
P13489		0.553786	0.654411		-2.89818	1.61791
Q5T749		-0.782747	0.648529		-1.0554	6.32288
P06702		-0.451718	0.648439		-0.886435	0.806741
TGME49_204050-t26_1-p1		0.779557	0.645866		-0.525816	1.3008
P61586		-0.448269	0.642876		0.509714	0.715272
Q96FQ6		-0.772908	0.64031		-0.150452	0.265493
TGME49_263090-t26_1-p1		-0.386997	0.635894		0.501268	0.432276
P04179		0.383252	0.628914		1.28446	2.93251
O43175		0.31562	0.628686		-1.94182	2.93623
Q13835		0.438685	0.62746		1.63498	2.42916
Q9Y3U8		-0.757407	0.627336		0.499707	0.420524
Q9Y2X3		0.532458	0.626815		0.13923	0.172264
P48047		-0.436277	0.623596		1.99277	2.49124
TGME49_230210-t26_1-p1		0.24414	0.621201		1.19318	1.69681
Q9UK41		0.526661	0.619334		0.821761	1.25372
Q99653		-0.747778	0.619261		1.48355	2.52736
TGME49_315610-t26_1-p1		-0.746062	0.617821		1.9553	14.3855
Q9Y4I1		0.177553	0.617504		0.394696	0.956378
P31948		-0.523151	0.614808		-0.392757	0.586944
P59998		-0.522169	0.613543		0.0917852	0.111513
TGME49_245460-t26_1-p1		-0.521488	0.612665		0.385167	0
Q9NVA2		0.733508	0.607274		-1.18407	0.741551
P60174		-0.283926	0.606184		1.54492	4.34831
Q04323		-0.731824	0.605858		-0.478921	0
P62753		-0.333121	0.605231		2.07144	1.95604
P25705		-0.25099	0.604711		-1.45383	3.72802
Q13283		-0.512155	0.600652		-0.616	0.707283
P21128		0.510892	0.599027		-1.33871	2.24029
P80303		-0.719832	0.595764		0.121055	0.231184
P12259		0.717942	0.594172		1.38442	2.33068
Q9H223		0.298214	0.589202		0.0251299	0.0234781
Q13867		-0.502056	0.587678		-0.236487	0.193404
P17980		-0.709958	0.587441		-0.111402	0.160925
Q9Y490		0.115806	0.584188		1.93652	3.42488
Q71UM5		0.703614	0.582088		-0.212316	0.27015
Q15233		0.700225	0.579226		-0.591961	1.35925
P16070		-0.272753	0.578975		0.0165808	0.0331558
TGME49_231630-t26_1-p1		-0.255096	0.57719		-3.27729	0
P02768		-0.2289	0.576817		3.05341	5.45757
O75056		-0.694903	0.574731		-0.396636	0.744245
P05109		-0.351831	0.570904		1.58099	3.79317
Q92804		-0.686876	0.567945		-2.39488	1.40237
Q6NYC8		-0.682897	0.56458		0.592017	0.64188
Q96B97		-0.47941	0.558695		1.79449	2.6951
Q63ZY3		0.395473	0.558688		0.440118	0.536255
P04080		0.478078	0.556995		1.34846	1.26944
Q13596		-0.666388	0.550599		-0.999456	2.14235
P35232		0.3876	0.546294		-0.0640857	0.0502769
P11940		0.337654	0.545066		2.47194	13.6619
TGME49_295360-t26_1-p1		-0.467203	0.543136		0.824484	2.0692
Q07666		-0.649875	0.536592		0.463169	1.11171
TGME49_257380-t26_1-p1		0.331394	0.533725		-0.44114	0.606688
P50454		-0.194376	0.529414		-0.725171	1.20325
Q969Q0		0.456105	0.529032		-0.0227787	0.0565498
Q9NR12		-0.455631	0.528431		0.569927	0.813985
O94979		0.637149	0.525784		-2.92256	2.66493
P61160		0.269751	0.52578		1.41324	1.71296
Q96FW1		-0.373046	0.523494		2.01735	3.52554
P17931		0.325501	0.523085		0.0309595	0.060416
Q13185		-0.4506	0.522051		-2.19888	2.07105
P07858		-0.443261	0.512759		-1.68619	1.06458
Q8WUJ3		0.614732	0.506719		-0.78266	0.703858
Q71U36		0.436594	0.504335		0.685944	0.75847
P09493		0.161042	0.501307		-1.68135	5.19827
P17066		0.313241	0.501075		-1.32298	3.31032
Q9C0C2		-0.185173	0.501029		-2.52827	17.6451
P62333		-0.605294	0.498684		-1.94172	2.93361
P23396		0.211584	0.497739		0.50734	0.309835
P22307		-0.35277	0.491985		0.888241	1.99326
P24593		0.351308	0.489725		-0.675802	0.875277
Q9BSD7		-0.347065	0.483175		0.425067	0
TGME49_258410-t26_1-p1		0.248039	0.478377		-1.61235	1.52696
P55209		-0.34324	0.477281		0.510488	0
P61204		0.298747	0.475265		-1.05902	0
Q14192		0.576204	0.473891		0.624339	1.007
P60953		-0.402091	0.460992		1.22589	0.767305
P41567		-0.400663	0.459207		0.485447	0.296076
P13987		-0.554986	0.45579		0.0440394	0.0572745
TGME49_213350-t26_1-p1		-0.552742	0.453875		-0.464916	2.23358
P17661		-0.257812	0.453457		0.569225	1.64217
Q10588		-0.327617	0.453321		-2.02849	6.14835
Q9UHD8		0.286191	0.453096		-0.348049	0.598172
TGME49_230340-t26_1-p1		0.236114	0.452704		0.423761	0.951731
TGME49_273760-t26_1-p1		-0.194255	0.452093		0.584038	0.51068
TGME49_280570-t26_1-p1		-0.546352	0.448421		0.752756	1.5022
P16152		0.203886	0.447964		-2.00396	2.48846
Q9UBS4		0.203522	0.44707		-1.97664	2.4517
Q9BR76		0.541296	0.444106		-0.0372196	0
P61978		0.159217	0.441527		-0.507022	0.437677
P61026		0.537211	0.440618		0.771768	1.16253
A2NJV5		-0.53613	0.439696		4.6236	0
Q9UPQ0		-0.532281	0.43641		1.15091	0
Q8N1G4		0.532035	0.4362		-1.10712	1.55399
P36542		-0.37958	0.432957		-0.662651	0.97092
P00387		-0.271963	0.428189		-1.15237	12.3209
TGME49_224530-t26_1-p1		-0.520636	0.426469		-1.09726	0
Q07960		0.270406	0.425478		0.345857	0.289579
Q14019		0.514559	0.421282		0.234291	0.138494
P05067		0.512967	0.419923		-0.355652	0.298376
Q8NEZ2		0.366796	0.417127		5.69135	2.5034
Q14118		-0.30095	0.41286		-0.871028	1.15863
P60842		-0.178639	0.411697		-0.798785	1.06177
TGME49_209030-t26_1-p1		0.200999	0.410604		-1.79599	0
P27816		0.261634	0.410254		-0.87477	1.18045
P02538		0.215772	0.409513		-0.638161	1.74463
TGME49_305160-t26_1-p1		-0.500393	0.40919		4.01674	0
O95292		-0.359343	0.407932		-0.117954	0.0938012
Q9H2D6		0.259892	0.40724		-1.63979	2.01404
P57735		-0.495479	0.404996		-0.994818	2.12987
Q9Y5Z4		-0.485194	0.396221		-0.266874	0.187563
TGME49_313390-t26_1-p1		0.484874	0.395948		-0.648984	1.15452
P18077		0.484134	0.395317		0.364777	0.489013
P62861		-0.482356	0.3938		-1.72714	1.06103
P49207		0.479292	0.391186		2.05829	11.3414
P50395		0.475757	0.388171		0.634332	0.812862
Q9NZT1		-0.283397	0.386535		1.00548	1.16949
P0DMV9		0.14033	0.383555		-0.453015	1.8814
P68871		-0.338616	0.382481		-0.706567	1.16628
O14613		-0.468641	0.382104		0.593516	0.85336
TGME49_229010-t26_1-p1		-0.467204	0.380879		0.125565	0
TGME49_223940-t26_1-p1		0.201902	0.380504		-1.90658	2.87882
P62280		-0.185555	0.375829		1.44417	3.98865
Q13557		0.240387	0.373749		1.06111	1.24304
P05388		0.214331	0.369621		1.17446	0.759249
Q9NYL9		0.109934	0.369355		0.253892	0
P08590		-0.271701	0.369135		-1.41679	1.71917
P13693		0.326743	0.367989		-0.926421	0.852382
P78417		0.270848	0.36787		-0.676167	1.41546
P04216		0.32659	0.367802		1.37719	2.31636
TGME49_226970-t26_1-p1		0.451794	0.367746		1.34678	2.54991
P04083		-0.160793	0.366394		-1.48601	1.81004
O43169		0.449032	0.365394		1.82872	3.66017
P61081		-0.444666	0.361676		-0.586264	1.41798
P26639		0.443737	0.360885		0.682589	0.884652
P40121		0.265263	0.359605		0.301912	0.509176
P62979		0.43432	0.35287		0.875362	1.3505
Q06210		0.175195	0.352798		-2.2514	0
P08962		0.431813	0.350738		-2.6842	2.47966
Q96D15		-0.203998	0.350121		0.371968	0.199714
P67936		0.11252	0.347144		-0.15816	0.197087
P00491		0.424746	0.344727		-1.3797	9.58721
Q96AQ6		0.304132	0.340572		1.12362	1.32604
Q9BPX5		-0.198783	0.34034		0.836796	1.98212
Q6UVY6		0.25039	0.337723		-0.422397	0.440783
P61163		-0.29863	0.333937		2.08891	5.79667
P40261		0.246276	0.331703		-0.390219	0.582107
Q32P28		-0.245796	0.331002		1.8789	0
P43034		-0.406688	0.329387		-1.87712	4.22314
P84090		-0.40007	0.323772		-0.67095	0.415115
TGME49_245640-t26_1-p1		-0.399066	0.322921		0.587245	3.26243
P12035		-0.286984	0.319942		0.716078	0.795583
Q8N474		-0.234673	0.314803		1.07553	2.73294
P62258		-0.203454	0.31157		-1.25673	2.60289
P46821		-0.125719	0.310993		-2.67866	25.997
P10809		-0.138118	0.310158		0.181202	0.227749
O60664		-0.278291	0.309541		0.500443	0.305421
P43490		-0.373359	0.301151		-0.496226	1.32268
P04843		0.162453	0.299969		-2.30794	2.88752
O75348		0.366685	0.295511		-0.93932	3.18146
P84098		0.18954	0.288574		-0.127372	0
P05556		-0.170276	0.287632		0.252988	0.44477
P24534		0.214068	0.285083		-1.69758	9.49103
Q92499		0.251908	0.278209		1.86868	3.29149
P32119		0.250045	0.276011		0.263177	0.222589
P06703		-0.337354	0.270786		1.15732	1.63627
Q71UI9		-0.335712	0.269406		0.00415628	0.00320999
P01876		0.244312	0.269257		0.875372	1.00015
P09486		0.333924	0.267903		-1.80859	1.71535
P62330		0.331065	0.2655		-0.462309	0.833164
Q15365		-0.23693	0.260586		0.0529786	0.122345
P08670		-0.0580625	0.256012		-3.08303	0
P04632		0.319131	0.255484		1.1556	1.36865
O14979		0.192146	0.253877		1.11926	1.58353
Q14517		-0.191912	0.253546		-2.04591	1.93299
P51888		0.167975	0.253405		0.221392	0.486539
P07585		0.165395	0.249237		0.262534	0.262896
Q04917		-0.226847	0.248793		-0.270843	0.937127
TGME49_316400-t26_1-p1		0.165047	0.248676		-0.948548	1.09467
Q15185		0.310653	0.248382		-0.948578	2.93215
Q13151		0.308171	0.246305		0.753784	1.84624
P09496		0.223112	0.244438		-0.417455	0.629329
Q02952		-0.0960833	0.243317		-0.602091	0
P05198		0.304281	0.243052		2.02286	2.51047
Q9Y3I0		0.218775	0.239391		2.73398	1.55537
O15173		-0.295359	0.2356		-0.316835	0.417943
P49588		0.156362	0.234709		0.164948	0
Q04637		-0.293887	0.234371		-1.49227	1.81838
P21980		-0.177546	0.233335		-0.245221	0.40299
P53007		-0.211644	0.231116		1.50119	0.932007
Q96TA1		0.205204	0.223668		1.20083	1.70789
TGME49_225690-t26_1-p1		-0.204187	0.222494		-0.684777	1.35686
P29508		0.277648	0.220848		0.264509	0.376567
TGME49_311260-t26_1-p1		0.277157	0.22044		-0.495337	2.69965
TGME49_250710-t26_1-p1		0.0807714	0.218859		-0.323959	0
P45880		-0.120671	0.217909		0.252321	0.325713
Q16576		-0.273571	0.21746		0.446024	0.853959
TGME49_220270-t26_1-p1		0.142997	0.213401		-0.969396	1.33088
TGME49_314810-t26_1-p1		-0.142385	0.21243		-0.251734	0
Q12792		-0.19364	0.210354		-1.46766	3.15104
TGME49_201760-t26_1-p1		-0.141023	0.210273		1.4227	1.34181
P61927		-0.2633	0.208939		-1.62443	13.3441
P20339		-0.192363	0.208889		-1.94085	2.43611
TGME49_215785-t26_1-p1		-0.139429	0.207752		-0.288041	0
Q9BTV4		-0.156396	0.203928		-1.63164	1.54556
Q14157		-0.257044	0.20376		-1.52529	2.24682
TGME49_202620-t26_1-p1		-0.252398	0.199918		-1.5132	2.58627
P31943		0.109977	0.197447		0.41767	0.62914
P47914		-0.239115	0.18896		-2.4556	17.0253
P12236		0.0976851	0.188118		-2.85311	5.13895
TGME49_230160-t26_1-p1		-0.173273	0.187096		-0.61964	0.791229
P20810		0.236176	0.186541		-1.07769	2.74003
TGME49_259630-t26_1-p1		-0.143458	0.186145		1.8967	11
P26373		0.125	0.185069		0.275683	0.163949
P04899		0.140394	0.181958		-0.0724831	0.16532
P62736		0.0888208	0.181919		1.24203	1.77594
Q96AY3		-0.139322	0.180494		-0.915157	1.91625
Q16778		-0.10728	0.175716		-0.430849	0
P13804		-0.216834	0.170666		1.28405	1.84553
O75369		0.049433	0.16811		-0.100347	0.14435
TGME49_266960-t26_1-p1		0.129682	0.167386		1.44286	2.76991
TGME49_313380-t26_1-p1		0.0775375	0.167264		-0.95878	2.03147
P18085		0.155595	0.167111		0.138161	0.186994
P42766		-0.0807414	0.164523		2.67427	0
Q9Y4L1		0.0855243	0.163513		-0.602703	0.869588
P14866		0.151685	0.162717		-1.23225	1.47096
P48681		-0.124085	0.159818		0.378271	0.509812
TGME49_300000-t26_1-p1		-0.199784	0.156745		-0.330618	0.524374
P02545		0.0421926	0.154603		-2.46262	0
TGME49_250340-t26_1-p1		-0.0847941	0.15014		-0.0276789	0.0357418
TGME49_244470-t26_1-p1		-0.190152	0.148912
O75569		-0.138451	0.147915
Q12797		0.0991764	0.145146
Q01082		-0.0976843	0.142866
Q01518		-0.110031	0.140944
Q15366		0.109384	0.140081
P42357		0.128398	0.136743
P04792		-0.0581871	0.130559
P04439		0.166614	0.129872
O43852		-0.0547563	0.128538
Q96QA5		-0.119865	0.127313
P17844		-0.0872989	0.127075
P07951		-0.119534	0.126948
P30484		-0.0964322	0.122867
P62847		-0.0820843	0.1192
P22626		-0.0591768	0.118923
Q13643		0.152372	0.118425
TGME49_289750-t26_1-p1		0.0813378	0.118076
Q96P63		-0.0805017	0.116817
P49773		0.146193	0.113476
P00558		-0.0492417	0.109776
P08123		0.0387725	0.108427
Q06323		0.101946	0.107662
P31942		-0.101431	0.1071
P63173		0.1014	0.107067
P01034		0.13778	0.106757
P25788		-0.130899	0.101276
P23526		0.0953344	0.100464
P60981		0.129302	0.100006
Q15181		0.0927698	0.0976801
Q16891		-0.038907	0.0902406
P31946		-0.062576	0.0900566
Q9Y6C2		-0.0267004	0.0885819
Q15121		0.0692646	0.0873001
P27824		0.0277174	0.0857995
P62249		0.0524833	0.0835931
O60716		-0.0520203	0.0828357
P43307		-0.107351	0.08263
P51570		-0.051754	0.0824004
O43281		-0.0570069	0.0818294
Q9Y696		-0.0564308	0.0809807
P02675		0.103549	0.0796353
P06744		0.0736148	0.077025
Q9UNF1		-0.0982698	0.0754857
P09497		0.09227	0.0707804
P07477		0.091733	0.0703598
TGME49_269442-t26_1-p1		-0.0861445	0.0659887
Q07866		-0.0524271	0.065628
P61981		0.0448861	0.0640661
Q14247		-0.0238681	0.0637647
P35749		0.0252501	0.062921
P26447		0.0501085	0.0626661
TGME49_267500-t26_1-p1		-0.0487013	0.0608712
Q9UMY4		0.077281	0.0590773
Q93052		0.0771793	0.0589982
Q96RF0		-0.0399549	0.0568956
P10321		-0.0533056	0.0553973
P62937		0.0251073	0.0549961
Q6ZMP0		-0.038472	0.0547455
O43795		-0.014279	0.0542444
Q13200		0.0494371	0.0513098
P22392		-0.0624362	0.0475622
Q00688		0.0451638	0.0468067
P55786		0.0608153	0.0463095
Q9BZF9		0.0605804	0.046128
P62266		-0.0323041	0.0458347
Q13310		-0.0570444	0.0433987
Q9Y608		-0.0213869	0.0419299
P47755		0.0207704	0.0381747
Q9Y2J2		0.0210835	0.0360086
P09382		0.0173362	0.0358782
Q9UJ70		0.03267	0.033714
TGME49_250820-t26_1-p1		0.0173186	0.0295141
Q5QNW6		0.0276214	0.0284545
Q00577		-0.0361698	0.0273777
P11142		-0.0111212	0.0263395
Q9BQ61		-0.0328151	0.0248177
P60866		-0.0210129	0.0215972
Q99961		-0.0185202	0.0190187
P15531		0.0152529	0.0188017
TGME49_248480-t26_1-p1		-0.0122598	0.0172292
O00299		-0.00991296	0.0154388
TGME49_219170-t26_1-p1		0.0197017	0.0148512
P17302		0.0082675	0.0140156
P37802		0.00942966	0.0132339
P13646		-0.0168758	0.0127119
P48643		-0.0165097	0.012435
P13674		-0.010635	0.0108912
P02511		-0.00492038	0.00832508
Q9NZR1		-0.00384086	0.00649448
Q9UNH7		-0.00570554	0.00583288
P32969		0.00464293	0.00569762

## Sheet: Replicate 1 Analysis
				Log2 Transformation			Normalization			Imputation			T-Test
Accession Number	Peptide Sequence	PruQ Control Peptide Intensity	PP2C-1xHA Peptide Intensity		PruQ Control	PP2C-1xHA		PruQ Control	PP2C-1xHA		PruQ Control	PP2C-1xHA		Peptide Fold Change	Protein Fold Enrichment	-log2 p-Value
P04259	[R].LLKEYQELMNVK.[L]	275403	189797		18.0712	17.5341		-1.40874	-1.80572		-1.40874	-1.80572		-0.39698	-0.577042	3.20346
Q16181	[K].IYEFPETDDEEENK.[L]	493130	955183		18.9116	19.8654		-0.568316	0.525601		-0.568316	0.525601		1.09392	0.448064	0.946164
O00231	[K].LYDNLLEQNLIR.[V]	128013	98055.6		16.9659	16.5813		-2.51399	-2.7585		-2.51399	-2.7585		-0.244511	-0.244511	#DIV/0!
P46776	[K].LWTLVSEQTR.[V]	3.28652e+06	4228415		21.6481	22.0117		2.16821	2.67187		2.16821	2.67187		0.503663	1.55482	3.12031
P60709	[K].IWHHTFYNELR.[V]	4.87049e+08	6.19926e+08		28.8595	29.2075		9.37957	9.86771		9.37957	9.86771		0.488139	0.732278	4.47434
P62736	[K].IWHHSFYNELR.[V]	7.83925e+06	8.48685e+06		22.9023	23.0168		3.42236	3.67698		3.42236	3.67698		0.254624	0.0888208	0.18201
P12111	[K].IVVLMLTGEVPEQQLEEAQR.[V]		132191			17.0123			-2.32755		-4.58044	-2.32755		2.25289	1.08265	13.1638
P51149	[R].LVTMQIWDTAGQER.[F]		249182			17.9268			-1.41297		-4.61083	-1.41297		3.19786	0.921247	2.98082
Q96AG4	[K].LVTLPVSFAQLK.[N]	300634	97251.8		18.1976	16.5694		-1.28228	-2.77038		-1.28228	-2.77038		-1.4881	-2.0506	3.34269
P24666	[K].LVTDQNISENWR.[V]	435127			18.7311			-0.748849			-0.748849	-4.37004		-3.62119	-1.24	1.55426
P21333	[R].LVSNHSLHETSSVFVDSLTK.[A]	2596584	2.47879e+06		21.3082	21.2412		1.82826	1.90139		1.82826	1.90139		0.073128	0.105789	0.87688
P12814	[K].LVSIGAEEIVDGNVK.[M]	1.89842e+06			20.8564			1.37644			1.37644	-4.49763		-5.87407	-0.576739	4.31749
O43707	[K].LVSIGAEEIVDGNAK.[M]	779139	408517		19.5715	18.64		0.0915949	-0.699781		0.0915949	-0.699781		-0.791376	-1.02259	7.89196
TGME49_231630-t26_1-p1	[R].LVSGVVATQGEAR.[I]	6003345	3533790		22.5173	21.7528		3.03741	2.41297		3.03741	2.41297		-0.624441	-0.235169	0.526414
TGME49_219320-t26_1-p1	[R].LVSGTTGETLYTHK.[Q]	695376	625762		19.4074	19.2553		-0.0724914	-0.0845631		-0.0724914	-0.0845631		-0.0120718	-0.832963	1.77818
P48047	[K].LVRPPVQVYGIEGR.[Y]	2.03641e+06	842198		20.9576	19.6838		1.47767	0.343984		1.47767	0.343984		-1.13368	-0.436277	0.62393
P12814	[K].IVQTYHVNMAGTNPYTTITPQEINGK.[W]	1.26547e+06	1294927		20.2712	20.3044		0.791319	0.964623		0.791319	0.964623		0.173304	-0.576739	4.31749
Q71UM5	[R].LVQSPNSYFMDVK.[C]	553851	1.08065e+06		19.0791	20.0435		-0.400788	0.703656		-0.400788	0.703656		1.10444	0.703614	0.582371
P35580	[K].LVQEQGSHSK.[F]	7.49847e+06	6.75642e+06		22.8382	22.6878		3.35824	3.34801		3.35824	3.34801		-0.0102266	-0.640132	14.4941
P10809	[K].LVQDVANNTNEEAGDGTTTATVLAR.[S]		275433			18.0713			-1.26848		-4.65043	-1.26848		3.38195	-0.15328	0.347779
P50454	[R].LYGPSSVSFADDFVR.[S]	427565	365570		18.7058	18.4798		-0.774143	-0.86003		-0.774143	-0.86003		-0.0858869	-0.220163	0.611028
TGME49_311230-t26_1-p1	[R].MASVPVNGVTTVPVEGGASR.[K]	613847	652800		19.2275	19.3163		-0.252406	-0.0235347		-0.252406	-0.0235347		0.228872	0.835627	8.27425
O43707	[R].MAPYQGPDAVPGALDYK.[S]	5083685	6.4243e+06		22.2774	22.6151		2.79752	3.27529		2.79752	3.27529		0.477774	-1.02259	7.89196
P08670	[K].MALDIEIATYRK.[L]	2.58077e+06	2.15855e+06		21.2994	21.0416		1.81944	1.70182		1.81944	1.70182		-0.117629	-0.0672905	0.300559
P08670	[K].MALDIEIATYR.[K]	2.45341e+06	3.43351e+06		21.2264	21.7113		1.74643	2.37144		1.74643	2.37144		0.625007	-0.0672905	0.300559
P05120	[K].MAEDEVEVYIPQFK.[L]	243001	143490		17.8906	17.1306		-1.58932	-2.20922		-1.58932	-2.20922		-0.619897	-0.760658	2.33597
P31944	[R].MAEAELVQEGK.[A]	284427	124903		18.1177	16.9305		-1.36223	-2.40936		-1.36223	-2.40936		-1.04714	-0.736986	1.53625
O43852	[K].MADKDGDLIATK.[E]	631482	600074		19.2684	19.1948		-0.211545	-0.145036		-0.211545	-0.145036		0.0665088	-0.0547563	0.128602
P08473	[R].LYVEAAFAGESK.[H]	1.10861e+06	690711		20.0803	19.3977		0.600399	0.0579065		0.600399	0.0579065		-0.542493	-0.829563	3.92869
Q13867	[K].LYTVEYLSNMVGGR.[K]		31860.2			14.9595			-4.38035		-4.79641	-4.38035		0.416062	-0.461952	0.536737
P62899	[K].LYTLVTYVPVTTFK.[N]	1.32212e+06	468292		20.3344	18.8371		0.854499	-0.502766		0.854499	-0.502766		-1.35726	-1.08443	1.7418
P30086	[K].LYTLVLTDPDAPSR.[K]	354677			18.4361			-1.04378			-1.04378	-4.39169		-3.34791	-1.62236	2.02329
P21333	[R].LYSVSYLLK.[D]	561101	923414		19.0979	19.8166		-0.382026	0.476801		-0.382026	0.476801		0.858827	0.105789	0.87688
O75083	[R].LYSILGTTLKDEGK.[L]	202906	668316		17.6305	19.3502		-1.84947	0.0103535		-1.84947	0.0103535		1.85982	1.38474	7.38909
O14773	[R].LYQQHGAGLFDVTR.[G]	196039	99632.4		17.5808	16.6043		-1.89914	-2.73549		-1.89914	-2.73549		-0.836348	-0.836348	#DIV/0!
Q9Y4L1	[K].LYQPEYQEVSTEEQR.[E]	1.3745e+06	647369		20.3905	19.3042		0.910548	-0.0355888		0.910548	-0.0355888		-0.946137	0.0957988	0.184372
P02751	[K].IYLYTLNDNAR.[S]	6272329	10314598		22.5806	23.2982		3.10064	3.95837		3.10064	3.95837		0.857724	1.08461	16.4699
Q00610	[K].IYIDSNNNPER.[F]	624243	1.142e+06		19.2517	20.1231		-0.228177	0.783309		-0.228177	0.783309		1.01149	1.44943	12.7973
P11021	[K].LYGSAGPPPTGEEDTAEK.[D]	1283824	461668		20.292	18.8165		0.81209	-0.523319		0.81209	-0.523319		-1.33541	-1.07825	9.02413
P36542	[R].IYGLGSLALYEK.[A]	471328	394957		18.8464	18.5913		-0.633554	-0.748481		-0.633554	-0.748481		-0.114927	-0.37958	0.433181
Q06830	[R].LVQAFQFTDK.[H]	2.22052e+06	2.22234e+06		21.0825	21.0836		1.60254	1.74383		1.60254	1.74383		0.141287	0.559506	1.10656
Q96AG4	[R].LVNLQHLDLLNNK.[L]	284756			18.1194			-1.36056			-1.36056	-4.37446		-3.0139	-2.0506	3.34269
P0DMV9	[R].LVNHFVEEFK.[R]	943919	1.45198e+06		19.8483	20.4696		0.368378	1.12977		0.368378	1.12977		0.761392	0.138823	0.379194
P12111	[R].LVDYLDVGFDTTR.[V]	138525	1.2041e+06		17.0798	20.1995		-2.40014	0.859701		-2.40014	0.859701		3.25984	1.08265	13.1638
TGME49_250340-t26_1-p1	[R].LVDRPGLTEDEIEEIR.[E]	468333	699406		18.8372	19.4158		-0.64275	0.0759542		-0.64275	0.0759542		0.718705	-0.0995496	0.177797
P27824	[R].IVDDWANDGWGLK.[K]	363666	444134		18.4723	18.7606		-1.00767	-0.579182		-1.00767	-0.579182		0.428488	0.032214	0.100228
P11940	[R].IVATKPLYVALAQR.[K]	314087	359939		18.2608	18.4574		-1.21912	-0.882424		-1.21912	-0.882424		0.336695	0.337654	0.545358
Q16658	[R].LVARPEPATGYTLEFR.[S]	511343	554172		18.9639	19.08		-0.515995	-0.259843		-0.515995	-0.259843		0.256152	1.02494	3.68139
P50914	[K].LVAIVDVIDQNR.[A]	554405	920286		19.0806	19.8117		-0.399344	0.471907		-0.399344	0.471907		0.871251	1.67881	2.08923
P02751	[R].ITYGETGGNSPVQEFTVPGSK.[S]	5.54276e+06	1.1869e+07		22.4022	23.5007		2.92225	4.16088		2.92225	4.16088		1.23863	1.08461	16.4699
Q15746	[R].ITWLLNGQPIQYAR.[S]	383988	498609		18.5507	18.9276		-0.929222	-0.412266		-0.929222	-0.412266		0.516956	0.395247	2.02226
Q14315	[R].LTVTSLQETGLK.[V]	971834	1.01523e+06		19.8904	19.9534		0.410424	0.613552		0.410424	0.613552		0.203127	1.07144	12.2167
P21333	[R].LTVSSLQESGLK.[V]	3.56428e+06	4306539		21.7652	22.0381		2.28525	2.69828		2.28525	2.69828		0.413026	0.105789	0.87688
P10644	[R].LTVADALEPVQFEDGQK.[I]		293293			18.162			-1.17783		-4.69672	-1.17783		3.51888	1.99651	2.44367
O14974	[K].ITTGSSSAGTQSSTSNR.[L]	201768			17.6223			-1.85759			-1.85759	-4.39532		-2.53773	-1.7733	6.62004
P47756	[K].LTSTVMLWLQTNK.[S]	466430	341813		18.8313	18.3828		-0.648625	-0.95697		-0.648625	-0.95697		-0.308345	0.348043	0.943538
Q9UQ80	[R].ITSGPFEPDLYK.[S]		269591			18.0404			-1.2994		-4.50925	-1.2994		3.20985	2.06716	1.55495
P46821	[K].ITSFPESEGYSYETSTK.[T]	298038	303270		18.1851	18.2102		-1.29479	-1.12957		-1.29479	-1.12957		0.165216	-0.120169	0.296226
Q9NR99	[R].ITSEPTPVIYTRPGNTVK.[L]	1.90729e+06	3.41316e+06		20.8631	21.7027		1.38317	2.36286		1.38317	2.36286		0.979691	1.0459	5.63353
TGME49_309590-t26_1-p1	[R].LTSAASQGLR.[R]	1.35647e+06	1.2073e+06		20.3714	20.2034		0.891502	0.863536		0.891502	0.863536		-0.027966	-1.31672	1.6513
P30153	[K].LTQDQDVDVK.[Y]	184042	219408		17.4897	17.7433		-1.99025	-1.59656		-1.99025	-1.59656		0.393691	-1.24434	2.0228
Q9UM54	[R].IVEANPLLEAFGNAK.[T]	510223	323660		18.9608	18.3041		-0.519158	-1.0357		-0.519158	-1.0357		-0.516541	-0.793189	5.64539
P02768	[K].LVNEVTEFAK.[T]	428692	346106		18.7096	18.4009		-0.770343	-0.938962		-0.770343	-0.938962		-0.16862	-0.229178	0.577937
P07093	[R].LVLVNAVYFK.[G]	511882	276350		18.9655	18.0761		-0.514475	-1.26368		-0.514475	-1.26368		-0.749204	-0.375832	0.695211
Q9Y2J2	[R].IVITGDADIDHDQALAQAIK.[E]	171006	280050		17.3837	18.0953		-2.09623	-1.24449		-2.09623	-1.24449		0.851745	0.0210835	0.036026
P16070	[K].LVINSGNGAVEDR.[K]	10766340	7373967		23.36	22.814		3.8801	3.47419		3.8801	3.47419		-0.405906	-0.272753	0.57929
P04406	[K].LVINGNPITIFQERDPSK.[I]	121935	289318		16.8958	18.1423		-2.58417	-1.19752		-2.58417	-1.19752		1.38665	0.314891	0.977001
P04406	[K].LVINGNPITIFQER.[D]	2.42624e+06	3.53336e+06		21.2103	21.7526		1.73037	2.41279		1.73037	2.41279		0.682425	0.314891	0.977001
P06576	[R].LVLEVAQHLGESTVR.[T]	581554	464760		19.1496	18.8261		-0.330372	-0.51369		-0.330372	-0.51369		-0.183317	-0.286014	0.78941
Q16555	[K].IVLEDGTLHVTEGSGR.[Y]	523499	613900		18.9978	19.2276		-0.4821	-0.112171		-0.4821	-0.112171		0.369928	0.912563	3.83235
Q00610	[K].IVLDNSVFSEHR.[N]	464325	954862		18.8248	19.8649		-0.655151	0.525116		-0.655151	0.525116		1.18027	1.44943	12.7973
TGME49_239100-t26_1-p1	[K].IVKPQGVEPTEIENEVAK.[C]	638830	366225		19.2851	18.4824		-0.194854	-0.857446		-0.194854	-0.857446		-0.662592	-1.63823	2.04191
P62753	[R].MATEVAADALGEEWK.[G]	476933	370033		18.8634	18.4973		-0.616499	-0.842523		-0.616499	-0.842523		-0.226023	-0.333121	0.60556
Q13045	[R].LVHLQTLVLNGNPLLHAQLR.[Q]	115737			16.8205			-2.65943			-2.65943	-4.64905		-1.98962	-0.444324	0.936829
Q9Y6C2	[R].LVGSGLHTVEAAGEAR.[Q]	1.2164e+07	1.07639e+07		23.5361	23.3597		4.05619	4.01988		4.05619	4.01988		-0.0363088	-0.0187996	0.0618605
P53621	[K].LVGQSIIAYLQK.[K]	287146	366806		18.1314	18.4847		-1.3485	-0.855158		-1.3485	-0.855158		0.493342	0.677109	2.9847
P35580	[R].IVGLDQVTGMTETAFGSAYK.[T]	2.8384e+06			21.4366			1.95672			1.95672	-4.42917		-6.38589	-0.640132	14.4941
P01034	[R].LVGGPMDASVEEEGVR.[R]	515537	556020		18.9757	19.0848		-0.504211	-0.255039		-0.504211	-0.255039		0.249171	0.13778	0.106809
Q00341	[R].LVGEIMQETGTR.[I]	225767	339294		17.7845	18.3722		-1.69545	-0.967642		-1.69545	-0.967642		0.727812	0.485592	0.936333
TGME49_231140-t26_1-p1	[K].IVGEHHHSQYIYTR.[N]	1.72533e+06	852378		20.7184	19.7011		1.23852	0.361317		1.23852	0.361317		-0.8772	-1.1504	2.24155
P05067	[K].LVFFAEDVGSNK.[G]	349193	1.10499e+06		18.4137	20.0756		-1.06626	0.735787		-1.06626	0.735787		1.80205	0.512967	0.420132
TGME49_216000-t26_1-p1	[R].IVETIKPVVK.[E]	3.86065e+06	2.43429e+06		21.8804	21.2151		2.40049	1.87526		2.40049	1.87526		-0.525229	-1.17689	3.03321
TGME49_231630-t26_1-p1	[K].IVEISQVDYR.[D]	3.42771e+06	1.38978e+06		21.7088	20.4064		2.22889	1.0666		2.22889	1.0666		-1.16228	-0.235169	0.526414
P11021	[R].ITPSYVAFTPEGER.[L]	2.97462e+06	1946353		21.5043	20.8923		2.02435	1.55253		2.02435	1.55253		-0.471825	-1.07825	9.02413
P07437	[K].MAVTFIGNSTAIQELFK.[R]	3.88709e+06			21.8903			2.41033			2.41033	-4.51091		-6.92124	-1.92379	3.88171
TGME49_311260-t26_1-p1	[K].MSGGVDLAAFK.[T]	322619	408547		18.2995	18.6401		-1.18045	-0.699673		-1.18045	-0.699673		0.48078	0.277157	0.22055
P04264	[R].MSGECAPNVSVSVSTSHTTISGGGSR.[G]	616044			19.2327			-0.247253			-0.247253	-4.39182		-4.14457	-0.815291	8.4514
P35908	[R].MSGDLSSNVTVSVTSSTISSNVASK.[A]	423104	304267		18.6907	18.215		-0.789272	-1.12484		-0.789272	-1.12484		-0.335565	-0.874275	8.31431
Q13885	[K].MSATFIGNSTAIQELFKR.[I]	873192	508444		19.7359	18.9557		0.256014	-0.384088		0.256014	-0.384088		-0.640103	-0.296423	1.06671
P18206	[K].MSAEINEIIR.[V]	1.08912e+06	550810		20.0547	19.0712		0.574804	-0.268622		0.574804	-0.268622		-0.843426	-1.66232	7.2106
P02545	[R].MQQQLDEYQELLDIK.[L]	76749.4			16.2279			-3.25206			-3.25206	-4.40306		-1.151	0.0408096	0.149368
P35579	[K].MQQNIQELEEQLEEEESAR.[Q]	39973712	3.88656e+07		25.2525	25.212		5.77262	5.87218		5.77262	5.87218		0.099553	-0.413722	9.03428
Q05682	[R].MQNDTAENETTEK.[E]	1.12454e+06	455194		20.1009	18.7961		0.620979	-0.543694		0.620979	-0.543694		-1.16467	-0.295554	1.41786
P40939	[K].MQLLEIITTEK.[T]	83302.4	137648		16.3461	17.0706		-3.13386	-2.26919		-3.13386	-2.26919		0.864665	1.51411	3.0335
Q9H4M9	[K].MQELLQTQDFSK.[F]	703211	396484		19.4236	18.5969		-0.0563274	-0.742914		-0.0563274	-0.742914		-0.686586	-0.383301	0.859916
Q9NZN3	[R].MQDQLQAQDFSK.[F]	295611	370463		18.1733	18.499		-1.30659	-0.840848		-1.30659	-0.840848		0.465738	0.721467	2.34401
P35580	[K].MQAHIQDLEEQLDEEEGAR.[Q]	4.81193e+06	4.60426e+06		22.1982	22.1345		2.71826	2.79472		2.71826	2.79472		0.0764638	-0.640132	14.4941
P09936	[R].MPFPVNHGASSEDTLLK.[D]	380535	371114		18.5377	18.5015		-0.942255	-0.838314		-0.942255	-0.838314		0.103942	1.29905	2.56801
TGME49_204020-t26_1-p1	[K].MPEGTVVSNVEEK.[A]	1.06807e+06	1.36525e+06		20.0266	20.3807		0.546655	1.04091		0.546655	1.04091		0.494259	1.05207	2.34573
Q05682	[K].MPEDGLSDDKKPFK.[C]	1.44574e+06	1.28796e+06		20.4634	20.2967		0.983453	0.956845		0.983453	0.956845		-0.0266084	-0.295554	1.41786
O43776	[R].MNYSDAIVWLK.[E]	75551.1	130083		16.2052	16.9891		-3.27476	-2.35075		-3.27476	-2.35075		0.924016	0.697998	1.25765
O95425	[K].MSSNSNFSEVTLAGLASK.[E]	102850			16.6502			-2.82975			-2.82975	-4.45362		-1.62388	-0.324575	2.48915
TGME49_236950-t26_1-p1	[-].MNVLAYGTAEQR.[S]	622054	323941		19.2467	18.3054		-0.233244	-1.03444		-0.233244	-1.03444		-0.801199	-0.801199	#DIV/0!
Q13509	[K].MSSTFIGNSTAIQELFKR.[I]	185934	228430		17.5044	17.8014		-1.9755	-1.53842		-1.9755	-1.53842		0.437074	-0.385914	0.793818
TGME49_221620-t26_1-p1	[K].MSVTFVGNSTAIQEMFKR.[V]	707259	317190		19.4319	18.275		-0.0480472	-1.06483		-0.0480472	-1.06483		-1.01678	-0.879129	3.64742
Q9Y224	[K].NAEPLINLDVNNPDFK.[A]	115783			16.8211			-2.65886			-2.65886	-4.52461		-1.86576	-1.86576	#DIV/0!
Q13045	[R].NAEAVLQSPGLSGK.[V]	523259	432324		18.9972	18.7218		-0.482761	-0.618064		-0.482761	-0.618064		-0.135303	-0.444324	0.936829
P01833	[K].NADLQVLKPEPELVYEDLR.[G]	937576			19.8386			0.358651			0.358651	-4.393		-4.75165	-4.75165	#DIV/0!
TGME49_320030-t26_1-p1	[R].NADAGGSGPPSAFPTR.[A]	244539	295926		17.8997	18.1749		-1.58022	-1.16494		-1.58022	-1.16494		0.415283	1.50794	2.47534
TGME49_270320-t26_1-p1	[K].NAAMDHVHR.[L]		5.05998e+06			22.2707			2.93088		-4.67126	2.93088		7.60214	7.88494	49.8327
TGME49_204020-t26_1-p1	[K].NAALTIGNILPLNK.[M]	464982	334930		18.8268	18.3535		-0.65311	-0.986314		-0.65311	-0.986314		-0.333205	1.05207	2.34573
Q8WWI1	[R].MYSFDDVLEEGK.[R]	1367251	1.08636e+06		20.3828	20.0511		0.902921	0.711257		0.902921	0.711257		-0.191663	-0.779371	9.78647
O95425	[R].MVSMPQTTAGTILDGVNVGR.[G]		124993			16.9315			-2.40833		-4.64628	-2.40833		2.23795	-0.324575	2.48915
O43707	[K].MVSDINNGWQHLEQAEK.[G]	449828	382898		18.779	18.5466		-0.700912	-0.793217		-0.700912	-0.793217		-0.0923049	-1.02259	7.89196
TGME49_222220-t26_1-p1	[R].MVNYIFECPAR.[G]	1.18839e+06	375632		20.1806	18.519		0.700652	-0.820856		0.700652	-0.820856		-1.52151	-0.821969	3.51943
P62937	[-].MVNPTVFFDIAVDGEPLGR.[V]	756694			19.5294			0.0494248			0.0494248	-4.49234		-4.54177	0.0475667	0.105966
P11142	[R].MVNHFIAEFK.[R]	1.16289e+06	1.88305e+06		20.1493	20.8446		0.669354	1.50482		0.669354	1.50482		0.835468	-0.0111212	0.0263522
P05120	[R].MVLVNAVYFK.[G]	547761	597925		19.0632	19.1896		-0.416738	-0.150212		-0.416738	-0.150212		0.266526	-0.760658	2.33597
Q8N474	[K].MVLPNLLEHETMAEVK.[Q]	1.28763e+07	2.17537e+07		23.6182	24.3748		4.13829	5.03494		4.13829	5.03494		0.896651	-0.234673	0.314965
P08133	[K].MTNYDVEHTIK.[K]	189435	181829		17.5313	17.4722		-1.94858	-1.8676		-1.94858	-1.8676		0.0809853	1.11555	4.40129
P46782	[-].MTEWETAAPAVAETPDIK.[L]	469772	176490		18.8416	17.4292		-0.638326	-1.91059		-0.638326	-1.91059		-1.27226	-1.18079	1.91153
P07305	[-].MTENSTSAPAAKPK.[R]		156917			17.2596			-2.08017		-4.70316	-2.08017		2.62299	0.700285	2.40607
P60660	[K].MTEEEVEMLVAGHEDSNGCINYEAFVR.[H]	1527583	2.15883e+06		20.5428	21.0418		1.06289	1.702		1.06289	1.702		0.639106	-0.217382	0.683312
P02533	[R].MSVEADINGLR.[R]	2165949	681540		21.0466	19.3784		1.56664	0.0386229		1.56664	0.0386229		-1.52802	-0.815236	5.87261
P48594	[-].MNSLSEANTK.[F]	443718	115785		18.7593	16.8211		-0.720641	-2.51872		-0.720641	-2.51872		-1.79808	-1.27935	2.5249
TGME49_270320-t26_1-p1	[K].MNPNLPPEEQK.[V]	93081.3	3.03093e+06		16.5062	21.5313		-2.97372	2.19151		-2.97372	2.19151		5.16524	7.88494	49.8327
O14979	[K].MFIGGLSWDTSK.[K]	148856	123421		17.1836	16.9132		-2.29637	-2.42659		-2.29637	-2.42659		-0.130224	0.192146	0.254006
Q9UK41	[-].MFHGIPATPGIGAPGNKPELYEEVK.[L]	69873.6	75251.8		16.0925	16.1994		-3.38747	-3.14038		-3.38747	-3.14038		0.247088	0.416621	0.47944
P09493	[K].MEIQEIQLK.[E]	20990238	17452850		24.3232	24.057		4.84329	4.71714		4.84329	4.71714		-0.126147	0.161042	0.501578
TGME49_214320-t26_1-p1	[R].MELNSSPSVPLTR.[G]	199563			17.6065			-1.87344			-1.87344	-4.65707		-2.78363	-2.78363	#DIV/0!
TGME49_222220-t26_1-p1	[-].MEFTADNAAPLTEQNAPQDVEAVKPDVIENAAETANEESAAPTLK.[R]	450424			18.7809			-0.699			-0.699	-4.58704		-3.88804	-0.821969	3.51943
P35580	[K].MEEEILLLEDQNSK.[F]	6.76402e+06	3.69373e+06		22.6894	21.8166		3.20952	2.47683		3.20952	2.47683		-0.732692	-0.640132	14.4941
P56945	[K].MEDVHQTLVAHGQALDAGR.[G]	133005	390133		17.0211	18.5736		-2.4588	-0.76621		-2.4588	-0.76621		1.69259	-0.403593	1.6306
P35579	[K].MEDSVGCLETAEEVKR.[K]	166964	253445		17.3492	17.9513		-2.13075	-1.3885		-2.13075	-1.3885		0.742245	-0.413722	9.03428
P35579	[K].MEDSVGCLETAEEVK.[R]	7021151	7135586		22.7433	22.7666		3.26335	3.42678		3.26335	3.42678		0.163434	-0.413722	9.03428
P07237	[K].MDSTANEVEAVK.[V]	1.08644e+06	686434		20.0512	19.3888		0.57125	0.0489439		0.57125	0.0489439		-0.522306	-0.66711	3.0539
Q09666	[K].MDIDVPDVEVQGPDWHLK.[M]		31798.3			14.9567			-4.38316		-4.70661	-4.38316		0.323456	-0.609847	6.33342
P02511	[-].MDIAIHHPWIR.[R]	240084	345541		17.8732	18.3985		-1.60675	-0.941318		-1.60675	-0.941318		0.665431	-0.00492038	0.00832907
Q16555	[K].MDENQFVAVTSTNAAK.[VI]	497446	573451		18.9242	19.1293		-0.555745	-0.210506		-0.555745	-0.210506		0.345239	0.912563	3.83235
P13667	[K].MDATANDVPSDR.[Y]	98988.4	66233.2		16.595	16.0153		-2.88495	-3.32455		-2.88495	-3.32455		-0.439596	-0.893768	2.64404
Q12765	[K].MDAEHPELR.[S]	605076	379171		19.2068	18.5325		-0.273168	-0.807329		-0.273168	-0.807329		-0.53416	-1.09184	2.11255
P02794	[K].MGAPESGLAEYLFDK.[H]	229347	425322		17.8072	18.6982		-1.67275	-0.64162		-1.67275	-0.64162		1.03113	0.900883	1.9523
P63220	[R].MGESDDSILR.[L]	405053			18.6278			-0.852175			-0.852175	-4.50651		-3.65433	-3.06568	2.04792
P43686	[K].MNLSEEVDLEDYVARPDK.[I]	96178.2	105140		16.5534	16.682		-2.9265	-2.65787		-2.9265	-2.65787		0.268638	-0.595856	1.04571
O00151	[K].MNLASEPQEVLHIGSAHNR.[S]	306933	197466		18.2276	17.5912		-1.25236	-1.74857		-1.25236	-1.74857		-0.496213	0.610806	1.5084
P15144	[R].MLSSFLSEDVFK.[Q]	639676	251098		19.287	17.9379		-0.192943	-1.40193		-0.192943	-1.40193		-1.20898	-0.505781	2.82605
O94832	[K].MISEFTWPNHDLPSDK.[E]	488380	1.03509e+06		18.8976	19.9813		-0.58228	0.641511		-0.58228	0.641511		1.22379	-0.234618	1.35607
P17931	[R].MLITILGTVKPNANR.[I]	906939	590343		19.7906	19.1712		0.31072	-0.168623		0.31072	-0.168623		-0.479343	0.325501	0.523365
Q92945	[K].MILIQDGSQNTNVDKPLR.[I]	127389			16.9589			-2.52104			-2.52104	-4.53347		-2.01243	-0.92151	1.73834
P10599	[K].MIKPFFHSLSEK.[Y]	820473	575705		19.6461	19.135		0.16617	-0.204845		0.16617	-0.204845		-0.371016	-3.00908	2.02359
Q9NYL9	[K].MLEENTNILKFGYQFTQQGPR.[T]	389559	234604		18.5715	17.8399		-0.908443	-1.49995		-0.908443	-1.49995		-0.591502	0.123734	0.421508
Q9NYL9	[K].MLEENTNILK.[F]	11214768	13626057		23.4189	23.6999		3.93897	4.36005		3.93897	4.36005		0.421078	0.123734	0.421508
Q9NR99	[R].MIDALFSFDSR.[I]	160807	208283		17.295	17.6682		-2.18495	-1.67163		-2.18495	-1.67163		0.513326	1.0459	5.63353
P12814	[K].MLDAEDIVGTARPDEK.[A]	216290	231975		17.7226	17.8236		-1.75732	-1.51621		-1.75732	-1.51621		0.241111	-0.576739	4.31749
Q01813	[R].MLAIYDGFDGFAK.[G]	54554.1	79939.6		15.7354	16.2866		-3.74453	-3.05319		-3.74453	-3.05319		0.691331	2.04955	6.34881
Q9Y490	[R].MATNAAAQNAIK.[K]	202531	230750		17.6278	17.816		-1.85214	-1.52385		-1.85214	-1.52385		0.328295	0.13449	0.695969
P22061	[K].MKPLMGVIYVPLTDKEK.[Q]	305169	384842		18.2193	18.5539		-1.26067	-0.785911		-1.26067	-0.785911		0.474763	-0.497304	1.17393
P22061	[K].MKPLMGVIYVPLTDK.[E]	258756	212248		17.9812	17.6954		-1.4987	-1.64442		-1.4987	-1.64442		-0.145727	-0.497304	1.17393
P12111	[K].MKPLDGSALYTGSALDFVR.[N]		164963			17.3318			-2.00803		-4.79398	-2.00803		2.78595	1.08265	13.1638
P11021	[K].MKETAEAYLGK.[K]	606194			19.2094			-0.270506			-0.270506	-4.41025		-4.13974	-1.07825	9.02413
P11142	[K].MKEIAEAYLGK.[TE]	2.64081e+06	1.37103e+06		21.3325	20.3868		1.85262	1.04702		1.85262	1.04702		-0.805606	-0.0111212	0.0263522
P0DP25	[K].MKDTDSEEEIR.[E]	4.33003e+06	2.42088e+06		22.0459	21.2071		2.56602	1.86728		2.56602	1.86728		-0.69874	-1.01933	3.38858
P22061	[R].MGYAEEAPYDAIHVGAAAPVVPQALIDQLKPGGR.[L]	598296			19.1905			-0.289426			-0.289426	-4.51769		-4.22826	-0.497304	1.17393
P17302	[R].MGQAGSTISNSHAQPFDFPDDNQNSK.[K]	522007	410939		18.9937	18.6486		-0.486215	-0.691253		-0.486215	-0.691253		-0.205038	-0.00720406	0.012211
Q14847	[R].MGPSGGEGMEPER.[R]	469227			18.8399			-0.640001			-0.640001	-4.39408		-3.75408	0.411447	1.01138
TGME49_254720-t26_1-p1	[R].MGPSDISTHVR.[G]	578894	373288		19.1429	18.5099		-0.336987	-0.829889		-0.336987	-0.829889		-0.492902	-2.87402	6.69329
P52272	[R].MGPAMGPALGAGIER.[M]	450590	584828		18.7815	19.1577		-0.698469	-0.182165		-0.698469	-0.182165		0.516305	0.709826	2.74737
Q07812	[R].MIAAVDTDSPR.[E]	5.59192e+06	2.86088e+06		22.4149	21.448		2.93499	2.10821		2.93499	2.10821		-0.826772	-0.826772	#DIV/0!
P35579	[R].NAEQYKDQADK.[A]	7.23634e+07	3.92869e+07		26.1088	25.2275		6.62883	5.88773		6.62883	5.88773		-0.741101	-0.413722	9.03428
TGME49_311720-t26_1-p1	[R].ITPSYVAFTDDDR.[K]	371812	1.44863e+06		18.5042	20.4663		-0.975713	1.12644		-0.975713	1.12644		2.10215	2.15487	11.8469
Q07065	[R].LQHVEDGVLSMQVASAR.[Q]	713556	281188		19.4447	18.1012		-0.0352581	-1.23864		-0.0352581	-1.23864		-1.20338	-1.51295	12.2444
Q8NE71	[R].LQGQLEQGDDTAAER.[L]	189534	296664		17.5321	18.1785		-1.94783	-1.16134		-1.94783	-1.16134		0.786484	0.786484	#DIV/0!
Q14204	[R].IQGLTVEQAEAVVR.[L]	664459	1.3401e+06		19.3418	20.3539		-0.138105	1.01409		-0.138105	1.01409		1.15219	0.913634	14.7474
O15118	[R].LQGETLDQQLGR.[V]	9153434	2890950		23.1259	21.4631		3.64596	2.1233		3.64596	2.1233		-1.52266	-1.52266	#DIV/0!
P18085	[R].IQEVADELQK.[M]	1.36939e+06	1.50443e+06		20.3851	20.5208		0.905181	1.18097		0.905181	1.18097		0.275791	0.155595	0.167194
TGME49_301420-t26_1-p1	[R].LQETGSSLPGDVGR.[L]	530397			19.0167			-0.463212			-0.463212	-4.52306		-4.05985	-1.53233	2.51631
P10809	[R].IQEIIEQLDVTTSEYEK.[E]	216002			17.7207			-1.75924			-1.75924	-4.60595		-2.84671	-0.15328	0.347779
P61019	[K].IQEGVFDINNEANGIK.[I]		183772			17.4876			-1.85226		-4.67796	-1.85226		2.8257	3.27664	3.61211
O43166	[R].LQEESQNASDK.[L]	218393			17.7366			-1.74336			-1.74336	-4.63712		-2.89376	-1.87845	8.30619
Q15149	[R].LQEAGILSAEELQR.[L]	251469	493330		17.94	18.9122		-1.53991	-0.427623		-1.53991	-0.427623		1.11228	0.366327	6.03859
Q7Z794	[K].LQDLEEALQQSK.[E]	156411			17.255			-2.22494			-2.22494	-4.4482		-2.22325	-1.67968	6.22308
P53814	[R].LQDGTPQAALSPLTPAR.[L]	433603			18.726			-0.753911			-0.753911	-4.42793		-3.67402	-1.31013	3.84558
P08670	[R].LQDEIQNMKEEMAR.[H]	267313			18.0282			-1.45175			-1.45175	-4.52728		-3.07552	-0.0672905	0.300559
P08670	[R].LQDEIQNMK.[E]	18525722	18497726		24.143	24.1408		4.6631	4.80103		4.6631	4.80103		0.137927	-0.0672905	0.300559
P30043	[R].LQAVTDDHIR.[M]	465423	618687		18.8282	19.2388		-0.651744	-0.100967		-0.651744	-0.100967		0.550777	0.765474	0.93301
Q9Y2V2	[K].LQAVEVVITHLAPGTK.[H]	178509	140389		17.4456	17.0991		-2.03428	-2.24075		-2.03428	-2.24075		-0.206461	-0.206461	#DIV/0!
TGME49_314810-t26_1-p1	[R].LQANDIVSQHLGK.[Y]	285934	281609		18.1253	18.1033		-1.3546	-1.23648		-1.3546	-1.23648		0.118122	-0.178618	0.270829
P67936	[K].IQALQQQADEAEDR.[A]	1.24305e+07	1.07815e+07		23.5674	23.3621		4.08746	4.02224		4.08746	4.02224		-0.0652159	0.109163	0.335953
Q86UP2	[K].LQALANEQAAAAHELEK.[M]		171727			17.3898			-1.95006		-4.52029	-1.95006		2.57024	2.57024	#DIV/0!
O60488	[K].LQAGEYVSLGK.[V]	198732	327884		17.6005	18.3228		-1.87946	-1.01699		-1.87946	-1.01699		0.862474	1.64669	1.29713
Q9NZN4	[K].IQLEHHISPGDFPDCQK.[M]	893614	301593		19.7693	18.2022		0.289367	-1.13757		0.289367	-1.13757		-1.42694	0.550703	1.55353
Q15149	[R].LQAEEVAQQK.[S]	249475	277719		17.9285	18.0833		-1.55139	-1.25655		-1.55139	-1.25655		0.294844	0.366327	6.03859
P35579	[K].LQLQEQLQAETELCAEAEELR.[A]	196381	430616		17.5833	18.716		-1.89663	-0.623775		-1.89663	-0.623775		1.27286	-0.413722	9.03428
P50454	[K].LQIVEMPLAHK.[L]	389372	1.04449e+06		18.5708	19.9944		-0.909135	0.654544		-0.909135	0.654544		1.56368	-0.220163	0.611028
P35579	[K].LQVELDNVTGLLSQSDSKSSK.[L]	699651	344191		19.4163	18.3928		-0.06365	-0.946968		-0.06365	-0.946968		-0.883318	-0.413722	9.03428
P35579	[K].LQVELDNVTGLLSQSDSK.[S]	1.10743e+08	4.68427e+07		26.7226	25.4813		7.24271	6.14151		7.24271	6.14151		-1.1012	-0.413722	9.03428
Q00325	[R].IQTQPGYANTLR.[D]	1.01388e+06	1.00162e+06		19.9514	19.9339		0.471524	0.59408		0.471524	0.59408		0.122557	0.527903	1.03306
P51659	[K].LQSTFVFEEIGR.[R]	86890.4	73066.8		16.4069	16.1569		-3.07302	-3.18289		-3.07302	-3.18289		-0.10987	1.37701	3.6446
Q9P0K7	[K].LQSSLESEVSVLASK.[L]	694400	362334		19.4054	18.467		-0.0745174	-0.872858		-0.0745174	-0.872858		-0.79834	-0.634289	3.20193
P15924	[K].IQSQFTDAQK.[H]	355693	140502		18.4403	17.1002		-1.03965	-2.23958		-1.03965	-2.23958		-1.19993	-1.00918	16.9824
P15924	[R].LQSLTENLTK.[E]	600972	227494		19.1969	17.7955		-0.282988	-1.54435		-0.282988	-1.54435		-1.26136	-1.00918	16.9824
P04075	[R].LQSIGTENTEENR.[R]	3494914	2.97173e+06		21.7368	21.5029		2.2569	2.16305		2.2569	2.16305		-0.093846	-0.557288	1.46429
O60437	[R].LQSEINMAATETR.[D]	1.02519e+06	458951		19.9675	18.808		0.487535	-0.531837		0.487535	-0.531837		-1.01937	0.562174	0.977294
Q6ZVX7	[K].LQQNQSWTVK.[Q]	179291	187031		17.4519	17.5129		-2.02798	-1.8269		-2.02798	-1.8269		0.201086	-1.68021	2.09085
Q7Z406	[K].LQQLFNHTMFVLEQEEYQR.[E]	95841.5	396888		16.5484	18.5984		-2.93156	-0.741445		-2.93156	-0.741445		2.19012	1.32375	1.07373
P35580	[K].LQQLFNHTMFILEQEEYQR.[E]	21686422	1.64339e+07		24.3703	23.9702		4.89036	4.63035		4.89036	4.63035		-0.260012	-0.640132	14.4941
P35580	[R].LQQELDDLTVDLDHQR.[Q]	5.0349e+07	2.96249e+07		25.5855	24.8203		6.10553	5.48049		6.10553	5.48049		-0.625045	-0.640132	14.4941
P35579	[R].LQQELDDLLVDLDHQR.[Q]	1.14887e+08	5.08033e+07		26.7756	25.5984		7.29572	6.2586		7.29572	6.2586		-1.03712	-0.413722	9.03428
Q96FW1	[R].IQQEIAVQNPLVSER.[L]	533991	139672		19.0265	17.0917		-0.453469	-2.24814		-0.453469	-2.24814		-1.79467	-0.373046	0.523772
Q9Y6C2	[R].LQQEATEHATESEER.[F]	8.11285e+06	6.58737e+06		22.9518	22.6513		3.47185	3.31146		3.47185	3.31146		-0.160397	-0.0187996	0.0618605
P12111	[R].LQPVLQPLPSPGVGGK.[R]	682684	991458		19.3809	19.9192		-0.0990665	0.579375		-0.0990665	0.579375		0.678442	1.08265	13.1638
Q8NBS9	[R].LQPTWNDLGDK.[Y]	358118	266480		18.4501	18.0237		-1.02985	-1.31615		-1.02985	-1.31615		-0.286298	-0.465866	0.671692
Q15149	[K].LQNVQIALDYLR.[H]	270712	314633		18.0464	18.2633		-1.43353	-1.07651		-1.43353	-1.07651		0.357018	0.366327	6.03859
P35580	[K].LQNELDNVSTLLEEAEKK.[G]	709947	504809		19.4374	18.9454		-0.0425743	-0.394437		-0.0425743	-0.394437		-0.351863	-0.640132	14.4941
P35580	[K].LQNELDNVSTLLEEAEK.[K]	39111760	1.53317e+06		25.2211	20.5481		5.74117	1.20827		5.74117	1.20827		-4.5329	-0.640132	14.4941
Q9Y4F1	[K].IQMLDDTQEAFEVPQR.[A]	329434			18.3296			-1.15029			-1.15029	-4.60327		-3.45297	-1.51152	3.549
P60842	[K].LQMEAPHIIVGTPGR.[V]	668351	1.1036e+06		19.3502	20.0738		-0.129679	0.733975		-0.129679	0.733975		0.863654	-0.196461	0.4581
P67936	[R].IQLVEEELDR.[A]	55318464	42561048		25.7213	25.343		6.24133	6.00321		6.24133	6.00321		-0.238118	0.109163	0.335953
TGME49_230210-t26_1-p1	[R].LQADQPVVPVPVYQDVYK.[R]	831449	1.31572e+06		19.6653	20.3274		0.185342	0.987603		0.185342	0.987603		0.802261	0.241281	0.613157
TGME49_254720-t26_1-p1	[K].IPYGGAAPPR.[A]	1.5642e+06	829759		20.577	19.6623		1.09707	0.322516		1.09707	0.322516		-0.77455	-2.87402	6.69329
P21333	[K].IPEISIQDMTAQVTSPSGK.[T]	481224	795489		18.8763	19.6015		-0.603578	0.261666		-0.603578	0.261666		0.865244	0.105789	0.87688
Q9Y490	[R].IPEAPAGPPSDFGLFLSDDDPK.[K]	157040	142158		17.2608	17.1171		-2.21915	-2.22268		-2.21915	-2.22268		-0.00352979	0.13449	0.695969
P27824	[K].IPDPEAVKPDDWDEDAPAK.[I]	2.8444e+06	2.8922e+06		21.4397	21.4637		1.95976	2.12392		1.95976	2.12392		0.164153	0.032214	0.100228
Q04323	[R].LPDGTSLTQTFR.[A]	463873	219529		18.8234	17.7441		-0.656555	-1.59576		-0.656555	-1.59576		-0.939207	-0.731824	0.606152
Q9Y4L1	[K].LPATEKPVLLSK.[D]	201497	124662		17.6204	16.9277		-1.85952	-2.41216		-1.85952	-2.41216		-0.552632	0.0957988	0.184372
TGME49_310780-t26_1-p1	[R].LPAFSDSVSVSTEDSGLTVVR.[D]	4.73744e+06	3.48133e+06		22.1757	21.7312		2.69575	2.39139		2.69575	2.39139		-0.30436	1.6154	3.81577
P62829	[R].LPAAGVGDMVMATVK.[K]	1.6062e+06	3.87826e+06		20.6152	21.887		1.13529	2.54716		1.13529	2.54716		1.41187	0.401006	0.749188
TGME49_310490-t26_1-p1	[R].INYDKYHPGYFGK.[V]		575297			19.1339			-0.205868		-4.61047	-0.205868		4.40461	1.77617	2.91607
Q9BUF5	[R].INVYYNESSSQK.[Y]	2463891	1.50872e+06		21.2325	20.5249		1.75258	1.18507		1.75258	1.18507		-0.567509	-1.08822	2.44057
P68371	[R].INVYYNEATGGKYVPR.[A]	305228			18.2195			-1.2604			-1.2604	-4.62497		-3.36457	-1.02601	1.63853
P68371	[R].INVYYNEATGGK.[Y]	12266130	9703832		23.5482	23.2101		4.06825	3.87031		4.06825	3.87031		-0.197944	-1.02601	1.63853
Q13885	[R].INVYYNEAAGNKYVPR.[A]	214951	180557		17.7136	17.4621		-1.76628	-1.87772		-1.76628	-1.87772		-0.111443	-0.296423	1.06671
Q13885	[R].INVYYNEAAGNK.[Y]	1.03227e+07	7.44333e+06		23.2993	22.8275		3.81939	3.4877		3.81939	3.4877		-0.33169	-0.296423	1.06671
P61224	[K].INVNEIFYDLVR.[Q]	626742			19.2575			-0.222413			-0.222413	-4.58715		-4.36473	-0.488804	0.831231
TGME49_221620-t26_1-p1	[R].INVFYNEATGGR.[F]	15353502	6126527		23.8721	22.5466		4.39214	3.20682		4.39214	3.20682		-1.18532	-0.879129	3.64742
Q15323	[R].LNVEVDAAPTVDLNR.[V]	327472			18.321			-1.15892			-1.15892	-4.49311		-3.3342	-1.83865	5.02348
Q14204	[K].LNTQEIFDDWAR.[K]	125821	192789		16.941	17.5567		-2.53892	-1.78315		-2.53892	-1.78315		0.755764	0.913634	14.7474
P02461	[K].INTDEIMTSLK.[S]	334120	461090		18.35	18.8147		-1.12992	-0.525128		-1.12992	-0.525128		0.604792	0.680049	2.17276
P41250	[K].LPFAAAQIGNSFR.[N]		409574			18.6438			-0.696052		-4.61534	-0.696052		3.91929	2.45742	4.89047
P98160	[K].IPGDQVVSVVFIK.[E]	170278	189943		17.3775	17.5352		-2.10239	-1.80461		-2.10239	-1.80461		0.297785	1.23972	8.7228
P49327	[R].IPGLLSPHPLLQLSYTATDR.[H]	184500	222216		17.4933	17.7616		-1.98667	-1.57821		-1.98667	-1.57821		0.408455	1.28108	10.8222
P46940	[K].LPYDVTPEQALAHEEVK.[T]	1.15655e+06	1.66479e+06		20.1414	20.6669		0.661469	1.32709		0.661469	1.32709		0.665624	0.778394	5.79899
Q96QK1	[K].IPVDTYNNILTVLK.[L]	117040	181654		16.8366	17.4708		-2.64329	-1.86898		-2.64329	-1.86898		0.774303	0.701645	1.26533
TGME49_230850-t26_1-p1	[R].IPTSSTVWSGPVPSETVTK.[H]	1.69317e+06	515270		20.6913	18.975		1.21137	-0.364848		1.21137	-0.364848		-1.57622	-1.42377	5.55518
TGME49_271930-t26_1-p1	[K].LPTESYVAPPVYIR.[R]	897144	419218		19.775	18.6773		0.295054	-0.662475		0.295054	-0.662475		-0.957529	-1.66137	3.34503
Q14247	[R].LPSSPVYEDAASFK.[A]	964447	868478		19.8793	19.7281		0.399417	0.388314		0.399417	0.388314		-0.0111028	-0.0238681	0.0637957
Q8WWI1	[R].LPSPTSPFSSLSQDQAATSK.[A]	577183	387006		19.1387	18.562		-0.341257	-0.777821		-0.341257	-0.777821		-0.436565	-0.779371	9.78647
Q09666	[R].LPSGSGAASPTGSAVDIR.[A]	3.82651e+06	3.38591e+06		21.8676	21.6911		2.38767	2.35129		2.38767	2.35129		-0.0363754	-0.609847	6.33342
Q14118	[K].IPSDTFYDHEDTTTDK.[L]	562493	504492		19.1015	18.9445		-0.378451	-0.395344		-0.378451	-0.395344		-0.0168928	-0.30095	0.413077
TGME49_263520-t26_1-p1	[K].LPQYPAATYPQNHVFWDPDTK.[Q]	757114	614366		19.5302	19.2287		0.0502247	-0.111078		0.0502247	-0.111078		-0.161303	-1.28799	3.3728
P21333	[K].LQVEPAVDTSGVQCYGPGIEGQGVFR.[E]	679145	646090		19.3734	19.3014		-0.106566	-0.03844		-0.106566	-0.03844		0.0681259	0.105789	0.87688
P27824	[K].IPNPDFFEDLEPFR.[M]	48283.8			15.5593			-3.92067			-3.92067	-4.51562		-0.594941	0.032214	0.100228
TGME49_257680-t26_1-p1	[K].LPNPADVLGPMDK.[E]	441187	276080		18.751	18.0747		-0.728896	-1.26509		-0.728896	-1.26509		-0.536196	2.19999	2.65597
P05120	[K].IPNLLPEGSVDGDTR.[M]	575514	453438		19.1345	18.7905		-0.345434	-0.549269		-0.345434	-0.549269		-0.203835	-0.760658	2.33597
TGME49_243250-t26_1-p1	[R].LPNELLVVFK.[S]		31451			14.9408			-4.399		-4.66674	-4.399		0.267739	0.918207	1.99702
TGME49_230850-t26_1-p1	[K].IPLPTFGDAPPHSPEWTK.[G]	636369	132265		19.2795	17.0131		-0.200421	-2.32674		-0.200421	-2.32674		-2.12632	-1.42377	5.55518
TGME49_203290-t26_1-p1	[K].LPLFFIDVEDNK.[G]	39484.6	98210.9		15.269	16.5836		-4.21092	-2.75622		-4.21092	-2.75622		1.4547	1.04654	1.30429
P08473	[R].LPIDENQLALEMNK.[V]	5.69368e+06	7.07336e+06		22.4409	22.754		2.961	3.41415		2.961	3.41415		0.453143	-0.829563	3.92869
TGME49_201760-t26_1-p1	[R].IPHPLYTELPQGSK.[Y]	867452	430363		19.7264	18.7152		0.246498	-0.624623		0.246498	-0.624623		-0.871121	-0.141023	0.210379
P21333	[K].LPQLPITNFSR.[D]	2.27686e+06	4656514		21.1186	22.1508		1.63869	2.811		1.63869	2.811		1.17231	0.105789	0.87688
P62241	[K].LTPEEEEILNK.[K]	4151205	5.29297e+06		21.9851	22.3356		2.50517	2.99583		2.50517	2.99583		0.490658	0.451142	0.859072
P47755	[K].IQVHYYEDGNVQLVSHK.[D]	4.98442e+06	3.16009e+06		22.249	21.5915		2.76907	2.25172		2.76907	2.25172		-0.517353	-0.00578203	0.0105331
Q13509	[R].ISVYYNEASSHK.[Y]	664055	299712		19.3409	18.1932		-0.138983	-1.1466		-0.138983	-1.1466		-1.00762	-0.385914	0.793818
TGME49_315780-t26_1-p1	[K].LSVQQLQEIVTHR.[A]	392272	536903		18.5815	19.0343		-0.898431	-0.305514		-0.898431	-0.305514		0.592917	0.668513	1.83632
TGME49_233480-t26_1-p1	[K].ISVPESQYPANAK.[S]	2.46949e+06	4.73752e+06		21.2358	22.1757		1.75586	2.83588		1.75586	2.83588		1.08003	1.17708	1.47374
Q04695	[R].LSVEADINGLR.[R]	620690	284829		19.2435	18.1197		-0.236412	-1.22008		-0.236412	-1.22008		-0.983667	-1.28997	6.02383
Q15149	[R].LSVAAQEAAR.[L]	433614	388100		18.7261	18.5661		-0.753874	-0.773748		-0.753874	-0.773748		-0.0198743	0.366327	6.03859
Q6WCQ1	[R].LSTHELTSLLEK.[E]	4.19181e+06	2.05068e+06		21.9991	20.9677		2.51922	1.62786		2.51922	1.62786		-0.89136	-0.75772	7.00721
Q86UE4	[K].LSSQISAGEEK.[W]	161587			17.302			-2.17797			-2.17797	-4.45935		-2.28138	-2.46432	3.93774
TGME49_311230-t26_1-p1	[R].LSSPSGRPDGVVAATFPAYPQGAYVPSHPGWTSSHR.[T]	320444	1.55795e+06		18.2897	20.5712		-1.19021	1.2314		-1.19021	1.2314		2.42162	0.835627	8.27425
P50454	[K].LSSLIILMPHHVEPLER.[L]	144423			17.1399			-2.33998			-2.33998	-4.57363		-2.23364	-0.220163	0.611028
P62241	[K].ISSLLEEQFQQGK.[L]	2.51601e+06	3625417		21.2627	21.7897		1.78278	2.4499		1.78278	2.4499		0.667117	0.451142	0.859072
P09525	[R].ISQTYQQQYGR.[S]	749117	245340		19.5148	17.9044		0.0349058	-1.43539		0.0349058	-1.43539		-1.4703	-1.4703	#DIV/0!
Q9Y277	[K].LSQNNFALGYK.[A]	711885			19.4413			-0.0386407			-0.0386407	-4.59195		-4.55331	-1.06903	1.71459
Q16891	[R].LSQEQVDNFTLDINTAYAR.[L]	194145			17.5668			-1.91315			-1.91315	-4.50529		-2.59213	-0.0204572	0.0468045
TGME49_311230-t26_1-p1	[R].LSQEELIAGVATPSR.[Q]	383461	309055		18.5487	18.2375		-0.931206	-1.10231		-0.931206	-1.10231		-0.171105	0.835627	8.27425
P31431	[R].ISPVEESEDVSNK.[V]	1.64157e+06	1.04662e+06		20.6466	19.9973		1.16672	0.657484		1.16672	0.657484		-0.509232	-1.05162	2.02395
TGME49_230980-t26_1-p1	[R].LSPSASSFSYLTPQGPPR.[T]	1.61465e+06	982561		20.6228	19.9062		1.14287	0.566371		1.14287	0.566371		-0.576497	-0.576497	#DIV/0!
P12814	[R].LSNRPAFMPSEGR.[M]	216772	349290		17.7258	18.4141		-1.75411	-0.925749		-1.75411	-0.925749		0.828358	-0.576739	4.31749
P07437	[R].ISVYYNEATGGK.[Y]	27275920	19166504		24.7011	24.1921		5.2212	4.85227		5.2212	4.85227		-0.368931	-1.92379	3.88171
Q8TD47	[R].ISNIFVIGNGNKPWISLPR.[G]	298926			18.1894			-1.2905			-1.2905	-4.43533		-3.14483	-1.13311	3.23058
P07437	[R].ISVYYNEATGGKYVPR.[A]	2.30663e+06	380125		21.1374	18.5361		1.65743	-0.803703		1.65743	-0.803703		-2.46113	-1.92379	3.88171
Q9Y4I1	[K].LTNLEGIYNSETEK.[L]	393470	515652		18.5859	18.976		-0.89403	-0.363777		-0.89403	-0.363777		0.530253	0.193873	0.684528
Q9Y6M1	[K].ITISSLQDLSIYNPER.[T]		160093			17.2885			-2.05127		-4.68584	-2.05127		2.63457	1.69576	4.01975
TGME49_271050-t26_1-p1	[K].LTISPSGEGDVFYGK.[E]	1.58486e+06	934027		20.5959	19.8331		1.116	0.493288		1.116	0.493288		-0.622713	-0.617121	0.923322
Q15417	[K].LTLQPVDNSTISLQMGTNK.[V]	395846			18.5946			-0.885346			-0.885346	-4.46401		-3.57867	-1.13101	2.55303
P00558	[K].ITLPVDFVTADKFDENAK.[T]	394133	320220		18.5883	18.2887		-0.891602	-1.05111		-0.891602	-1.05111		-0.159509	-0.0492417	0.10983
P00558	[K].ITLPVDFVTADK.[F]	487382	415855		18.8947	18.6657		-0.585232	-0.674097		-0.585232	-0.674097		-0.0888651	-0.0492417	0.10983
P14618	[K].ITLDNAYMEK.[C]	1.73417e+06	2256066		20.7258	21.1054		1.24589	1.76556		1.24589	1.76556		0.519669	0.505912	2.43518
P35579	[K].LTKDFSALESQLQDTQELLQEENR.[Q]	634044	173122		19.2742	17.4014		-0.205702	-1.93838		-0.205702	-1.93838		-1.73268	-0.413722	9.03428
P98095	[R].ITHYQLNFQTGLLVPAHIFR.[I]	636531	423918		19.2799	18.6934		-0.200055	-0.64639		-0.200055	-0.64639		-0.446334	0.330237	0.722125
P02751	[R].ITGYIIKYEKPGSPPR.[E]	1.20964e+06	1.86452e+06		20.2061	20.8304		0.726217	1.49056		0.726217	1.49056		0.764342	1.08461	16.4699
P45880	[K].LTFDTTFSPNTGK.[K]	322474	357635		18.2988	18.4481		-1.1811	-0.891689		-1.1811	-0.891689		0.289412	-0.120671	0.218019
P21796	[K].LTFDSSFSPNTGK.[K]	682349			19.3802			-0.0997755			-0.0997755	-4.53247		-4.4327	-0.814281	1.94511
P35579	[R].LTEMETLQSQLMAEK.[L]	2.07138e+07	2.24795e+07		24.3041	24.4221		4.82416	5.08229		4.82416	5.08229		0.258123	-0.413722	9.03428
TGME49_256030-t26_1-p1	[R].LTDTAYYTGSHR.[E]	1.01237e+06	527957		19.9493	19.0101		0.469376	-0.329755		0.469376	-0.329755		-0.799131	-1.26276	3.29568
Q02952	[K].LTASEQAHPQEPAESAHEPR.[L]	137435	110644		17.0684	16.7556		-2.41153	-2.58424		-2.41153	-2.58424		-0.17271	-0.0808851	0.202548
TGME49_310440-t26_1-p1	[K].LSYSNGDEYEGEWVDGK.[M]	300756	360530		18.1982	18.4598		-1.28169	-0.880059		-1.28169	-0.880059		0.401635	-0.324378	0.917119
Q9Y6M1	[K].ISYIPDEEVSSPSPPQR.[A]	137106	222311		17.0649	17.7622		-2.415	-1.5776		-2.415	-1.5776		0.837401	1.69576	4.01975
P62701	[R].LSNIFVIGKGNKPWISLPR.[G]	701617	96209.5		19.4203	16.5539		-0.0596013	-2.78592		-0.0596013	-2.78592		-2.72632	-1.25241	3.64468
Q09666	[R].ISMSEVDLNVAAPK.[V]	148493	128064		17.18	16.9665		-2.29989	-2.37331		-2.29989	-2.37331		-0.073418	-0.609847	6.33342
Q92614	[R].ISELTSELTDER.[N]		124230			16.9227			-2.41717		-4.67491	-2.41717		2.25775	0.639569	0.766773
TGME49_270320-t26_1-p1	[K].LSEFTFAEVK.[K]		17877234			24.0916			4.7518		-4.52542	4.7518		9.27723	7.88494	49.8327
TGME49_207840-t26_1-p1	[K].ISEEVAVIPSK.[R]	3.03584e+06	2288239		21.5337	21.1258		2.05374	1.78599		2.05374	1.78599		-0.267747	0.803189	2.1154
Q15121	[K].ISEEDELDTK.[L]	644508	701816		19.2978	19.4207		-0.182087	0.080916		-0.182087	0.080916		0.263003	0.0939001	0.119581
P14923	[R].ISEDKNPDYR.[K]	248623	142439		17.9236	17.12		-1.55633	-2.21984		-1.55633	-2.21984		-0.663509	-0.845111	3.65254
Q86VP1	[K].LSDQSANNNNVFTK.[K]		218544			17.7376			-1.60225		-4.50449	-1.60225		2.90224	2.90224	#DIV/0!
O75340	[R].LSDQFHDILIR.[K]		126190			16.9452			-2.39458		-4.52565	-2.39458		2.13107	0.773735	1.82777
Q01518	[K].LSDLLAPISEQIK.[E]	110905	153248		16.759	17.2255		-2.72096	-2.11431		-2.72096	-2.11431		0.606647	-0.101003	0.128987
P51888	[R].LSDGVFKPDTFHGLK.[N]	836512	996711		19.674	19.9268		0.1941	0.586999		0.1941	0.586999		0.392898	0.167975	0.253535
TGME49_270320-t26_1-p1	[R].LSAPVVENVVGR.[E]		28058232			24.7419			5.4021		-4.7239	5.4021		10.126	7.88494	49.8327
Q9UHB6	[K].ISANENSLAVR.[S]	307277	327761		18.2292	18.3223		-1.25075	-1.01753		-1.25075	-1.01753		0.233218	-1.16244	6.4939
TGME49_225690-t26_1-p1	[R].ISAGISPAQNLPGSSAAGASK.[G]	195622			17.5777			-1.90222			-1.90222	-4.49458		-2.59236	-0.218089	0.238714
Q9BQE5	[R].ISAEGGEQVER.[V]	274019	155198		18.0639	17.2438		-1.41601	-2.09606		-1.41601	-2.09606		-0.680057	-0.680057	#DIV/0!
P21266	[K].IRVDIIENQVMDFR.[T]	40296.2	54213.2		15.2984	15.7264		-4.18157	-3.61346		-4.18157	-3.61346		0.568111	0.900729	1.9519
P13645	[K].IRLENEIQTYR.[S]	25044689	15750704		24.578	23.9089		5.09808	4.5691		5.09808	4.5691		-0.528979	-0.42958	2.32067
P02545	[R].IRIDSLSAQLSQLQK.[Q]	216665	322638		17.7251	18.2996		-1.75482	-1.04026		-1.75482	-1.04026		0.714564	0.0408096	0.149368
Q15149	[R].LREQLQLLEEQHR.[A]	255671	332333		17.9639	18.3423		-1.51599	-0.997546		-1.51599	-0.997546		0.518448	0.366327	6.03859
P35579	[K].IRELESQISELQEDLESER.[A]	3.71468e+06	4.89551e+06		21.8248	22.223		2.34488	2.88321		2.34488	2.88321		0.538332	-0.413722	9.03428
Q16643	[R].LREDENAEPVGTTYQK.[T]	3.4422e+06	2165388		21.7149	21.0462		2.23497	1.70638		2.23497	1.70638		-0.528596	-0.491681	2.11042
P13647	[R].LRAEIDNVK.[K]	1.5731e+06	1035081		20.5852	19.9813		1.10526	0.641496		1.10526	0.641496		-0.463762	-0.750559	4.0399
P26038	[R].IQVWHEEHR.[G]	146273	215720		17.1583	17.7188		-2.32162	-1.62101		-2.32162	-1.62101		0.700606	0.657272	1.79779
Q9BUF5	[R].ISEQFSAMFR.[R]	593876	417976		19.1798	18.6731		-0.300124	-0.666754		-0.300124	-0.666754		-0.366631	-1.08822	2.44057
Q13885	[R].ISEQFTAMFR.[R]	2.49913e+06	4.45e+06		21.253	22.0854		1.77307	2.74556		1.77307	2.74556		0.97249	-0.296423	1.06671
Q09666	[K].ISMPDVDLHLK.[G]	591235	385970		19.1734	18.5581		-0.306553	-0.781686		-0.306553	-0.781686		-0.475133	-0.609847	6.33342
Q09666	[K].ISMPDFDLHLK.[G]	118505			16.8546			-2.62534			-2.62534	-4.63441		-2.00907	-0.609847	6.33342
Q96P63	[K].LSMFVLLPSHSK.[D]		63462.7			15.9536			-3.3862		-4.73666	-3.3862		1.35046	-0.0902342	0.131589
P08670	[R].ISLPLPNFSSLNLR.[E]	16520270			23.9777			4.49781			4.49781	-4.61855		-9.11636	-0.0672905	0.300559
P14625	[R].LSLNIDPDAK.[V]	4.08925e+06	7.08045e+06		21.9634	22.7554		2.48348	3.41559		2.48348	3.41559		0.932113	-0.379599	1.76697
P12109	[R].LSIIATDHTYR.[R]	2.07531e+06	2.14228e+06		20.9849	21.0307		1.50497	1.6909		1.50497	1.6909		0.185929	0.440423	1.48009
Q9UHB6	[K].LSLGTYASLHGR.[I]	985850	589236		19.911	19.1685		0.431083	-0.171329		0.431083	-0.171329		-0.602412	-1.16244	6.4939
P62829	[R].ISLGLPVGAVINCADNTGAK.[N]	286168	575456		18.1265	19.1343		-1.35342	-0.205471		-1.35342	-0.205471		1.14795	0.401006	0.749188
O43707	[R].ISIEMNGTLEDQLSHLK.[Q]	66686			16.0251			-3.45483			-3.45483	-4.37172		-0.916888	-1.02259	7.89196
P12814	[R].ISIEMHGTLEDQLSHLR.[Q]	1.03417e+06	799074		19.98	19.608		0.500116	0.268152		0.500116	0.268152		-0.231964	-0.576739	4.31749
P17931	[K].IQVLVEPDHFK.[V]	662422	333391		19.3374	18.3469		-0.142536	-0.992959		-0.142536	-0.992959		-0.850423	0.325501	0.523365
P07355	[K].LSLEGDHSTPPSAYGSVK.[A]	1282863	1.58094e+06		20.2909	20.5924		0.81101	1.25254		0.81101	1.25254		0.441529	-0.310986	0.917731
Q7Z794	[K].LSLDVEIATYR.[QR]	52271	93449.7		15.6737	16.5119		-3.8062	-2.82791		-3.8062	-2.82791		0.978287	-1.67968	6.22308
TGME49_270320-t26_1-p1	[R].LSKDHKPNHPTEASR.[I]		128700			16.9736			-2.36617		-4.58128	-2.36617		2.21512	7.88494	49.8327
Q02413	[R].ISGVGIDQPPYGIFVINQK.[T]	395611	269570		18.5937	18.0403		-0.886204	-1.29951		-0.886204	-1.29951		-0.41331	-1.08615	5.10119
O43707	[K].LSGSNPYTTVTPQIINSK.[W]	1.49661e+06	516280		20.5133	18.9778		1.03334	-0.362022		1.03334	-0.362022		-1.39536	-1.02259	7.89196
P98160	[R].LSGSHSQGVAYPVR.[I]	431440	989572		18.7188	19.9164		-0.761124	0.576629		-0.761124	0.576629		1.33775	1.23972	8.7228
P62805	[R].ISGLIYEETR.[G]	2.51977e+06	3.8175e+06		21.2649	21.8642		1.78494	2.52438		1.78494	2.52438		0.739445	1.176	2.67141
Q14315	[R].LSGGHSLHETSTVLVETVTK.[S]	654908	695079		19.3209	19.4068		-0.158994	0.0670009		-0.158994	0.0670009		0.225995	1.07144	12.2167
Q00610	[R].ISGETIFVTAPHEATAGIIGVNR.[K]	412055	1.0966e+06		18.6525	20.0646		-0.827449	0.724787		-0.827449	0.724787		1.55224	1.44943	12.7973
O95571	[R].LSGAQADLHIEDGDSIR.[F]	297584			18.1829			-1.29699			-1.29699	-4.41922		-3.12223	-0.854673	1.05126
O00567	[R].LSFYETGEIPR.[K]	562614	388327		19.1018	18.5669		-0.378139	-0.772905		-0.378139	-0.772905		-0.394766	0.810165	1.49663
Q8WXX5	[K].ISLEDIQAFEK.[T]	179496			17.4536			-2.02633			-2.02633	-4.43032		-2.40399	-0.592475	1.45304
P35579	[R].NAEQYKDQADKASTR.[L]	1.5772e+06	573075		20.5889	19.1284		1.10901	-0.211453		1.10901	-0.211453		-1.32046	-0.413722	9.03428
TGME49_316340-t26_1-p1	[K].QAYPYTAYPYGVPR.[V]	1.04825e+06	1.07968e+06		19.9996	20.0422		0.51963	0.702359		0.51963	0.702359		0.182729	0.388675	0.722646
P04083	[K].QAWFIENEEQEYVQTVK.[S]	544690	427791		19.0551	18.7065		-0.42485	-0.63327		-0.42485	-0.63327		-0.20842	-0.160793	0.366586
P38646	[R].QAVTNPNNTFYATK.[R]	1.98445e+06	747002		20.9203	19.5108		1.44038	0.170936		1.44038	0.170936		-1.26945	-0.549762	2.25936
Q99961	[R].QAVQILDELAEK.[L]	369221	389654		18.4941	18.5718		-0.985801	-0.767982		-0.985801	-0.767982		0.217819	-0.0185202	0.0190278
P33176	[K].QAVEQQIQSHR.[E]	223135	277607		17.7676	18.0827		-1.71237	-1.25713		-1.71237	-1.25713		0.455236	0.515803	1.98957
Q15293	[K].QATYGYYLGNPAEFHDSSDHHTFK.[K]	306210	839358		18.2242	19.6789		-1.25576	0.33911		-1.25576	0.33911		1.59487	0.592984	1.7044
P07108	[K].QATVGDINTERPGMLDFTGK.[A]		140782			17.1031			-2.23671		-4.66001	-2.23671		2.4233	1.13814	1.42351
TGME49_316340-t26_1-p1	[R].QATTTMFGLPSR.[F]	828185	784098		19.6596	19.5807		0.179668	0.240859		0.179668	0.240859		0.0611909	0.388675	0.722646
Q9Y6C2	[R].QATLEGLQEVVGR.[L]	7214716	5.54139e+06		22.7825	22.4018		3.30259	3.062		3.30259	3.062		-0.240587	-0.0187996	0.0618605
P20339	[R].QASPNIVIALSGNK.[A]	134217			17.0342			-2.44572			-2.44572	-4.42367		-1.97795	-0.210415	0.229809
P17302	[K].QASEQNWANYSAEQNR.[M]	2.85375e+06	1.91022e+06		21.4444	20.8653		1.9645	1.52549		1.9645	1.52549		-0.439008	-0.00720406	0.012211
Q9UM54	[R].QARPTYATAMLQSLLK.[-]	137454	129963		17.0686	16.9877		-2.41133	-2.35208		-2.41133	-2.35208		0.059257	-0.793189	5.64539
TGME49_311230-t26_1-p1	[R].QAQQMHEEFR.[K]	1.20223e+06	1.20257e+06		20.1973	20.1977		0.717361	0.85787		0.717361	0.85787		0.14051	0.835627	8.27425
P35579	[R].QAQQERDELADEIANSSGK.[G]	1.59537e+06	535563		20.6055	19.0307		1.12554	-0.30912		1.12554	-0.30912		-1.43466	-0.413722	9.03428
Q15149	[R].QALHSLELHYQAFLR.[D]	286971	343414		18.1305	18.3896		-1.34938	-0.950226		-1.34938	-0.950226		0.399152	0.366327	6.03859
P51572	[K].QAESASEAAK.[K]	52750.4	53418.9		15.6869	15.7051		-3.79303	-3.63476		-3.79303	-3.63476		0.158277	1.05027	0.866333
Q6NZI2	[R].QAEMEGAVQSIQGELSK.[L]	9594386	6.10033e+06		23.1938	22.5405		3.71383	3.20064		3.71383	3.20064		-0.513193	-0.68845	3.05227
P24593	[R].QDEEKPLHALLHGR.[G]	2.03116e+06	1.59673e+06		20.9539	20.6067		1.47395	1.26687		1.47395	1.26687		-0.207073	0.351308	0.489984
TGME49_277080-t26_1-p1	[R].QAEHPGAPTQSEMK.[E]	186914	150356		17.512	17.198		-1.96791	-2.14179		-1.96791	-2.14179		-0.173878	1.11103	1.38837
Q6WCQ1	[K].QEISSLKDELQTALR.[D]	1.54662e+06	805820		20.5607	19.6201		1.08077	0.280282		1.08077	0.280282		-0.800484	-0.75772	7.00721
P35580	[K].QELEEILHDLESR.[V]	1.12125e+06	458262		20.0967	18.8058		0.616753	-0.534004		0.616753	-0.534004		-1.15076	-0.640132	14.4941
P35579	[K].QELEEICHDLEAR.[V]	4.41091e+06	1.81061e+06		22.0726	20.788		2.59272	1.44823		2.59272	1.44823		-1.14449	-0.413722	9.03428
P35527	[R].QEIECQNQEYSLLLSIK.[M]	414935	208202		18.6625	17.6676		-0.817399	-1.67219		-0.817399	-1.67219		-0.854792	-0.388731	2.47062
Q96AQ6	[R].QEGLTFFGTELAPVR.[Q]		84224.7			16.362			-2.97786		-4.60603	-2.97786		1.62817	0.322038	0.362451
Q15149	[R].QEELYSELQAR.[E]	658501	762842		19.3288	19.541		-0.151099	0.201208		-0.151099	0.201208		0.352307	0.366327	6.03859
TGME49_220270-t26_1-p1	[K].QEEIEVEVPQVK.[F]	986315	625096		19.9117	19.2537		0.431763	-0.0860979		0.431763	-0.0860979		-0.517861	0.145481	0.217454
Q05682	[K].QEEESLGQVTDQVEVNAQNSVPDEEAK.[T]	602956	258717		19.2017	17.981		-0.278233	-1.3588		-0.278233	-1.3588		-1.08057	-0.295554	1.41786
P35579	[R].QEEEMMAKEEELVK.[V]	121284	333430		16.888	18.347		-2.5919	-0.992791		-2.5919	-0.992791		1.59911	-0.413722	9.03428
Q9Y490	[R].QEDVIATANLSR.[R]	787809	599441		19.5875	19.1933		0.107561	-0.146558		0.107561	-0.146558		-0.254118	0.13449	0.695969
O43583	[K].QEAGISEGQGTAGEEEEK.[K]	204251	162973		17.64	17.3143		-1.83994	-2.02555		-1.83994	-2.02555		-0.185606	-0.185606	#DIV/0!
Q6WCQ1	[K].QEAELGEPDPEQK.[R]	4.7537e+06	1.94327e+06		22.1806	20.8901		2.70069	1.55024		2.70069	1.55024		-1.15046	-0.75772	7.00721
P08670	[R].QDVDNASLAR.[L]	27870895	2.63291e+07		24.7323	24.6502		5.25233	5.31034		5.25233	5.31034		0.0580107	-0.0672905	0.300559
Q14247	[R].QDSAAVGFDYK.[E]	847228	675459		19.6924	19.3655		0.212466	0.0256924		0.212466	0.0256924		-0.186773	-0.0238681	0.0637957
P50502	[K].QDPSVLHTEEMR.[F]	108234			16.7238			-2.75613			-2.75613	-4.39397		-1.63784	-1.255	2.04138
P25311	[R].QDPPSVVVTSHQAPGEK.[K]	394703	166352		18.5904	17.3439		-0.889516	-1.99594		-0.889516	-1.99594		-1.10642	-1.66288	3.93655
P41091	[R].QDLTTLDVTK.[L]		149752			17.1922			-2.1476		-4.58936	-2.1476		2.44176	1.27236	1.03602
Q9P0K7	[K].QDLQNALEESER.[N]	1.02395e+06	622763		19.9657	19.2483		0.485782	-0.0914918		0.485782	-0.0914918		-0.577274	-0.634289	3.20193
P61204	[K].QDLPNAMNAAEITDK.[L]	246155	254861		17.9092	17.9594		-1.57072	-1.38047		-1.57072	-1.38047		0.190251	0.298747	0.475517
P14324	[K].QDFVQHFSQIVR.[V]		107893			16.7192			-2.62058		-4.7783	-2.62058		2.15772	2.28411	2.74049
Q9Y4L1	[K].QADNPHVALYQAR.[F]	148571	156415		17.1808	17.255		-2.29913	-2.08479		-2.29913	-2.08479		0.214336	0.0957988	0.184372
P13645	[R].NVQALEIELQSQLALK.[Q]	51762.9			15.6596			-3.82029			-3.82029	-4.47201		-0.65172	-0.42958	2.32067
P25705	[R].NVQAEEMVEFSSGLK.[G]	256071			17.9662			-1.51374			-1.51374	-4.40459		-2.89085	-0.238124	0.569614
TGME49_248700-t26_1-p1	[R].NVPAPVDVYTIQK.[Y]	2.93804e+06	2.12693e+06		21.4864	21.0203		2.0065	1.68052		2.0065	1.68052		-0.325971	-0.566325	1.25164
P02794	[K].NVNQSLLELHK.[L]	1.32833e+06	2.68228e+06		20.3412	21.355		0.861252	2.01521		0.861252	2.01521		1.15396	0.900883	1.9523
P12814	[K].NVNIQNFHISWK.[D]	999714	1.10014e+06		19.9312	20.0693		0.45123	0.729443		0.45123	0.729443		0.278213	-0.576739	4.31749
Q01813	[R].NVIFQPVAELK.[K]	525873	658886		19.0044	19.3297		-0.475572	-0.0101461		-0.475572	-0.0101461		0.465425	2.04955	6.34881
Q14204	[K].NVHLAPGWLMQLEK.[K]	125541	114341		16.9378	16.803		-2.54212	-2.53683		-2.54212	-2.53683		0.00529313	0.913634	14.7474
Q86V48	[K].NVESTNSNAYTQR.[S]	227040	125249		17.7926	16.9344		-1.68734	-2.40538		-1.68734	-2.40538		-0.718038	-2.31958	2.77559
P55209	[K].NVDLLSDMVQEHDEPILK.[H]	106183	83700.1		16.6962	16.3529		-2.78374	-2.98687		-2.78374	-2.98687		-0.203137	-0.34324	0.477533
Q15717	[K].NVALLSQLYHSPAR.[R]	141033			17.1057			-2.37425			-2.37425	-4.56416		-2.18991	-2.18991	#DIV/0!
TGME49_222220-t26_1-p1	[K].NTVISDDLMR.[Q]	2.52786e+06	2740105		21.2695	21.3858		1.78956	2.04598		1.78956	2.04598		0.256422	-0.821969	3.51943
P15924	[K].NTLTQTTENLR.[R]	302858			18.2083			-1.27165			-1.27165	-4.54714		-3.27549	-1.00918	16.9824
TGME49_311230-t26_1-p1	[K].NTLSDPGDHMLNTLDK.[L]	352652	970860		18.4279	19.8889		-1.05204	0.549087		-1.05204	0.549087		1.60113	0.835627	8.27425
P04259	[R].NTKQEIAEINR.[M]		69206.9			16.0786			-3.26119		-4.61922	-3.26119		1.35803	-0.577042	3.20346
TGME49_299050-t26_1-p1	[K].NTHATVQAIK.[K]	2.66332e+06	1.40655e+06		21.3448	20.4237		1.86487	1.08391		1.86487	1.08391		-0.780959	-0.947275	2.07231
P35908	[K].NVQDAIADAEQR.[G]	2.00396e+07	1.06546e+07		24.2563	23.345		4.77642	4.00515		4.77642	4.00515		-0.771268	-0.874275	8.31431
Q5XKE5	[R].NVQDLVEDFK.[N]	55070.9	115919		15.749	16.8228		-3.73092	-2.51706		-3.73092	-2.51706		1.21386	-0.973958	4.41439
P61981	[K].NVTELNEPLSNEER.[N]	1.04503e+06	734277		19.9951	19.486		0.515187	0.146148		0.515187	0.146148		-0.369038	0.0448861	0.0640974
P40121	[R].QAALQVAEGFISR.[M]	1501377	1.60768e+06		20.5179	20.6165		1.03793	1.27673		1.03793	1.27673		0.238802	0.251626	0.33971
TGME49_263090-t26_1-p1	[K].QAADQAQESYQK.[A]	288964	220897		18.1405	17.753		-1.3394	-1.5868		-1.3394	-1.5868		-0.247407	-0.414193	0.687379
P60903	[M].PSQMEHAMETMMFTFHK.[F]	341751	675120		18.3826	19.3648		-1.09734	0.0249677		-1.09734	0.0249677		1.12231	1.74771	2.1685
P09211	[M].PPYTVVYFPVR.[G]	954180	1.63845e+06		19.8639	20.6439		0.383976	1.30408		0.383976	1.30408		0.920105	1.43706	2.35532
P14174	[M].PMFIVNTNVPR.[A]	368982			18.4932			-0.986734			-0.986734	-4.56654		-3.5798	-3.5798	#DIV/0!
P30041	[M].PGGLLLGDVAPNFEANTTVGR.[I]	566146	581506		19.1108	19.1494		-0.369112	-0.190382		-0.369112	-0.190382		0.17873	0.701981	1.95215
Q96JP5	[M].PGETEEPRPPEQQDQEGGEAAK.[A]	396838	70840.5		18.5982	16.1123		-0.881735	-3.22753		-0.881735	-3.22753		-2.34579	-3.39793	2.18368
O15145	[M].PAYHSSLMDPDTK.[L]	1.03405e+06	1.70518e+06		19.9799	20.7015		0.499951	1.36168		0.499951	1.36168		0.861728	0.669349	1.01259
TGME49_262620-t26_1-p1	[M].PADEQQQQLPR.[E]	904463	430616		19.7867	18.716		0.306777	-0.623774		0.306777	-0.623774		-0.93055	-0.545538	0.943806
P35527	[K].NYSPYYNTIDDLK.[D]	14929275	5386505		23.8316	22.3609		4.35171	3.0211		4.35171	3.0211		-1.33061	-0.388731	2.47062
P67809	[R].NYQQNYQNSESGEK.[N]	319119			18.2837			-1.19619			-1.19619	-4.49743		-3.30124	-1.73809	4.72942
Q14204	[K].NYMSNPSYNYEIVNR.[A]		404102			18.6244			-0.715458		-4.72363	-0.715458		4.00817	0.913634	14.7474
P12814	[K].NYITMDELR.[R]	885338	730930		19.7559	19.4794		0.275943	0.139558		0.275943	0.139558		-0.136385	-0.576739	4.31749
P06312	[K].NYLAWYQQKPGQPPK.[L]	2.93824e+06	3.91341e+06		21.4865	21.9		2.00659	2.56018		2.00659	2.56018		0.553585	1.04599	0.86296
Q8TAD7	[R].NYGGVYVGLPSEAVNMVSSQTK.[T]	330866			18.3359			-1.14404			-1.14404	-4.61163		-3.4676	-1.81051	2.23961
Q13501	[K].NYDIGAALDTIQYSK.[H]	620414	797132		19.2429	19.6045		-0.237054	0.264642		-0.237054	0.264642		0.501696	1.3065	1.06113
P06396	[K].NWRDPDQTDGLGLSYLSSHIANVER.[V]	177914	232057		17.4408	17.8241		-2.03911	-1.51569		-2.03911	-1.51569		0.523411	-0.460365	1.79051
O43795	[K].NWPSRPYLFLDSTHK.[E]	1.83026e+06	1.82127e+06		20.8036	20.7965		1.32369	1.4567		1.32369	1.4567		0.133004	-0.00824221	0.0310847
P35527	[K].NYSPYYNTIDDLKDQIVDLTVGNNK.[T]	22233570	9171695		24.4062	23.1288		4.92631	3.78894		4.92631	3.78894		-1.13737	-0.388731	2.47062
P02751	[R].NTFAEVTGLSPGVTYYFK.[V]	3.62379e+06	4.17635e+06		21.7891	21.9938		2.30914	2.654		2.30914	2.654		0.344853	1.08461	16.4699
Q0ZGT2	[R].QEMGEEEEENETFGLSR.[E]	822122	317025		19.649	18.2742		0.169067	-1.06558		0.169067	-1.06558		-1.23465	-1.31218	7.98601
P01876	[R].QEPSQGTTTFAVTSILR.[V]	439528	287387		18.7456	18.1326		-0.734329	-1.20718		-0.734329	-1.20718		-0.472852	0.263472	0.292047
Q9BSJ8	[R].QLLDDEEQLTAK.[T]	237633	485530		17.8584	18.8892		-1.62155	-0.450616		-1.62155	-0.450616		1.17093	1.30895	2.13517
TGME49_260540-t26_1-p1	[R].QIHPGQLFGEGALSSSAVSPR.[G]	151181	283986		17.2059	18.1155		-2.27401	-1.22435		-2.27401	-1.22435		1.04966	1.1046	2.81284
P35580	[R].QLHLEGASLELSDDDTESK.[T]	687497			19.391			-0.0889324			-0.0889324	-4.5256		-4.43666	-0.640132	14.4941
P49411	[R].QIGVEHVVVYVNK.[A]		159183			17.2803			-2.05949		-4.5569	-2.05949		2.49741	0.828724	2.19902
P12111	[R].QLGTVQQVISER.[V]	989155	1.42253e+06		19.9158	20.44		0.435912	1.10021		0.435912	1.10021		0.664295	1.08265	13.1638
P46939	[R].QLGLLLHDAIQIPR.[Q]	86597.2	129050		16.402	16.9776		-3.07789	-2.36224		-3.07789	-2.36224		0.715649	1.19459	4.13393
TGME49_257680-t26_1-p1	[R].QLGLAPSYADK.[Q]	3.01606e+06	2921168		21.5242	21.4781		2.04431	2.1383		2.04431	2.1383		0.0939913	2.19999	2.65597
P0DPH8	[R].QLFHPEQLITGKEDAANNYAR.[G]	269503	1.26087e+06		18.0399	20.266		-1.43999	0.926173		-1.43999	0.926173		2.36616	1.05514	4.37092
P0DPH8	[R].QLFHPEQLITGK.[E]	13325860	23431392		23.6677	24.4819		4.1878	5.14212		4.1878	5.14212		0.954323	1.05514	4.37092
TGME49_226570-t26_1-p1	[R].QLEVESSPMEGR.[V]	1.02865e+06	814185		19.9723	19.635		0.492392	0.295181		0.492392	0.295181		-0.197211	-0.197211	#DIV/0!
Q9NYL9	[K].QLETVLDDLDPENALLPAGFR.[Q]	8.29807e+06	4.67005e+06		22.9843	22.155		3.50442	2.81519		3.50442	2.81519		-0.689228	0.123734	0.421508
Q9Y4I1	[K].QLELDLNDER.[L]	807501	507527		19.6231	18.9531		0.143178	-0.386692		0.143178	-0.386692		-0.52987	0.193873	0.684528
P07951	[K].QLEEEQQALQK.[K]	6042958	5.11849e+06		22.5268	22.2873		3.0469	2.94747		3.0469	2.94747		-0.0994278	-0.119534	0.127011
P35580	[R].QLEEEKNSLQEQQEEEEEAR.[K]		246257			17.9098			-1.43001		-4.53766	-1.43001		3.10765	-0.640132	14.4941
P35580	[R].QLEEAEEEATR.[A]	44207012	21828216		25.3978	24.3797		5.91785	5.03987		5.91785	5.03987		-0.877972	-0.640132	14.4941
P35579	[R].QLEEAEEEAQRANASR.[R]	460553			18.813			-0.666917			-0.666917	-4.66074		-3.99383	-0.413722	9.03428
P35579	[R].QLEEAEEEAQR.[A]	7.3091e+06	2.70853e+06		22.8013	21.3691		3.32134	2.02926		3.32134	2.02926		-1.29208	-0.413722	9.03428
Q92945	[R].QLEDGDQPESK.[K]	76952.8			16.2317			-3.24824			-3.24824	-4.55496		-1.30672	-0.92151	1.73834
P09493	[K].QLEDELVSLQK.[K]	10814185	12182415		23.3664	23.5383		3.8865	4.19848		3.8865	4.19848		0.311984	0.161042	0.501578
O43707	[K].QLEAIDQLHLEYAK.[R]	1.50811e+06	616042		20.5243	19.2327		1.04438	-0.107149		1.04438	-0.107149		-1.15153	-1.02259	7.89196
P13674	[R].QLDEGEISTIDK.[V]		152705			17.2204			-2.11943		-4.78963	-2.11943		2.6702	0.0808594	0.0848495
P42766	[K].QLDDLKVELSQLR.[V]	2.0316e+07	16382404		24.2761	23.9656		4.79618	4.62583		4.79618	4.62583		-0.170357	-0.0807414	0.164605
P35579	[K].QIATLHAQVADMKK.[K]	5.41418e+06	4.366e+06		22.3683	22.0579		2.88839	2.71806		2.88839	2.71806		-0.170322	-0.413722	9.03428
P35579	[K].QIATLHAQVADMK.[K]	41969152	35219413		25.3228	25.0699		5.8429	5.73005		5.8429	5.73005		-0.112849	-0.413722	9.03428
P56945	[K].QLASFLHGNASLLFR.[R]	246096	317582		17.9089	18.2768		-1.57107	-1.06305		-1.57107	-1.06305		0.508018	-0.403593	1.6306
P35749	[KR].QLLQANPILEAFGNAK.[T]	34993520	34045388		25.0606	25.021		5.58066	5.68114		5.58066	5.68114		0.100481	-0.00053643	0.00130992
TGME49_270240-t26_1-p1	[K].QLVGTAAGEIEEGVKADTQAVQDSSK.[D]		175677			17.4226			-1.91725		-4.52216	-1.91725		2.60492	4.70399	25.8532
TGME49_270240-t26_1-p1	[K].QLVGTAAGEIEEGVK.[A]	541411	1.02489e+07		19.0464	23.289		-0.433561	3.94915		-0.433561	3.94915		4.38271	4.70399	25.8532
Q14525	[R].QLVESDINSLR.[R]	302203			18.2052			-1.27477			-1.27477	-4.40948		-3.13471	-3.21721	4.88368
Q9BVK6	[R].QLVEQVEQIQK.[E]	536475	846821		19.0332	19.6917		-0.446775	0.351881		-0.446775	0.351881		0.798656	0.846277	0.701599
TGME49_230340-t26_1-p1	[R].QLTVPTLGPAAPAAAGTGEAWGDAR.[R]	100698			16.6197			-2.86025			-2.86025	-4.52818		-1.66793	0.245711	0.473598
Q06830	[R].QITVNDLPVGR.[S]	3.5093e+06	3247427		21.7428	21.6309		2.26283	2.29105		2.26283	2.29105		0.0282216	0.559506	1.10656
Q9UJU6	[K].QLTQPETHFGR.[E]	388839	209776		18.5688	17.6785		-0.911113	-1.66132		-0.911113	-1.66132		-0.750212	-0.500386	1.5642
O00488	[K].QLSVEPYSQEEAER.[A]	4.01586e+06	1.57622e+06		21.9373	20.588		2.45735	1.24823		2.45735	1.24823		-1.20913	-1.61925	3.82559
TGME49_222220-t26_1-p1	[R].QLSVEMNPHLEALNQFNAQQAQVMNNVVAR.[A]	1.15766e+06	893127		20.1428	19.7685		0.662855	0.42869		0.662855	0.42869		-0.234165	-0.821969	3.51943
P31689	[K].QISQAYEVLSDAK.[K]	440286	414283		18.7481	18.6603		-0.731843	-0.679559		-0.731843	-0.679559		0.0522848	0.85974	1.34459
P04264	[K].QISNLQQSISDAEQR.[G]	53883404	33503760		25.6833	24.9978		6.20341	5.658		6.20341	5.658		-0.545409	-0.815291	8.4514
Q15746	[R].QISEGVEYIHK.[Q]	748559	1.1357e+06		19.5138	20.1151		0.033831	0.775329		0.033831	0.775329		0.741498	0.395247	2.02226
Q14204	[K].QLQNISLAAASGGAK.[E]	406594	414168		18.6332	18.6599		-0.846696	-0.679959		-0.846696	-0.679959		0.166736	0.913634	14.7474
P15924	[R].QLQNIIQATSR.[E]	459056	300875		18.8083	18.1988		-0.671616	-1.14101		-0.671616	-1.14101		-0.469397	-1.00918	16.9824
P12111	[R].QLQLQGGSGLNTGSALSYVYANHFTEAGGSR.[I]		276090			18.0748			-1.26504		-4.80227	-1.26504		3.53724	1.08265	13.1638
Q15149	[R].QLQLAQEAAQK.[R]	193971	312350		17.5655	18.2528		-1.91444	-1.08701		-1.91444	-1.08701		0.827431	0.366327	6.03859
Q13045	[R].QLPAMTALQTLHLR.[S]	43947.5	66699.3		15.4235	16.0254		-4.05643	-3.31443		-4.05643	-3.31443		0.742	-0.444324	0.936829
P12111	[R].QINVGNALEYVSR.[N]	487350	1067689		18.8946	20.0261		-0.585328	0.686243		-0.585328	0.686243		1.27157	1.08265	13.1638
Q9Y281	[K].QILVGDIGDTVEDPYTSFVK.[L]		127349			16.9584			-2.38139		-4.70691	-2.38139		2.32553	1.75526	2.17711
Q8NEZ2	[K].QIITDKDDLVK.[S]	662646	956070		19.3379	19.8668		-0.142047	0.52694		-0.142047	0.52694		0.668987	0.334212	0.377293
P15924	[R].QLLQEQESVK.[Q]	685711			19.3872			-0.092684			-0.092684	-4.41474		-4.32205	-1.00918	16.9824
P35580	[R].QLLQANPILESFGNAK.[T]	6939058	6293342		22.7263	22.5854		3.24638	3.24558		3.24638	3.24558		-0.000804219	-0.640132	14.4941
O00159	[R].QLLLTPNAVVIVEDAK.[V]	2.24397e+06	1.58632e+06		21.0976	20.5973		1.6177	1.25743		1.6177	1.25743		-0.360263	-0.758889	6.59727
Q9H444	[K].QLAQIDGTLSTIEFQR.[E]		210859			17.6859			-1.6539		-4.80308	-1.6539		3.14919	1.89994	3.11164
Q9UH65	[K].QLAEQEELER.[Q]	200492	188361		17.6132	17.5231		-1.86674	-1.81667		-1.86674	-1.81667		0.0500682	0.0500682	#DIV/0!
Q06830	[K].QGGLGPMNIPLVSDPK.[R]	173522	380061		17.4048	18.5359		-2.07517	-0.803946		-2.07517	-0.803946		1.27122	0.559506	1.10656
P52272	[K].QGGGGGGGSVPGIER.[M]	1.01032e+06	1.41943e+06		19.9464	20.4369		0.466456	1.09706		0.466456	1.09706		0.630604	0.709826	2.74737
Q16610	[R].QGETLNFLEIGYSR.[C]	120101			16.8739			-2.60604			-2.60604	-4.5538		-1.94777	-1.40279	2.29681
Q86UE4	[K].QGEDNSTAQDTEELEK.[E]	139873			17.0938			-2.38617			-2.38617	-4.47056		-2.08439	-2.46432	3.93774
TGME49_311230-t26_1-p1	[K].QGAGLQAPPSTPVR.[A]	1.00539e+06	1.33971e+06		19.9393	20.3535		0.459392	1.01368		0.459392	1.01368		0.554284	0.835627	8.27425
P60033	[K].QFYDQALQQAVVDDDANNAK.[A]		1.19314e+06			20.1863			0.846517		-4.72988	0.846517		5.5764	5.5764	#DIV/0!
P13797	[R].QFVTPADVVSGNPK.[L]	410868	405774		18.6483	18.6303		-0.831612	-0.709499		-0.831612	-0.709499		0.122113	-0.516152	1.11969
Q9GZZ8	[K].QFIENGSEFAQK.[L]	521588	612687		18.9926	19.2248		-0.487373	-0.115027		-0.487373	-0.115027		0.372346	0.372346	#DIV/0!
TGME49_215460-t26_1-p1	[K].QFGVDILHPSR.[G]		487529			18.8951			-0.444689		-4.65433	-0.444689		4.20964	1.50688	2.47356
TGME49_251540-t26_1-p1	[K].QFGGSGFGDFSK.[V]		677450			19.3698			0.0299393		-4.79878	0.0299393		4.82872	4.04751	13.1372
P62244	[R].QFGFIVLTTSAGIMDHEEAR.[R]	179371	48539.3		17.4526	15.5669		-2.02734	-3.77295		-2.02734	-3.77295		-1.74561	0.746787	1.1466
P12814	[K].QFGAQANVIGPWIQTK.[M]	543204	300897		19.0511	18.1989		-0.428791	-1.14091		-0.428791	-1.14091		-0.712115	-0.576739	4.31749
O15460	[R].QFFPTDEDEIGAAK.[A]	568549	244068		19.1169	17.8969		-0.363001	-1.44289		-0.363001	-1.44289		-1.07989	-0.726558	1.11143
O43707	[R].QFASQANVVGPWIQTK.[M]	958900	539797		19.871	19.0421		0.391095	-0.29776		0.391095	-0.29776		-0.688856	-1.02259	7.89196
P35527	[R].QEYEQLIAK.[N]	93582784	67995696		26.4797	26.0189		6.99981	6.67912		6.99981	6.67912		-0.32069	-0.388731	2.47062
P60709	[K].QEYDESGPSIVHRK.[C]	205993	289154		17.6522	18.1415		-1.82769	-1.19834		-1.82769	-1.19834		0.629352	0.732278	4.47434
P60709	[K].QEYDESGPSIVHR.[K]	4.63474e+08	4.69676e+08		28.7879	28.8071		9.30799	9.46727		9.30799	9.46727		0.159285	0.732278	4.47434
P62736	[K].QEYDEAGPSIVHR.[K]	6.12729e+06	6.61229e+06		22.5468	22.6567		3.06689	3.3169		3.06689	3.3169		0.250012	0.0888208	0.18201
P35580	[K].QEVMISDLEER.[L]		703588			19.4244			0.0845539		-4.79056	0.0845539		4.87512	-0.640132	14.4941
Q5D862	[R].QETTHGQTINTTR.[H]		44802.3			15.4513			-3.88853		-4.50778	-3.88853		0.61925	-1.09403	3.40293
P51149	[K].QETEVELYNEFPEPIK.[L]	220478	170724		17.7503	17.3813		-1.72965	-1.95851		-1.72965	-1.95851		-0.228856	0.921247	2.98082
Q15149	[R].QEQALLEEIER.[H]	423987	512668		18.6937	18.9677		-0.786265	-0.372151		-0.786265	-0.372151		0.414114	0.366327	6.03859
Q8NBS9	[K].QGLYELSASNFELHVAQGDHFIK.[F]	321119	185055		18.2928	17.4976		-1.18718	-1.84222		-1.18718	-1.84222		-0.655044	-0.465866	0.671692
O15511	[R].QGNMTAALQAALK.[N]	2.7802e+06	3.3157e+06		21.4068	21.6609		1.92683	2.32106		1.92683	2.32106		0.394234	-0.435237	1.00004
Q15149	[R].QLAEEDLAQQR.[A]	481535	561092		18.8773	19.0979		-0.602645	-0.241938		-0.602645	-0.241938		0.360707	0.366327	6.03859
P25311	[K].QKWEAEPVYVQR.[A]	327436	158348		18.3209	17.2727		-1.15907	-2.06707		-1.15907	-2.06707		-0.908002	-1.66288	3.93655
P07910	[K].QKVDSLLENLEK.[I]	168584	269912		17.3631	18.0421		-2.11682	-1.29769		-2.11682	-1.29769		0.81913	1.11001	3.15075
P27824	[K].QKSDAEEDGGTVSQEEEDR.[K]	131524	144104		17.005	17.1368		-2.47496	-2.20306		-2.47496	-2.20306		0.271891	0.032214	0.100228
Q05682	[R].QKQEEESLGQVTDQVEVNAQNSVPDEEAK.[T]	1.16499e+06	829319		20.1519	19.6616		0.671965	0.32175		0.671965	0.32175		-0.350215	-0.295554	1.41786
Q9NYL9	[K].QKPVQTFTEEK.[V]	28308946	23844763		24.7548	24.5072		5.27483	5.16735		5.27483	5.16735		-0.107476	0.123734	0.421508
P35579	[R].QKHSQAVEELAEQLEQTKR.[V]	1.18326e+06	784023		20.1743	19.5805		0.694407	0.240719		0.694407	0.240719		-0.453688	-0.413722	9.03428
P35579	[R].QKHSQAVEELAEQLEQTK.[R]	40837292	2.6764e+07		25.2834	24.6738		5.80346	5.33398		5.80346	5.33398		-0.469483	-0.413722	9.03428
Q05682	[R].QKEFDPTITDASLSLPSR.[R]	453318	756157		18.7902	19.5283		-0.689763	0.18851		-0.689763	0.18851		0.878273	-0.295554	1.41786
Q9UM54	[R].QKEEESQQQAVLEQER.[R]	306124	161604		18.2238	17.3021		-1.25617	-2.03771		-1.25617	-2.03771		-0.781543	-0.793189	5.64539
P12814	[R].QKDYETATLSEIK.[A]	1.09111e+06	796399		20.0574	19.6031		0.577443	0.263315		0.577443	0.263315		-0.314128	-0.576739	4.31749
O75369	[K].QKDFLDGVYAFEYYPSTPGR.[Y]	181837	77192.9		17.4723	16.2362		-2.00764	-3.10364		-2.00764	-3.10364		-1.09599	0.0277466	0.0922039
O94832	[K].QHTEQEASYGR.[D]	1905091	1.67244e+06		20.8614	20.6735		1.3815	1.3337		1.3815	1.3337		-0.0477981	-0.234618	1.35607
Q15942	[K].QHPVPPPAQNQNQVR.[S]	170701	122954		17.3811	16.9078		-2.09881	-2.43205		-2.09881	-2.43205		-0.333242	-1.91522	3.13542
P35527	[R].QGVDADINGLR.[Q]	87367800	43944772		26.3806	25.3892		6.90067	6.04937		6.90067	6.04937		-0.851301	-0.388731	2.47062
TGME49_283510-t26_1-p1	[R].QGTTPLELQSTSAKPPYR.[A]	450506	342393		18.7812	18.3853		-0.698738	-0.954525		-0.698738	-0.954525		-0.255786	-1.41912	1.14213
Q86YZ3	[R].QGSSAGSSSSYGQHGSGSR.[Q]	65708.6			16.0038			-3.47613			-3.47613	-4.63006		-1.15393	-0.309796	1.68216
Q86YZ3	[QR].QGSGSGQSPSR.[G]	1091134	421804		20.0574	18.6862		0.577471	-0.653605		0.577471	-0.653605		-1.23108	-0.309796	1.68216
P02452	[K].QGPSGASGER.[G]	1.83712e+06	1.37019e+06		20.809	20.3859		1.32909	1.04613		1.32909	1.04613		-0.282965	-0.739654	3.95873
TGME49_230850-t26_1-p1	[K].QGNQGNEFAYPK.[D]	1.22674e+06	387895		20.2264	18.5653		0.746474	-0.774512		0.746474	-0.774512		-1.52099	-1.42377	5.55518
Q16610	[R].QHVVYGPWNLPQSSYSHLTR.[Q]	171664			17.3892			-2.0907			-2.0907	-4.50776		-2.41707	-1.40279	2.29681
P18621	[K].NAESNAELK.[G]	32282044	13909557		24.9442	23.7296		5.4643	4.38976		5.4643	4.38976		-1.07455	-1.07767	4.21038
Q9P2E9	[R].NTDVAQSPEAPK.[Q]	107525			16.7143			-2.76561			-2.76561	-4.63424		-1.86863	-1.44724	6.96588
P35579	[R].NTDQASMPDNTAAQKVSHLLGINVTDFTR.[G]	648933	718701		19.3077	19.455		-0.172215	0.115216		-0.172215	0.115216		0.287431	-0.413722	9.03428
P08708	[R].NKIAGYVTHLMK.[R]	5.9017e+06	2.22751e+06		22.4927	21.087		3.01277	1.74718		3.01277	1.74718		-1.26559	-1.98793	6.149
P13647	[R].NKLAELEEALQK.[A]	979397	638257		19.9015	19.2838		0.421609	-0.0560392		0.421609	-0.0560392		-0.477648	-0.750559	4.0399
P35579	[K].NKHEAMITDLEER.[L]	2.37377e+06	5.29268e+06		21.1787	22.3356		1.69882	2.99575		1.69882	2.99575		1.29693	-0.413722	9.03428
P62753	[K].NKEEAAEYAK.[L]	3.06254e+06	1.9369e+06		21.5463	20.8853		2.06637	1.5455		2.06637	1.5455		-0.520871	-0.333121	0.60556
P60660	[K].NKDQGTYEDYVEGLRVFDK.[E]	259307	436020		17.9843	18.734		-1.49563	-0.605783		-1.49563	-0.605783		0.889843	-0.217382	0.683312
P60660	[K].NKDQGTYEDYVEGLR.[V]	5.17319e+08	3.6015e+08		28.9465	28.424		9.46655	9.08421		9.46655	9.08421		-0.382347	-0.217382	0.683312
P35527	[K].NHKEEMSQLTGQNSGDVNVEINVAPGKDLTK.[T]	249766	279177		17.9302	18.0908		-1.54971	-1.249		-1.54971	-1.249		0.300712	-0.388731	2.47062
P35527	[K].NHKEEMSQLTGQNSGDVNVEINVAPGK.[D]	3.46808e+06	2.34954e+06		21.7257	21.1639		2.24578	1.82413		2.24578	1.82413		-0.42165	-0.388731	2.47062
P02533	[K].NHEEEMNALR.[G]	4.82345e+06	1.92064e+06		22.2016	20.8732		2.72171	1.53334		2.72171	1.53334		-1.18837	-0.815236	5.87261
P08779	[K].NHEEEMLALR.[G]	1.97469e+06	1.31933e+06		20.9132	20.3314		1.43327	0.991556		1.43327	0.991556		-0.441714	-0.910131	5.0759
P13645	[K].NHEEEMKDLR.[N]	284186	140528		18.1165	17.1005		-1.36345	-2.23932		-1.36345	-2.23932		-0.875868	-0.42958	2.32067
P35580	[K].NHEAQIQDMR.[Q]	4.19686e+06	4.18365e+06		22.0009	21.9963		2.52095	2.65651		2.52095	2.65651		0.135563	-0.640132	14.4941
TGME49_295360-t26_1-p1	[K].NGYVDITNGEVEDVVPLGR.[T]	344363	227381		18.3936	17.7948		-1.08635	-1.54507		-1.08635	-1.54507		-0.458712	-0.467203	0.54342
P21333	[K].NGQHVASSPIPVVISQSEIGDASR.[V]	1829666	1.76877e+06		20.8031	20.7543		1.32322	1.4145		1.32322	1.4145		0.0912767	0.105789	0.87688
Q00839	[K].NGQDLGVAFK.[I]	446392	706220		18.768	19.4298		-0.711976	0.0899417		-0.711976	0.0899417		0.801918	0.294784	0.682171
Q9Y490	[K].NGNLPEFGDAISTASK.[A]	368802	315148		18.4925	18.2657		-0.987439	-1.07415		-0.987439	-1.07415		-0.0867099	0.13449	0.695969
P16401	[R].NGLSLAALKKALAAGGYDVEK.[N]	269509			18.04			-1.43995			-1.43995	-4.62275		-3.18279	-0.748526	4.32177
P62750	[R].NKLDHYAIIK.[F]	6.54857e+06	8.45984e+06		22.6427	23.0122		3.16282	3.67238		3.16282	3.67238		0.50956	0.39909	1.04544
P16401	[R].NGLSLAALKK.[A]	6.3312e+06	3.06358e+06		22.594	21.5468		3.11412	2.20697		3.11412	2.20697		-0.907152	-0.748526	4.32177
P62750	[R].NKLDHYAIIKFPLTTESAMK.[K]	1321373	1.41274e+06		20.3336	20.4301		0.853681	1.09025		0.853681	1.09025		0.236566	0.39909	1.04544
P08779	[R].NKIIAATIENAQPILQIDNAR.[L]	201705			17.6219			-1.85804			-1.85804	-4.59486		-2.73683	-0.910131	5.0759
Q9UM54	[K].NLEISIDTLMAK.[I]	97082.3	128386		16.5669	16.9701		-2.913	-2.36969		-2.913	-2.36969		0.543319	-0.793189	5.64539
P04843	[K].NIEIDSPYEISR.[A]	791226	1.02044e+06		19.5937	19.9608		0.113804	0.620943		0.113804	0.620943		0.507139	0.142927	0.261335
Q16181	[K].NLEGYVGFANLPNQVYR.[K]	90836	374386		16.471	18.5142		-3.00895	-0.82565		-3.00895	-0.82565		2.1833	0.448064	0.946164
A5D8V6	[R].NLEFQGPLEISR.[S]	215488	130205		17.7173	16.9904		-1.76268	-2.34939		-1.76268	-2.34939		-0.586719	-0.586719	#DIV/0!
P61006	[R].NIEEHASADVEK.[M]	126314	197347		16.9467	17.5904		-2.53327	-1.74944		-2.53327	-1.74944		0.783824	0.783824	#DIV/0!
P05387	[K].NIEDVIAQGIGK.[L]	442249	1.33939e+06		18.7545	20.3531		-0.725427	1.01333		-0.725427	1.01333		1.73876	0.561022	0.974967
TGME49_299050-t26_1-p1	[K].NLDVDNLVIEHIQVNR.[A]	2.87828e+06	2.14475e+06		21.4568	21.0324		1.97685	1.69256		1.97685	1.69256		-0.284288	-0.947275	2.07231
O75083	[R].NIDNPALADIYTEHAHQVVVAK.[Y]	1.35051e+06	2.3468e+06		20.3651	21.1623		0.885152	1.82245		0.885152	1.82245		0.937295	1.38474	7.38909
P0DPH8	[R].NLDIERPTYTNLNR.[L]	14597958	2.37798e+07		23.7993	24.5032		4.31934	5.16342		4.31934	5.16342		0.844078	1.05514	4.37092
Q5XKE5	[R].NLDLDSIIAEVK.[A]	17167516			24.0332			4.55325			4.55325	-4.52197		-9.07522	-0.973958	4.41439
O43390	[R].NLATTVTEEILEK.[S]	54682			15.7388			-3.74115			-3.74115	-4.38995		-0.648801	0.78174	1.2076
O60506	[R].NLANTVTEEILEK.[A]	167707	198002		17.3556	17.5952		-2.12434	-1.74466		-2.12434	-1.74466		0.379677	-0.770683	0.638757
P15924	[R].NKYETEINITK.[T]	347748	132576		18.4077	17.0165		-1.07224	-2.32335		-1.07224	-2.32335		-1.25111	-1.00918	16.9824
P04264	[RK].NKYEDEINKR.[T]	2.21012e+06	1.60928e+06		21.0757	20.618		1.59576	1.27817		1.59576	1.27817		-0.317598	-0.815291	8.4514
Q5XKE5	[KR].NKYEDEINK.[HR]	101637096	5.45069e+07		26.5989	25.6999		7.11893	6.36012		7.11893	6.36012		-0.758808	-0.973958	4.41439
P42357	[K].NKPDNGGFTSVDDAHFLVR.[R]	249432			17.9283			-1.55164			-1.55164	-4.52451		-2.97287	0.165421	0.178284
P35908	[R].NKLNDLEEALQQAKEDLAR.[L]	430521	304868		18.7157	18.2178		-0.764203	-1.12199		-0.764203	-1.12199		-0.357789	-0.874275	8.31431
P35908	[R].NKLNDLEEALQQAK.[E]	1.2175e+07	5.34232e+06		23.5374	22.349		4.05749	3.00922		4.05749	3.00922		-1.04827	-0.874275	8.31431
P04264	[K].NKLNDLEDALQQAKEDLAR.[L]	2224616	1.96517e+06		21.0851	20.9062		1.6052	1.56641		1.6052	1.56641		-0.0387932	-0.815291	8.4514
P04264	[K].NKLNDLEDALQQAK.[E]	44886716	35437652		25.4198	25.0788		5.93986	5.73896		5.93986	5.73896		-0.200896	-0.815291	8.4514
P04259	[K].NKLEGLEDALQK.[A]	6.52878e+06	3.18957e+06		22.6384	21.6049		3.15846	2.26512		3.15846	2.26512		-0.89334	-0.577042	3.20346
P16401	[R].NGLSLAALK.[K]	53309080	30119524		25.6679	24.8442		6.18795	5.50438		6.18795	5.50438		-0.683573	-0.748526	4.32177
P21333	[R].NGHVGISFVPK.[E]	4.08619e+06	3.31574e+06		21.9623	21.6609		2.4824	2.32108		2.4824	2.32108		-0.161316	0.105789	0.87688
O00159	[K].NGHLAVVAPR.[L]	4.36953e+06	2.07632e+06		22.059	20.9856		2.57912	1.64578		2.57912	1.64578		-0.933342	-0.758889	6.59727
Q93052	[R].NDSDPTYGQQGHPNTWK.[R]	380070	349182		18.5359	18.4136		-0.94402	-0.926195		-0.94402	-0.926195		0.0178246	0.0771793	0.0590269
Q9NP72	[R].NDIVNMLVGNK.[I]		66632.8			16.0239			-3.31587		-4.63754	-3.31587		1.32167	1.32167	#DIV/0!
P30043	[R].NDLSPTTVMSEGAR.[N]	283863	474536		18.1148	18.8562		-1.36509	-0.483657		-1.36509	-0.483657		0.881435	0.765474	0.93301
Q12797	[K].NDLGVGYLLIGDNDNAK.[K]	171622	137565		17.3889	17.0697		-2.09105	-2.27007		-2.09105	-2.27007		-0.179012	0.0991764	0.145218
P19338	[K].NDLAVVDVR.[I]	148485			17.18			-2.29997			-2.29997	-4.64888		-2.34892	-1.03783	2.90244
P63208	[K].NDFTEEEEAQVR.[K]	839888	797538		19.6798	19.6052		0.199911	0.265378		0.199911	0.265378		0.0654662	0.0654662	#DIV/0!
Q16777	[R].NDEELNKLLGK.[V]		239340			17.8687			-1.47112		-4.59072	-1.47112		3.1196	-2.46884	5.84444
Q05682	[R].NDDDEEEAAR.[E]	1148121	334114		20.1308	18.35		0.650917	-0.989838		0.650917	-0.989838		-1.64076	-0.295554	1.41786
TGME49_273760-t26_1-p1	[K].NDAVEIIANDQGNR.[T]	404744	230214		18.6267	17.8126		-0.853274	-1.5272		-0.853274	-1.5272		-0.673923	-0.157534	0.358406
P61247	[K].NCLTNFHGMDLTR.[D]	220224	1.84947e+06		17.7486	20.8187		-1.73131	1.47886		-1.73131	1.47886		3.21017	0.374322	1.68517
TGME49_260540-t26_1-p1	[R].NAYQAGLNVYEGVR.[S]		333703			18.3482			-0.991613		-4.78826	-0.991613		3.79665	1.1046	2.81284
TGME49_311720-t26_1-p1	[K].NAVVTVPAYFNDAQR.[Q]	346422	960687		18.4022	19.8737		-1.07776	0.53389		-1.07776	0.53389		1.61165	2.15487	11.8469
P38646	[K].NAVITVPAYFNDSQR.[Q]	1102764	954460		20.0727	19.8643		0.592767	0.524509		0.592767	0.524509		-0.0682582	-0.549762	2.25936
Q08431	[K].NAVHVNLFETPVEAQYVR.[L]	2.14419e+06	1.81649e+06		21.032	20.7927		1.55208	1.45291		1.55208	1.45291		-0.0991684	-0.38825	0.943449
TGME49_227360-t26_1-p1	[R].NATTESDLTEK.[R]	133951			17.0313			-2.44858			-2.44858	-4.59193		-2.14334	-2.14334	#DIV/0!
Q14247	[K].NASTFEDVTQVSSAYQK.[T]	1.20854e+06	978925		20.2048	19.9008		0.724912	0.561022		0.724912	0.561022		-0.163889	-0.0238681	0.0637957
TGME49_316340-t26_1-p1	[K].NAPSGEEAQQPK.[K]	460679	384756		18.8134	18.5536		-0.666523	-0.786231		-0.666523	-0.786231		-0.119707	0.388675	0.722646
P55072	[K].NAPAIIFIDELDAIAPK.[R]		512092			18.966			-0.373773		-4.56969	-0.373773		4.19592	0.455412	1.46775
P54652	[K].NALESYTYNIK.[Q]	611262	419792		19.2214	18.6793		-0.258496	-0.660501		-0.258496	-0.660501		-0.402005	0.351114	0.77567
P0DMV9	[K].NALESYAFNMK.[S]	867628	449669		19.7267	18.7785		0.246791	-0.561313		0.246791	-0.561313		-0.808103	0.138823	0.379194
Q14315	[R].NAGYGGLGLSIEGPSK.[V]	261894	732945		17.9986	19.4833		-1.4813	0.143528		-1.4813	0.143528		1.62483	1.07144	12.2167
P35221	[R].NAGNEQDLGIQYK.[A]	378062			18.5283			-0.951661			-0.951661	-4.65142		-3.69976	-3.66907	2.2864
O14950	[R].NAFACFDEEATGTIQEDYLR.[E]	8.53333e+06	6.5232e+06		23.0247	22.6371		3.54475	3.29733		3.54475	3.29733		-0.24742	-1.38025	4.08955
P24844	[R].NAFACFDEEASGFIHEDHLR.[E]	1.90653e+06	954155		20.8625	19.8639		1.38259	0.524047		1.38259	0.524047		-0.858547	-0.346289	1.09704
TGME49_299050-t26_1-p1	[R].NAESNAEMK.[N]	608146	311901		19.2141	18.2507		-0.265867	-1.08909		-0.265867	-1.08909		-0.823223	-0.947275	2.07231
TGME49_310010-t26_1-p1	[R].NDSEAHDSVASSESSDAER.[K]		108456			16.7268			-2.61306		-4.7068	-2.61306		2.09374	1.34026	1.08571
P12110	[R].NDYATMLPDSTEIDQDTINR.[I]	194696	518225		17.5709	18.9832		-1.90906	-0.356597		-1.90906	-0.356597		1.55246	0.831996	3.39041
P62899	[R].NEDEDSPNK.[L]	177943	67631.8		17.4411	16.0454		-2.03887	-3.2944		-2.03887	-3.2944		-1.25553	-1.08443	1.7418
P33176	[R].NGETVPIDEQFDK.[E]	505949	620053		18.9486	19.242		-0.531292	-0.0977838		-0.531292	-0.0977838		0.433508	0.515803	1.98957
P02461	[K].NGETGPQGPPGPTGPGGDK.[G]	346280	345386		18.4016	18.3979		-1.07835	-0.941966		-1.07835	-0.941966		0.136381	0.680049	2.17276
P68402	[K].NGELENIKPK.[V]	235515			17.8455			-1.63447			-1.63447	-4.3806		-2.74614	-1.62245	2.02339
Q14108	[K].NGAPIIMSFPHFYQADER.[F]	67842.3			16.0499			-3.43003			-3.43003	-4.49076		-1.06073	1.03961	0.857926
O43795	[R].NFYELSPHIFALSDEAYR.[S]	1.50322e+06	1.24558e+06		20.5196	20.2484		1.0397	0.908574		1.0397	0.908574		-0.131124	-0.00824221	0.0310847
TGME49_214940-t26_1-p1	[K].NFSGEDSSEIDEK.[E]	99009.8	312190		16.5953	18.2521		-2.88464	-1.08775		-2.88464	-1.08775		1.79689	2.56806	1.82034
P37802	[R].NFSDNQLQEGK.[N]	1.78673e+06	1.31363e+06		20.7689	20.3251		1.28897	0.985313		1.28897	0.985313		-0.303655	-0.102485	0.150288
P35579	[K].NFINNPLAQADWAAK.[K]	3.58033e+06	3.78711e+06		21.7717	21.8527		2.29174	2.51285		2.29174	2.51285		0.221112	-0.413722	9.03428
Q00839	[R].NFILDQTNVSAAAQR.[R]	543024	861666		19.0507	19.7168		-0.429269	0.376953		-0.429269	0.376953		0.806222	0.294784	0.682171
Q08431	[R].NFGSVQFVASYK.[V]	3089107	2.58272e+06		21.5588	21.3005		2.07883	1.96064		2.07883	1.96064		-0.118189	-0.38825	0.943449
Q9UJU6	[R].NEQESAVHPR.[E]	159258			17.281			-2.19892			-2.19892	-4.43443		-2.23551	-0.500386	1.5642
Q9NVJ2	[R].NELHNLLDKPQLQGIPVLVLGNK.[R]	112891	124074		16.7846	16.9208		-2.69535	-2.41898		-2.69535	-2.41898		0.276368	1.39222	1.74544
P11021	[R].NELESYAYSLK.[N]	3667360	1.36411e+06		21.8063	20.3795		2.32638	1.03972		2.32638	1.03972		-1.28667	-1.07825	9.02413
P14923	[R].NEGTATYAAAVLFR.[I]	677187	388510		19.3692	18.5676		-0.110732	-0.772224		-0.110732	-0.772224		-0.661492	-0.845111	3.65254
P67809	[K].NEGSESAPEGQAQQR.[R]	306182	130817		18.224	16.9972		-1.2559	-2.34263		-1.2559	-2.34263		-1.08673	-1.73809	4.72942
P18583	[R].NEGQLNGETNTPIEGNQAGDAAASAR.[S]	612841			19.2252			-0.254774			-0.254774	-4.46032		-4.20555	-0.764485	1.98987
TGME49_239740-t26_1-p1	[K].NEEGFITDLLK.[S]	52448.7			15.6786			-3.80131			-3.80131	-4.45333		-0.652023	-0.652023	#DIV/0!
Q14103	[K].NEEDEGHSNSSPR.[H]	132404	93596.8		17.0146	16.5142		-2.46534	-2.82564		-2.46534	-2.82564		-0.360306	-0.638005	1.29332
P22314	[R].NEEDAAELVALAQAVNAR.[A]	1.37375e+06	778847		20.3897	19.571		0.909763	0.231163		0.909763	0.231163		-0.6786	0.950384	2.85567
Q9Y2Q3	[R].NEDITEPQSILAAAEK.[A]	263045	387626		18.005	18.5643		-1.47497	-0.775509		-1.47497	-0.775509		0.699466	0.845435	0.700903
O95425	[R].NEDFGKPAVSTVTLEHQK.[E]	982679	1.1512e+06		19.9064	20.1347		0.426434	0.794888		0.426434	0.794888		0.368453	-0.324575	2.48915
P07237	[K].NFEDVAFDEK.[K]	1.47532e+06	916951		20.4926	19.8065		1.01267	0.466669		1.01267	0.466669		-0.545997	-0.66711	3.0539
P35580	[R].NTDQASMPENTVAQK.[L]	4839103	4.81994e+06		22.2063	22.2006		2.72638	2.86077		2.72638	2.86077		0.134386	-0.640132	14.4941
TGME49_271930-t26_1-p1	[R].NIEVDVPVAAYTQGTYYQR.[Q]	531719	439564		19.0203	18.7457		-0.459622	-0.594104		-0.459622	-0.594104		-0.134482	-1.66137	3.34503
P54577	[K].NSEPEEVIPSR.[L]	322862	323915		18.3006	18.3053		-1.17937	-1.03456		-1.17937	-1.03456		0.144807	0.64512	0.971051
TGME49_254470-t26_1-p1	[K].NSELVGDMVYSDPR.[S]		242922			17.8901			-1.44968		-4.79111	-1.44968		3.34143	3.71453	13.6038
TGME49_250710-t26_1-p1	[K].NSDKVMEELKEK.[L]		222430			17.763			-1.57683		-4.72709	-1.57683		3.15026	0.0871185	0.237428
TGME49_203310-t26_1-p1	[R].NSDFFDGQAPVDSLRPTNAGVDSK.[G]	1.12032e+06	855288		20.0955	19.7061		0.615557	0.366234		0.615557	0.366234		-0.249323	1.64947	6.62208
Q14257	[K].NSDDTVTWDEYNIQMYDR.[V]	167062	470559		17.35	18.844		-2.12991	-0.495799		-2.12991	-0.495799		1.63411	0.847064	3.0815
Q9Y608	[R].NSASATTPLSGNSSR.[R]	2.06831e+06	1.41598e+06		20.98	20.4334		1.5001	1.09355		1.5001	1.09355		-0.40655	-0.0213869	0.0419502
P25786	[R].NQYDNDVTVWSPQGR.[I]	2.447e+06			21.2226			1.74266			1.74266	-4.52638		-6.26904	-2.34171	1.70546
P11142	[K].NQVAMNPTNTVFDAK.[R]	2.3399e+06	2.27184e+06		21.158	21.1154		1.67809	1.77561		1.67809	1.77561		0.0975239	-0.0111212	0.0263522
P0DMV9	[K].NQVALNPQNTVFDAK.[R]	1.15183e+06	1.14393e+06		20.1355	20.1256		0.655575	0.785753		0.655575	0.785753		0.130178	0.138823	0.379194
P11021	[K].NQLTSNPENTVFDAK.[R]	5.8437e+06	2.63693e+06		22.4785	21.3304		2.99853	1.99061		2.99853	1.99061		-1.00792	-1.07825	9.02413
O75569	[K].NQLNPIGSLQELAIHHGWR.[L]	110850	83105.1		16.7582	16.3426		-2.72168	-2.99717		-2.72168	-2.99717		-0.275489	-0.138451	0.147988
P07814	[K].NQGGGLSSSGAGEGQGPK.[K]	72631.5	149795		16.1483	17.1926		-3.33162	-2.14718		-3.33162	-2.14718		1.18443	1.18443	#DIV/0!
P30085	[R].NQDNLQGWNK.[T]	336750	477530		18.3613	18.8652		-1.11861	-0.474585		-1.11861	-0.474585		0.644021	0.926492	1.46243
TGME49_201760-t26_1-p1	[R].NPSGSSSVQGTTGVDAR.[A]	449672	357767		18.7785	18.4487		-0.701412	-0.891156		-0.701412	-0.891156		-0.189744	-0.141023	0.210379
O00159	[R].NPQSYLYLVK.[G]	7101003	3.99354e+06		22.7596	21.9292		3.27967	2.58942		3.27967	2.58942		-0.690246	-0.758889	6.59727
Q16629	[R].NPPGFAFVEFEDPR.[D]	150570	112499		17.2001	16.7796		-2.27985	-2.56026		-2.27985	-2.56026		-0.280413	-0.280413	#DIV/0!
Q8NEZ2	[R].NSHSSIAEIQK.[D]	87865.5			16.423			-3.05692			-3.05692	-4.52058		-1.46366	0.334212	0.377293
P02461	[K].NSIAYMDQASGNVK.[K]		713038			19.4436			0.103802		-4.74112	0.103802		4.84493	0.680049	2.17276
P35749	[R].NTDQASMPDNTAAQK.[V]	3.3012e+07	3.51873e+07		24.9765	25.0686		5.49656	5.72874		5.49656	5.72874		0.232175	-0.00053643	0.00130992
P11413	[R].NSYVAGQYDDAASYQR.[L]	326064	776883		18.3148	19.5673		-1.16513	0.227521		-1.16513	0.227521		1.39265	1.13903	3.57661
P43235	[K].NSWGENWGNKGYILMAR.[N]	147992	713619		17.1752	19.4448		-2.30477	0.104978		-2.30477	0.104978		2.40974	2.42848	5.75585
P43235	[K].NSWGENWGNK.[G]	6.45949e+06	5880863		22.623	22.4876		3.14306	3.14778		3.14306	3.14778		0.0047161	2.42848	5.75585
Q04917	[K].NSVVEASEAAYK.[E]	466279	395105		18.8308	18.5919		-0.64909	-0.747938		-0.64909	-0.747938		-0.0988479	-0.226847	0.248919
O15143	[K].NSVSQISVLSGGK.[A]	1.63302e+06	1.09464e+06		20.6391	20.062		1.15918	0.722209		1.15918	0.722209		-0.436974	-0.435001	0.726988
P08473	[K].NSVNHVIHIDQPR.[L]	589712	211994		19.1697	17.6937		-0.310275	-1.64615		-0.310275	-1.64615		-1.33587	-0.829563	3.92869
Q13885	[K].NSSYFVEWIPNNVK.[TV]	22163968	12192500		24.4017	23.5395		4.92179	4.19967		4.92179	4.19967		-0.722113	-0.296423	1.06671
TGME49_221620-t26_1-p1	[K].NSSYFVEWIPNNMK.[S]	2.44146e+06	1.22574e+06		21.2193	20.2252		1.73939	0.8854		1.73939	0.8854		-0.853987	-0.879129	3.64742
TGME49_254470-t26_1-p1	[K].NSSPMTSDTSTFQGER.[G]		241108			17.8793			-1.4605		-4.57256	-1.4605		3.11206	3.71453	13.6038
Q9Y696	[K].NSRPEANEALER.[G]	2196269	1.84451e+06		21.0666	20.8148		1.5867	1.47499		1.5867	1.47499		-0.111704	-0.0564308	0.0810204
P15924	[R].NSQGSEMFGDDDK.[R]	194665	71474.7		17.5706	16.1251		-1.90929	-3.21467		-1.90929	-3.21467		-1.30538	-1.00918	16.9824
O43166	[R].NSPSNLSSSSDTGSVGGTYR.[Q]	219556			17.7442			-1.73569			-1.73569	-4.6455		-2.9098	-1.87845	8.30619
O95425	[R].NSPELASESVTQR.[R]	2.98884e+06	1.42122e+06		21.5112	20.4387		2.03123	1.09888		2.03123	1.09888		-0.932343	-0.324575	2.48915
O00299	[K].NSNPALNDNLEK.[G]	2.72599e+06	2.24626e+06		21.3784	21.0991		1.89842	1.75928		1.89842	1.75928		-0.139147	-0.00991296	0.0154462
TGME49_232410-t26_1-p1	[K].NSNNTVIPQSHLK.[G]	3.32698e+06	6.2956e+06		21.6658	22.5859		2.18585	3.2461		2.18585	3.2461		1.06024	0.698849	1.78068
P02545	[R].NSNLVGAAHEELQQSR.[I]	1.28159e+06	1.26337e+06		20.2895	20.2688		0.809574	0.929032		0.809574	0.929032		0.119459	0.0408096	0.149368
O94832	[K].NSMIALVDNLASK.[E]	1.39481e+06	1.90457e+06		20.4116	20.861		0.931711	1.52121		0.931711	1.52121		0.589504	-0.234618	1.35607
Q14192	[R].NSLVDKPFAAK.[E]	963455	1.30321e+06		19.8779	20.3136		0.397932	0.973817		0.397932	0.973817		0.575885	0.576204	0.474126
P35580	[K].NSLQEQQEEEEEAR.[K]	3.9148e+07	2.12281e+07		25.2224	24.3395		5.74251	4.99965		5.74251	4.99965		-0.742855	-0.640132	14.4941
P11142	[K].NSLESYAFNMK.[A]	2.34059e+06	1815683		21.1584	20.7921		1.67851	1.45226		1.67851	1.45226		-0.226249	-0.0111212	0.0263522
P08123	[K].NSIAYMDEETGNLK.[K]	993760	1.462e+06		19.9225	20.4795		0.442612	1.1397		0.442612	1.1397		0.697087	0.0469995	0.132488
P22735	[K].NPLPVTLTNVVFR.[L]	59437.6			15.8591			-3.62084			-3.62084	-4.5621		-0.941258	-0.464301	0.88842
O00159	[K].NPIMSQCFDR.[S]	175482	319011		17.421	18.2832		-2.05896	-1.05657		-2.05896	-1.05657		1.00239	-0.758889	6.59727
P31939	[R].NLTALGLNLVASGGTAK.[A]	163279	183763		17.317	17.4875		-2.16295	-1.85233		-2.16295	-1.85233		0.310619	0.889777	1.39757
Q9NVA2	[R].NLSLSGHVGFDSLPDQLVNK.[S]	71315.5	111569		16.1219	16.7676		-3.358	-2.57224		-3.358	-2.57224		0.785756	0.733508	0.607568
O14786	[R].NLSALENYNFELVDGVK.[L]	92819.5	134605		16.5021	17.0384		-2.97779	-2.30144		-2.97779	-2.30144		0.676345	0.676345	#DIV/0!
P62826	[K].NLQYYDISAK.[S]		876592			19.7415			0.401729		-4.65137	0.401729		5.0531	1.88321	3.0855
Q8WUM4	[K].NIQVSHQEFSK.[M]	324497	330542		18.3078	18.3345		-1.17208	-1.00534		-1.17208	-1.00534		0.166739	1.08981	6.22876
P02751	[R].NLQPASEYTVSLVAIKGNQESPK.[A]	1.34409e+06	1.65165e+06		20.3582	20.6555		0.878276	1.31566		0.878276	1.31566		0.437387	1.08461	16.4699
P02751	[R].NLQPASEYTVSLVAIK.[G]	5582921	14915224		22.4126	23.8303		2.93266	4.49047		2.93266	4.49047		1.5578	1.08461	16.4699
P08670	[K].NLQEAEEWYK.[S]	44954760	39620144		25.422	25.2397		5.94204	5.89991		5.94204	5.89991		-0.0421305	-0.0672905	0.300559
P35580	[K].NLPIYSENIIEMYR.[G]	3.45149e+06	2.30604e+06		21.7188	21.137		2.23886	1.79717		2.23886	1.79717		-0.441694	-0.640132	14.4941
P35579	[K].NLPIYSEEIVEMYK.[G]	19085174	22922598		24.1859	24.4503		4.70602	5.11045		4.70602	5.11045		0.404427	-0.413722	9.03428
P51888	[K].NLMQLNLAHNILR.[K]	165545	212583		17.3369	17.6977		-2.14306	-1.64215		-2.14306	-1.64215		0.500914	0.167975	0.253535
Q9BWM7	[R].NLLLSGAQLEASR.[N]		121614			16.8919			-2.44787		-4.63693	-2.44787		2.18906	1.05899	1.69684
P14625	[K].NLLHVTDTGVGMTR.[E]	521342	367873		18.9919	18.4888		-0.488056	-0.850967		-0.488056	-0.850967		-0.362911	-0.379599	1.76697
P15531	[R].NIIHGSDSVESAEK.[E]	91375.3	66430.5		16.4795	16.0196		-3.00041	-3.32026		-3.00041	-3.32026		-0.319849	0.0152529	0.0188107
P18669	[K].NLKPIKPMQFLGDEETVR.[K]		148993			17.1849			-2.15493		-4.54742	-2.15493		2.39249	1.20802	3.49036
P15924	[K].NLHSEISGK.[R]	583583	409728		19.1546	18.6443		-0.325347	-0.695511		-0.325347	-0.695511		-0.370164	-1.00918	16.9824
P07585	[K].NLHALILVNNK.[I]	445817	338755		18.7661	18.3699		-0.713832	-0.969932		-0.713832	-0.969932		-0.2561	0.167456	0.252695
O75396	[R].NLGSINTELQDVQR.[I]	283363			18.1123			-1.36763			-1.36763	-4.46441		-3.09677	0.754279	0.918179
P35579	[K].NMDPLNDNIATLLHQSSDK.[F]	1.43424e+07	1.37787e+07		23.7738	23.7159		4.29386	4.37612		4.29386	4.37612		0.0822642	-0.413722	9.03428
P35580	[K].NMDPLNDNVATLLHQSSDR.[F]	3.07369e+06	3.17315e+06		21.5515	21.5975		2.07161	2.25767		2.07161	2.25767		0.186052	-0.640132	14.4941
P49748	[K].NPFGNAGLLLGEAGK.[Q]		207877			17.6654			-1.67444		-4.67651	-1.67444		3.00207	2.39244	4.77369
TGME49_286720-t26_1-p1	[R].NPEVHELTGGQMVPMPGR.[Q]	153503	234797		17.2279	17.8411		-2.25202	-1.49876		-2.25202	-1.49876		0.753258	0.313371	0.83242
P08238	[R].NPDDITQEEYGEFYK.[S]	1.37803e+06	2.02388e+06		20.3942	20.9487		0.914251	1.60888		0.914251	1.60888		0.694628	1.24848	6.46309
P07900	[R].NPDDITNEEYGEFYK.[S]	1.10542e+06	1.88696e+06		20.0762	20.8476		0.596242	1.50782		0.596242	1.50782		0.911577	0.491941	2.26811
P15924	[R].NNYDEEIISLK.[N]	293315	326655		18.1621	18.3174		-1.31783	-1.02241		-1.31783	-1.02241		0.295422	-1.00918	16.9824
Q00610	[K].NNRPSEGPLQTR.[L]	410809	963236		18.6481	19.8775		-0.831819	0.537713		-0.831819	0.537713		1.36953	1.44943	12.7973
O75083	[R].NNPSKPLHVIK.[G]	236691	465894		17.8526	18.8296		-1.62728	-0.510173		-1.62728	-0.510173		1.11711	1.38474	7.38909
P31025	[K].NNLEALEDFEK.[A]	429447	142552		18.7121	17.1211		-0.767806	-2.21868		-0.767806	-2.21868		-1.45088	-1.05996	0.87396
P62913	[K].NNFSDTGNFGFGIQEHIDLGIK.[Y]	275037	393054		18.0693	18.5844		-1.41066	-0.755447		-1.41066	-0.755447		0.655212	1.0933	2.4539
P06702	[R].NIETIINTFHQYSVK.[L]	1.4724e+06	242309		20.4897	17.8865		1.00981	-1.45333		1.00981	-1.45333		-2.46314	-0.451718	0.648787
TGME49_271050-t26_1-p1	[R].NNDGGSSAPTPK.[D]	569635	335406		19.1197	18.3556		-0.360247	-0.984265		-0.360247	-0.984265		-0.624018	-0.617121	0.923322
Q0ZGT2	[R].NMVVDDDSPEMYK.[T]	807353	441881		19.6228	18.7533		0.142914	-0.586519		0.142914	-0.586519		-0.729433	-1.31218	7.98601
P13639	[R].NMSVIAHVDHGK.[S]	302300	598247		18.2056	19.1904		-1.2743	-0.149435		-1.2743	-0.149435		1.12487	0.376173	1.48982
P04264	[K].NMQDMVEDYR.[N]	38841476	21199980		25.2111	24.3376		5.73117	4.99774		5.73117	4.99774		-0.733426	-0.815291	8.4514
P04259	[R].NMQDLVEDLKNKYEDEINK.[R]	182002	198083		17.4736	17.5957		-2.00633	-1.74407		-2.00633	-1.74407		0.262263	-0.577042	3.20346
P04259	[R].NMQDLVEDLK.[N]	2157051	1.21658e+06		21.0406	20.2144		1.5607	0.874578		1.5607	0.874578		-0.686125	-0.577042	3.20346
P13647	[R].NMQDLVEDFKNKYEDEINK.[R]	261625	157549		17.9971	17.2654		-1.48278	-2.07438		-1.48278	-2.07438		-0.591594	-0.750559	4.0399
P13647	[R].NMQDLVEDFK.[N]	2.5138e+06	895967		21.2614	19.7731		1.78152	0.43327		1.78152	0.43327		-1.34825	-0.750559	4.0399
P39023	[K].NNASTDYDLSDK.[S]	4.34884e+06	3.49913e+06		22.0522	21.7386		2.57227	2.39875		2.57227	2.39875		-0.173525	0.84873	2.47781
P02792	[K].LNQALLDLHALGSAR.[T]		450583			18.7814			-0.558384		-4.76699	-0.558384		4.2086	1.99475	4.02237
Q16643	[R].KQQTLEAEEAK.[R]	724075	577319		19.4658	19.139		-0.0141469	-0.200807		-0.0141469	-0.200807		-0.18666	-0.491681	2.11042
P17096	[R].KQPPVSPGTALVGSQK.[E]	162162			17.3071			-2.17285			-2.17285	-4.51129		-2.33844	-2.12021	1.58505
TGME49_315780-t26_1-p1	[K].KQPPSGPVAPPPNEINFQVFTK.[V]	173180	415653		17.4019	18.665		-2.07801	-0.674795		-2.07801	-0.674795		1.40322	0.668513	1.83632
P62847	[R].KQMVIDVLHPGK.[A]	4.12027e+06	4.45242e+06		21.9743	22.0862		2.49438	2.74634		2.49438	2.74634		0.251961	-0.0820843	0.119259
P04264	[K].KQISNLQQSISDAEQR.[G]	485729	399331		18.8898	18.6072		-0.590133	-0.73259		-0.590133	-0.73259		-0.142457	-0.815291	8.4514
TGME49_215460-t26_1-p1	[R].KQFGVDILHPSR.[G]	248197	458908		17.9211	18.8078		-1.5588	-0.531972		-1.5588	-0.531972		1.02683	1.50688	2.47356
Q15025	[R].KQELVTQNELLK.[Q]	274283			18.0653			-1.41462			-1.41462	-4.63525		-3.22062	-2.19995	3.56413
P35580	[K].KQELEEILHDLESR.[V]	1.1786e+07	9.62657e+06		23.4906	23.1986		4.01064	3.85877		4.01064	3.85877		-0.151868	-0.640132	14.4941
P35579	[K].KQELEEICHDLEAR.[V]	6.7642e+06	5.26322e+06		22.6895	22.3275		3.20956	2.9877		3.20956	2.9877		-0.221863	-0.413722	9.03428
TGME49_250710-t26_1-p1	[R].KQEAVIQELK.[E]	14182851	1.30311e+07		23.7576	23.6355		4.27772	4.29564		4.27772	4.29564		0.0179228	0.0871185	0.237428
Q9Y3C1	[R].KPYVLNDLEAEASLPEK.[K]	7.28295e+06	720145		22.7961	19.4579		3.31617	0.118111		3.31617	0.118111		-3.19806	-1.51012	4.04874
C9J7I0	[K].KPSVPETEADGFVLLGDTTDEQR.[M]	191181			17.5446			-1.93535			-1.93535	-4.58134		-2.646	-2.646	#DIV/0!
P16070	[R].KPSGLNGEASK.[S]	3.943e+06	2482056		21.9109	21.2431		2.43094	1.90329		2.43094	1.90329		-0.527649	-0.272753	0.57929
P98095	[R].KPQVLPHSHVEEDTDPNSVHSIPR.[S]	2.01794e+06	1.78512e+06		20.9445	20.7676		1.46453	1.42777		1.46453	1.42777		-0.0367547	0.330237	0.722125
Q8WWI1	[K].KPQDQLVIER.[E]	4.03496e+06	2948260		21.9441	21.4914		2.4642	2.15162		2.4642	2.15162		-0.31258	-0.779371	9.78647
Q8NC51	[R].KPNEGADGQWK.[K]	446062	220753		18.7669	17.7521		-0.713041	-1.58774		-0.713041	-1.58774		-0.874704	-1.37714	4.50368
Q14192	[K].KPITTGGVTYR.[E]	848610	1.14837e+06		19.6947	20.1312		0.214816	0.791338		0.214816	0.791338		0.576522	0.576204	0.474126
P22314	[R].KPLLESGTLGTK.[G]	671005	1.18812e+06		19.356	20.1802		-0.123961	0.840429		-0.123961	0.840429		0.96439	0.950384	2.85567
Q9BSJ8	[R].KPHTESLELQVR.[G]		201863			17.623			-1.7168		-4.71453	-1.7168		2.99774	1.30895	2.13517
TGME49_260670-t26_1-p1	[R].KPGTVGLAEGASSSLSYHR.[G]		279337			18.0916			-1.24817		-4.62602	-1.24817		3.37785	1.57944	1.25252
P11413	[K].KPGMFFNPEESELDLTYGNR.[Y]	173384	167241		17.4036	17.3516		-2.07631	-1.98825		-2.07631	-1.98825		0.088064	1.13903	3.57661
P27824	[R].KPEDWDERPK.[I]	1.37627e+06	1.45646e+06		20.3923	20.474		0.912405	1.13422		0.912405	1.13422		0.221817	0.032214	0.100228
P27348	[R].KQTIDNSQGAYQEAFDISK.[K]	493932	299171		18.914	18.1906		-0.565973	-1.1492		-0.565973	-1.1492		-0.583231	-0.763472	1.39648
Q0ZGT2	[K].KREEEEEEEGSIMNGSTAEDEEQTR.[S]	279262			18.0913			-1.38867			-1.38867	-4.5849		-3.19623	-1.31218	7.98601
P35580	[R].KTTLQVDTLNAELAAER.[S]	4304015	1.9675e+06		22.0373	20.9079		2.55733	1.56812		2.55733	1.56812		-0.989209	-0.640132	14.4941
Q9ULV4	[K].KTTDTASVQNEAK.[L]	467332	300051		18.8341	18.1948		-0.645836	-1.14497		-0.645836	-1.14497		-0.499133	0.751331	1.76351
P61247	[R].KTSYAQHQQVR.[Q]	3386577	3.86068e+06		21.6914	21.8804		2.21147	2.54061		2.21147	2.54061		0.329137	0.374322	1.68517
P35579	[K].KTLEEEAKTHEAQIQEMR.[Q]	385693	354052		18.5571	18.4336		-0.922834	-0.906216		-0.922834	-0.906216		0.0166179	-0.413722	9.03428
P11021	[K].KTKPYIQVDIGGGQTK.[T]	421973			18.6868			-0.793133			-0.793133	-4.45062		-3.65749	-1.07825	9.02413
P21333	[K].KTHIQDNHDGTYTVAYVPDVTGR.[Y]	2.94897e+06	2.40818e+06		21.4918	21.1995		2.01186	1.85969		2.01186	1.85969		-0.152161	0.105789	0.87688
P30101	[R].KTFSHELSDFGLESTAGEIPVVAIR.[T]	378464			18.5298			-0.950128			-0.950128	-4.62458		-3.67445	-0.988738	5.22018
P80723	[K].KTEAPAAPAAQETK.[S]		87022			16.4091			-2.93072		-4.60398	-2.93072		1.67326	1.67326	#DIV/0!
P02751	[K].KTDELPQLVTLPHPNLHGPEILDVPSTVQK.[T]	124544	224932		16.9263	17.7791		-2.55364	-1.56069		-2.55364	-1.56069		0.992948	1.08461	16.4699
P07305	[K].KSTDHPKYSDMIVAAIQAEK.[N]	996033	489774		19.9258	18.9018		0.445908	-0.438061		0.445908	-0.438061		-0.883969	0.700285	2.40607
Q15746	[R].KSSTGSPTSPLNAEK.[L]	189683	162180		17.5332	17.3072		-1.94669	-2.03258		-1.94669	-2.03258		-0.0858887	0.395247	2.02226
P11021	[K].KSQIFSTASDNQPTVTIK.[V]	385278			18.5555			-0.924385			-0.924385	-4.56745		-3.64306	-1.07825	9.02413
P07237	[R].KSNFAEALAAHK.[Y]	251930	94347.6		17.9427	16.5257		-1.53726	-2.81412		-1.53726	-2.81412		-1.27685	-0.66711	3.0539
Q6NZI2	[R].KSFTPDHVVYAR.[S]	7.86655e+06	6.35028e+06		22.9073	22.5984		3.42737	3.25857		3.42737	3.25857		-0.168801	-0.68845	3.05227
Q15746	[R].KSEYLLPVAPSKPTAPIFLQGLSDLK.[V]	121700			16.893			-2.58696			-2.58696	-4.58026		-1.9933	0.395247	2.02226
P11021	[K].KSDIDEIVLVGGSTR.[I]	1.37637e+06	789587		20.3924	19.5907		0.912513	0.250922		0.912513	0.250922		-0.661592	-1.07825	9.02413
P08865	[R].KSDGIYIINLK.[R]	245918	166070		17.9078	17.3414		-1.57211	-1.99838		-1.57211	-1.99838		-0.42627	0.446844	0.849531
P18621	[K].KSAEFLLHMLK.[N]	2.74291e+07	1.49896e+07		24.7092	23.8375		5.22928	4.49765		5.22928	4.49765		-0.73163	-1.07767	4.21038
O00159	[K].KRPETVATQFK.[M]	4.47473e+06	3.54991e+06		22.0934	21.7594		2.61344	2.41954		2.61344	2.41954		-0.193907	-0.758889	6.59727
P35579	[K].KRHEMPPHIYAITDTAYR.[S]	4.49916e+06	9.70425e+06		22.1012	23.2102		2.6213	3.87037		2.6213	3.87037		1.24907	-0.413722	9.03428
P15144	[K].KQVTPLFIHFR.[N]	1.77732e+06	898735		20.7613	19.7775		1.28135	0.43772		1.28135	0.43772		-0.843628	-0.505781	2.82605
P27797	[K].KPEDWDEEMDGEWEPPVIQNPEYK.[G]	457280	276356		18.8027	18.0762		-0.677206	-1.26365		-0.677206	-1.26365		-0.586443	0.430844	1.70956
P35613	[R].KPEDVLDDDDAGSAPLK.[S]	1.08891e+06	1505701		20.0544	20.522		0.574523	1.18219		0.574523	1.18219		0.607664	-0.599403	0.893281
Q02539	[K].KPAGPSVSELIVQAASSSK.[E]	191737			17.5488			-1.93115			-1.93115	-4.4889		-2.55775	-0.786261	1.65978
TGME49_251540-t26_1-p1	[K].KLLISFPSPDHIK.[E]	109887	593218		16.7457	19.1782		-2.73427	-0.161613		-2.73427	-0.161613		2.57265	4.04751	13.1372
P35579	[K].KLKDVLLQVDDER.[R]	1.9409e+07	9.35746e+06		24.2102	23.1577		4.7303	3.81787		4.7303	3.81787		-0.912427	-0.413722	9.03428
P27797	[K].KIKDPDASKPEDWDER.[A]	147886	383592		17.1741	18.5492		-2.3058	-0.790603		-2.3058	-0.790603		1.51519	0.430844	1.70956
P08670	[K].KLHEEEIQELQAQIQEQHVQIDVDVSKPDLTAALR.[D]	391278	354339		18.5778	18.4348		-0.902091	-0.905047		-0.902091	-0.905047		-0.00295593	-0.0672905	0.300559
Q6NZI2	[K].KLEVNEAELLR.[R]	34596949	17560115		25.0441	24.0658		5.56422	4.72598		5.56422	4.72598		-0.838233	-0.68845	3.05227
P47756	[R].KLEVEANNAFDQYR.[D]	2.73462e+06	1.78812e+06		21.3829	20.77		1.90299	1.43019		1.90299	1.43019		-0.472793	0.348043	0.943538
TGME49_230850-t26_1-p1	[R].KIETTGLESGK.[S]	1.36177e+06	326328		20.3771	18.316		0.897125	-1.02385		0.897125	-1.02385		-1.92098	-1.42377	5.55518
Q9Y2X3	[R].KIEQVDKEDEITEK.[K]	176987	294513		17.4333	18.168		-2.04664	-1.17184		-2.04664	-1.17184		0.874795	0.532458	0.627143
Q9H444	[K].KIEQELTAAK.[K]		342179			18.3844			-0.955426		-4.60658	-0.955426		3.65115	1.89994	3.11164
Q14204	[R].KLEHLITELVHQR.[D]		283710			18.1141			-1.22576		-4.56017	-1.22576		3.33441	0.913634	14.7474
P35579	[R].KLEGDSTDLSDQIAELQAQIAELK.[M]	23062046	41342384		24.459	25.3011		4.97909	5.9613		4.97909	5.9613		0.98221	-0.413722	9.03428
TGME49_238010-t26_1-p1	[K].KIEETNTLVFLVDPR.[S]	59670.9			15.8647			-3.61519			-3.61519	-4.46422		-0.849037	-2.05737	1.54933
P63173	[R].KIEEIKDFLLTAR.[R]	692867	774108		19.4022	19.5622		-0.0777077	0.22236		-0.0777077	0.22236		0.300067	0.1014	0.107119
TGME49_270240-t26_1-p1	[K].KLEEIDDLLQLTR.[A]	129509	2305749		16.9827	21.1368		-2.49724	1.79699		-2.49724	1.79699		4.29423	4.70399	25.8532
P35579	[K].KLEEEQIILEDQNCK.[L]	8.9006e+06	8466135		23.0855	23.0133		3.60555	3.67346		3.60555	3.67346		0.0679102	-0.413722	9.03428
P22307	[K].KLEEEGEQFVK.[K]	832674	307330		19.6674	18.2294		0.187467	-1.11039		0.187467	-1.11039		-1.29785	-0.35277	0.492246
TGME49_278530-t26_1-p1	[R].KIEEDTGDYHVER.[V]		66099			16.0123			-3.32748		-4.62299	-3.32748		1.29551	1.29551	#DIV/0!
P62750	[K].KIEDNNTLVFIVDVK.[A]	1.56092e+06	2956344		20.574	21.4954		1.09404	2.15557		1.09404	2.15557		1.06153	0.39909	1.04544
P26641	[R].KLDPGSEETQTLVR.[E]		540830			19.0448			-0.295002		-4.76504	-0.295002		4.47004	1.26001	2.89244
P35580	[R].KLDGETTDLQDQIAELQAQIDELK.[L]	12537350			23.5797			4.0998			4.0998	-4.41606		-8.51587	-0.640132	14.4941
P31151	[K].KIDFSEFLSLLGDIATDYHK.[Q]	927092			19.8224			0.342427			0.342427	-4.41508		-4.75751	-1.97475	3.98293
Q9NZN4	[R].KLNPFGNTFLNR.[F]	683284	839031		19.3821	19.6784		-0.0978004	0.338549		-0.0978004	0.338549		0.436349	0.550703	1.55353
P02792	[K].KLNQALLDLHALGSAR.[T]	498028	765609		18.9259	19.5462		-0.554058	0.206432		-0.554058	0.206432		0.76049	1.99475	4.02237
P06733	[K].KLNVTEQEK.[I]	756704	906042		19.5294	19.7892		0.0494441	0.449402		0.0494441	0.449402		0.399958	0.324775	1.01436
P16403	[K].KPAAATVTK.[K]	10606629	8490066		23.3385	23.0173		3.85854	3.67753		3.85854	3.67753		-0.181009	-0.370814	0.684552
P10412	[K].KPAAAAGAK.[K]	4.31364e+06	2.19951e+06		22.0405	21.0687		2.56055	1.72893		2.56055	1.72893		-0.831616	-1.03256	2.29465
P50454	[K].KPAAAAAPGTAEK.[L]	360326	332519		18.4589	18.3431		-1.02098	-0.996741		-1.02098	-0.996741		0.0242409	-0.220163	0.611028
P30085	[R].KNPDSQYGELIEK.[Y]	323287	521143		18.3025	18.9913		-1.17747	-0.348496		-1.17747	-0.348496		0.828973	0.926492	1.46243
P62913	[R].KNNFSDTGNFGFGIQEHIDLGIK.[Y]		250956			17.9371			-1.40274		-4.73553	-1.40274		3.33279	1.0933	2.4539
P02533	[K].KNHEEEMNALR.[G]	587263	113556		19.1636	16.793		-0.31628	-2.54678		-0.31628	-2.54678		-2.2305	-0.815236	5.87261
P08779	[R].KNHEEEMLALR.[G]	1.36053e+06	907565		20.3757	19.7916		0.895814	0.451825		0.895814	0.451825		-0.443989	-0.910131	5.0759
P35579	[K].KMQQNIQELEEQLEEEESAR.[Q]	3.70788e+06	3234812		21.8222	21.6253		2.34224	2.28543		2.34224	2.28543		-0.0568028	-0.413722	9.03428
P46779	[R].KTVGVEPAADGK.[G]		341612			18.382			-0.957817		-4.66654	-0.957817		3.70872	1.40082	3.26149
P35580	[K].KMEIDLKDLEAQIEAANK.[A]	207671	146890		17.6639	17.1644		-1.81598	-2.17544		-1.81598	-2.17544		-0.359459	-0.640132	14.4941
P35579	[K].KMEDSVGCLETAEEVK.[R]	2.52974e+06	3.70404e+06		21.2706	21.8207		1.79063	2.48085		1.79063	2.48085		0.690221	-0.413722	9.03428
P62750	[K].KLYDIDVAK.[V]	5.64038e+06	6474345		22.4274	22.6263		2.94743	3.28649		2.94743	3.28649		0.339052	0.39909	1.04544
P16070	[K].KLVINSGNGAVEDR.[K]	983126	1.13326e+06		19.907	20.112		0.427091	0.772227		0.427091	0.772227		0.345136	-0.272753	0.57929
P67936	[R].KLVILEGELER.[AS]	16062861	15684260		23.9372	23.9028		4.4573	4.563		4.4573	4.563		0.105698	0.109163	0.335953
P06753	[R].KLVIIEGDLER.[T]	1.18622e+07	8.1853e+06		23.4999	22.9646		4.01994	3.62479		4.01994	3.62479		-0.395154	-0.452191	0.760012
TGME49_207840-t26_1-p1	[K].KISEEVAVIPSK.[R]	469125	461730		18.8396	18.8167		-0.640313	-0.523127		-0.640313	-0.523127		0.117186	0.803189	2.1154
P67936	[R].KIQALQQQADEAEDR.[A]	6.00977e+06	6206529		22.5189	22.5654		3.03895	3.22554		3.03895	3.22554		0.186586	0.109163	0.335953
TGME49_263520-t26_1-p1	[K].KLPSEEGSDYGYPQKPQK.[Y]	376437	277958		18.522	18.0845		-0.957878	-1.25531		-0.957878	-1.25531		-0.297434	-1.28799	3.3728
TGME49_203290-t26_1-p1	[K].KLPLFFIDVEDNK.[G]		59498.2			15.8606			-3.47926		-4.77998	-3.47926		1.30072	1.04654	1.30429
P35580	[K].KMEEEILLLEDQNSK.[F]	3.58209e+06	2.2978e+06		21.7724	21.1318		2.29245	1.79201		2.29245	1.79201		-0.500439	-0.640132	14.4941
P62805	[R].KTVTAMDVVYALK.[R]	226006	326046		17.786	18.3147		-1.69393	-1.0251		-1.69393	-1.0251		0.668824	1.176	2.67141
P35580	[K].KVDDDLGTIESLEEAK.[K]	11002507	1.06304e+07		23.3913	23.3417		3.9114	4.00188		3.9114	4.00188		0.090476	-0.640132	14.4941
Q00610	[R].LASTLVHLGEYQAAVDGAR.[K]	603856	1.02745e+06		19.2038	19.9706		-0.276081	0.630825		-0.276081	0.630825		0.906905	1.44943	12.7973
TGME49_223940-t26_1-p1	[K].LASPEDSASETTMATQPQK.[V]	584827	560375		19.1576	19.096		-0.322276	-0.243784		-0.322276	-0.243784		0.0784917	0.174322	0.324058
P29692	[R].IASLEVENQSLR.[G]	234928	284000		17.8419	18.1155		-1.63807	-1.22428		-1.63807	-1.22428		0.413783	0.695384	1.05744
P78386	[R].LASELNHVQEVLEGYK.[K]	332616	602142		18.3435	19.1997		-1.13643	-0.140072		-1.13643	-0.140072		0.996354	-1.51838	5.05367
Q9UM54	[R].IAQSEAELISDEAQADLALR.[R]	457492			18.8034			-0.676538			-0.676538	-4.55649		-3.87995	-0.793189	5.64539
P04899	[R].IAQSDYIPTQQDVLR.[T]	949456	857884		19.8567	19.7104		0.376816	0.370606		0.376816	0.370606		-0.00620974	0.140394	0.18205
P35579	[K].IAQLEEQLDNETKER.[Q]	2.16372e+06	908934		21.0451	19.7938		1.56516	0.453999		1.56516	0.453999		-1.11116	-0.413722	9.03428
P35579	[K].IAQLEEQLDNETK.[E]	4.8248e+08	2.27348e+08		28.8459	27.7603		9.36597	8.42051		9.36597	8.42051		-0.945459	-0.413722	9.03428
P35580	[R].IAQLEEELEEEQSNMELLNDR.[F]	2.94573e+06	1.21958e+06		21.4902	20.218		2.01027	0.87814		2.01027	0.87814		-1.13213	-0.640132	14.4941
P35579	[R].IAQLEEELEEEQGNTELINDRLK.[K]	432423			18.7221			-0.757841			-0.757841	-4.43558		-3.67774	-0.413722	9.03428
P35579	[R].IAQLEEELEEEQGNTELINDR.[L]	35042288	1.17752e+07		25.0626	23.4893		5.58267	4.14943		5.58267	4.14943		-1.43323	-0.413722	9.03428
Q15149	[R].LAQGHTTVDELAR.[R]	419811	323589		18.6794	18.3038		-0.800544	-1.03601		-0.800544	-1.03601		-0.23547	0.366327	6.03859
P26038	[K].IAQDLEMYGVNYFSIK.[N]		148236			17.1775			-2.16228		-4.69335	-2.16228		2.53108	0.657272	1.79779
P20930	[K].LAQAYYESTR.[K]	246336	127642		17.9103	16.9617		-1.56966	-2.37807		-1.56966	-2.37807		-0.808412	-1.16402	4.00281
P06733	[K].LAQANGWGVMVSHR.[S]	529656	956870		19.0147	19.868		-0.465229	0.528147		-0.465229	0.528147		0.993375	0.324775	1.01436
Q9Y490	[K].LAQAAQSSVATITR.[L]	961669			19.8752			0.395254			0.395254	-4.41338		-4.80864	0.13449	0.695969
P14618	[R].LAPITSDPTEATAVGAVEASFK.[C]	1.14044e+06	1.66595e+06		20.1212	20.6679		0.64123	1.3281		0.64123	1.3281		0.686869	0.505912	2.43518
P30101	[R].LAPEYEAAATR.[L]	1.19114e+06	689516		20.1839	19.3952		0.703989	0.0554076		0.703989	0.0554076		-0.648582	-0.988738	5.22018
P62750	[R].LAPDYDALDVANK.[I]	1.77219e+07	2.77404e+07		24.079	24.7255		4.5991	5.38567		4.5991	5.38567		0.786566	0.39909	1.04544
TGME49_219320-t26_1-p1	[K].LAPADATEAAAAENHGYPK.[W]	1.35285e+06	852803		20.3676	19.7019		0.887649	0.362036		0.887649	0.362036		-0.525613	-0.832963	1.77818
Q8WUM4	[K].LANQAADYFGDAFK.[Q]	85277	548975		16.3799	19.0664		-3.10006	-0.273435		-3.10006	-0.273435		2.82662	1.08981	6.22876
P21333	[R].IANLQTDLSDGLR.[L]	6164916	6.93644e+06		22.5556	22.7258		3.07572	3.38595		3.07572	3.38595		0.310224	0.105789	0.87688
P18124	[R].IALTDNALIAR.[S]	1.40962e+06	1.51111e+06		20.4269	20.5272		0.946948	1.18736		0.946948	1.18736		0.240415	0.72058	1.3053
TGME49_203310-t26_1-p1	[K].LALPAVGMGASYFAADR.[I]	161661	288190		17.3026	18.1367		-2.17732	-1.20315		-2.17732	-1.20315		0.974163	1.64947	6.62208
Q13428	[R].LASTNSSVLGADLPSSMK.[E]	338755			18.3699			-1.11004			-1.11004	-4.41455		-3.30451	-1.48522	9.8133
P12814	[R].LAILGIHNEVSK.[I]	4722207	3.83195e+06		22.171	21.8696		2.6911	2.52983		2.6911	2.52983		-0.161274	-0.576739	4.31749
O14974	[R].LASTSDIEEK.[E]	367449	125452		18.4872	16.9368		-0.992743	-2.40304		-0.992743	-2.40304		-1.4103	-1.7733	6.62004
P35527	[R].LASYLDKVQALEEANNDLENK.[I]	1.37695e+06	1.68376e+06		20.393	20.6833		0.913124	1.34344		0.913124	1.34344		0.430311	-0.388731	2.47062
Q13813	[K].LDENSAFLQFNWK.[A]	100983			16.6237			-2.85618			-2.85618	-4.38257		-1.52639	-1.78244	10.1006
P27797	[K].IDDPTDSKPEDWDKPEHIPDPDAK.[K]	2.01617e+06	2.57264e+06		20.9432	21.2948		1.46326	1.955		1.46326	1.955		0.491743	0.430844	1.70956
P35580	[K].LDAQVQELHAK.[V]	9.48206e+06	4.62589e+06		23.1768	22.1413		3.69684	2.80148		3.69684	2.80148		-0.895361	-0.640132	14.4941
P35580	[K].LCHLLGMNVMEFTR.[A]	118390	90245		16.8532	16.4616		-2.62673	-2.87826		-2.62673	-2.87826		-0.251523	-0.640132	14.4941
P31948	[R].LAYINPDLALEEK.[N]	696350	382936		19.4095	18.5467		-0.0704732	-0.793073		-0.0704732	-0.793073		-0.722599	-0.513762	0.603033
Q9H0E2	[R].IAWTHITIPESLR.[Q]		70437.2			16.1041			-3.23577		-4.70664	-3.23577		1.47087	-1.60366	1.2687
Q9UHB6	[R].IAWPPPTELGSSGSALEEGIK.[M]	477003			18.8636			-0.616286			-0.616286	-4.51851		-3.90222	-1.16244	6.4939
P02751	[K].IAWESPQGQVSR.[Y]	2.97173e+06	4885172		21.5029	22.22		2.02294	2.88016		2.02294	2.88016		0.857217	1.08461	16.4699
TGME49_243250-t26_1-p1	[R].IAVPIENIDER.[V]		221328			17.7558			-1.58399		-4.70234	-1.58399		3.11835	0.918207	1.99702
Q13885	[K].LAVNMVPFPR.[L]	20902674	24043100		24.3172	24.5191		4.83726	5.1793		4.83726	5.1793		0.342045	-0.296423	1.06671
Q16555	[R].IAVGSDADLVIWDPDSVK.[T]	173871	244584		17.4077	17.9		-2.07227	-1.43984		-2.07227	-1.43984		0.632427	0.912563	3.83235
P12111	[R].IAVAQYSDDVK.[V]	257294	581715		17.9731	19.15		-1.50687	-0.189864		-1.50687	-0.189864		1.317	1.08265	13.1638
P04792	[K].LATQSNEITIPVTFESR.[A]	6157587	6.48464e+06		22.5539	22.6286		3.07401	3.28878		3.07401	3.28878		0.214771	-0.0581871	0.130624
P26373	[K].LATQLTGPVMPVR.[N]	1.39319e+06	1.04663e+06		20.41	19.9973		0.930038	0.657507		0.930038	0.657507		-0.272531	0.125	0.185162
P50990	[K].LATNAAVTVLR.[V]	182367	516019		17.4765	18.9771		-2.00344	-0.362751		-2.00344	-0.362751		1.64069	2.25048	5.3562
TGME49_310440-t26_1-p1	[R].LATGHQLEGTWSGGQLVR.[V]	295087	324327		18.1708	18.3071		-1.30915	-1.03273		-1.30915	-1.03273		0.276421	-0.324378	0.917119
P67936	[R].LATALQKLEEAEKAADESER.[G]	970815	561242		19.8888	19.0983		0.408911	-0.241553		0.408911	-0.241553		-0.650464	0.109163	0.335953
P67936	[R].LATALQKLEEAEK.[A]		150610			17.2005			-2.13935		-4.53124	-2.13935		2.39189	0.109163	0.335953
TGME49_269442-t26_1-p1	[K].LASYNPEEELIK.[S]	2.19187e+06	1.57406e+06		21.0637	20.5861		1.5838	1.24624		1.5838	1.24624		-0.337563	-0.0861445	0.0660208
P05387	[K].LASVPAGGAVAVSAAPGSAAPAAGSAPAAAEEK.[K]	624313	1.0272e+06		19.2519	19.9703		-0.228016	0.630471		-0.228016	0.630471		0.858488	0.561022	0.974967
P61160	[K].LALETTVLVESYTLPDGR.[I]	154996	226734		17.2419	17.7906		-2.23805	-1.54917		-2.23805	-1.54917		0.688881	0.269751	0.526064
Q5XKE5	[K].LALDVEIATYRK.[L]	1.96076e+06	1.2611e+06		20.903	20.2663		1.42305	0.926435		1.42305	0.926435		-0.496617	-0.973958	4.41439
Q5XKE5	[K].LALDVEIATYR.[K]	4.06518e+06	3.76949e+06		21.9549	21.8459		2.47496	2.50612		2.47496	2.50612		0.0311581	-0.973958	4.41439
Q13813	[R].LAALADQWQFLVQK.[S]	154244			17.2349			-2.24507			-2.24507	-4.42033		-2.17526	-1.78244	10.1006
P04792	[R].KYTLPPGVDPTQVSSSLSPEGTLTVEAPMPK.[L]	975317	1.06607e+06		19.8955	20.0239		0.415586	0.68405		0.415586	0.68405		0.268464	-0.0581871	0.130624
Q01995	[K].KYDEELEER.[L]	749620	875774		19.5158	19.7402		0.0358731	0.400383		0.0358731	0.400383		0.36451	0.565963	1.60755
P61247	[K].KWQTMIEAHVDVK.[T]	2.79116e+06	2.79086e+06		21.4124	21.4123		1.93251	2.07246		1.93251	2.07246		0.139955	0.374322	1.68517
Q8WWI1	[R].KWEQQLQEEQEQK.[R]	3.37908e+06	1.69098e+06		21.6882	20.6894		2.20827	1.34961		2.20827	1.34961		-0.858661	-0.779371	9.78647
P04439	[R].KWEAAHEAEQLR.[A]	276605	343108		18.0775	18.3883		-1.40246	-0.951513		-1.40246	-0.951513		0.450944	0.166614	0.129936
P11586	[R].KVVGDVAYDEAK.[E]		192995			17.5582			-1.78161		-4.67383	-1.78161		2.89222	1.20561	4.18131
P15144	[R].KVVATTQMQAADAR.[K]	169162	181777		17.368	17.4718		-2.11188	-1.86801		-2.11188	-1.86801		0.243876	-0.505781	2.82605
Q13442	[K].KVTQLDLDGPK.[E]		78403.6			16.2586			-3.08118		-4.78967	-3.08118		1.70848	1.70848	#DIV/0!
TGME49_232710-t26_1-p1	[R].KVQAESGEAQNTLTAETK.[A]	1.41536e+06	1.49705e+06		20.4327	20.5137		0.952809	1.17387		0.952809	1.17387		0.221062	1.26957	2.50349
P02768	[K].KVPQVSTPTLVEVSR.[N]	2.23716e+06	2.03189e+06		21.0932	20.9544		1.61331	1.61458		1.61331	1.61458		0.00126772	-0.229178	0.577937
P35579	[K].KVIQYLAYVASSHK.[S]	4.59805e+07	5.60319e+07		25.4545	25.7397		5.97459	6.39993		5.97459	6.39993		0.425336	-0.413722	9.03428
P35580	[K].KVIQYLAHVASSHK.[G]	4.09837e+06	3.95966e+06		21.9666	21.9169		2.48669	2.57713		2.48669	2.57713		0.0904332	-0.640132	14.4941
P29508	[K].KVLHFDQVTENTTGK.[A]	631679	306402		19.2688	18.2251		-0.211093	-1.11475		-0.211093	-1.11475		-0.903659	0.308155	0.246415
TGME49_248700-t26_1-p1	[K].KVEVEGVHEVPIIKPR.[E]	1482575	1.58689e+06		20.4997	20.5978		1.01975	1.25796		1.01975	1.25796		0.238209	-0.566325	1.25164
P08670	[R].KVESLQEEIAFLKK.[L]	681076	638679		19.3775	19.2847		-0.10247	-0.0550852		-0.10247	-0.0550852		0.0473849	-0.0672905	0.300559
P08670	[R].KVESLQEEIAFLK.[K]	1.65083e+07	18850858		23.9767	24.1681		4.49676	4.82831		4.49676	4.82831		0.33155	-0.0672905	0.300559
Q92817	[K].KVEQDPGLLQESSR.[L]	111635	225448		16.7684	17.7824		-2.7115	-1.55738		-2.7115	-1.55738		1.15412	1.66455	2.07266
Q6WCQ1	[R].KVEPPTPQEPGPAK.[V]	1.76905e+06	797075		20.7545	19.6044		1.27462	0.26454		1.27462	0.26454		-1.01008	-0.75772	7.00721
Q13185	[K].KVEEAEPEEFVVEK.[V]	540851	428780		19.0449	18.7099		-0.435055	-0.62994		-0.435055	-0.62994		-0.194885	-0.4506	0.522323
TGME49_258090-t26_1-p1	[R].KVEDAAEAPHGAVK.[L]	124933	203153		16.9308	17.6322		-2.54913	-1.70761		-2.54913	-1.70761		0.841526	0.675439	1.02306
P35579	[K].KVEAQLQELQVKFNEGER.[V]	806314	371113		19.621	18.5015		0.141056	-0.838317		0.141056	-0.838317		-0.979372	-0.413722	9.03428
P35579	[K].KVEAQLQELQVK.[F]	65050158	42481391		25.955	25.3403		6.47512	6.00051		6.47512	6.00051		-0.474612	-0.413722	9.03428
O15511	[R].KVDVDEYDENK.[F]	2.7159e+06	1.83242e+06		21.373	20.8053		1.89307	1.4655		1.89307	1.4655		-0.427574	-0.435237	1.00004
O00299	[K].LAALNPESNTAGLDIFAK.[F]	1.37835e+06	1.04771e+06		20.3945	19.9988		0.914582	0.658997		0.914582	0.658997		-0.255585	-0.00991296	0.0154462
O60701	[K].LAANAFLAQR.[I]	405749	796960		18.6302	19.6041		-0.849697	0.264331		-0.849697	0.264331		1.11403	1.19283	2.71569
Q16643	[K].LAASGEGGLQELSGHFENQK.[V]	1.48806e+06	1.10753e+06		20.505	20.0789		1.02508	0.739103		1.02508	0.739103		-0.285975	-0.491681	2.11042
Q14974	[K].LAATNALLNSLEFTK.[A]	156914	184476		17.2596	17.4931		-2.22031	-1.84675		-2.22031	-1.84675		0.373563	0.668818	1.19647
Q6KB66	[K].LALDIEIATYR.[K]	1.16474e+07	5.18696e+06		23.4735	22.3065		3.99358	2.96664		3.99358	2.96664		-1.02694	-0.884888	2.83206
P08708	[K].IAGYVTHLMK.[R]	64157656	35871201		25.9351	25.0963		6.45519	5.75651		6.45519	5.75651		-0.698686	-1.98793	6.149
TGME49_251540-t26_1-p1	[K].LAGWTDNTHTATAGTPK.[K]		2.23603e+06			21.0925			1.75269		-4.77272	1.75269		6.52541	4.04751	13.1372
P22314	[R].LAGTQPLEVLEAVQR.[S]	556145	627290		19.0851	19.2588		-0.394824	-0.0810435		-0.394824	-0.0810435		0.313781	0.950384	2.85567
P39019	[R].IAGQVAAANK.[K]	1.30569e+06	337756		20.3164	18.3656		0.836454	-0.974193		0.836454	-0.974193		-1.81065	-1.49178	4.47645
TGME49_311260-t26_1-p1	[R].LAGASPSNGEVAEFAGK.[M]	1424848	1.36059e+06		20.4424	20.3758		0.962451	1.03599		0.962451	1.03599		0.0735348	0.277157	0.22055
TGME49_308860-t26_1-p1	[R].LAGAPGPSIVIPATSLLSK.[G]	193135	210977		17.5593	17.6867		-1.92067	-1.65309		-1.92067	-1.65309		0.267582	2.00044	2.44788
Q13501	[K].LAFPSPFGHLSEGFSHSR.[W]	325497	1.27625e+06		18.3123	20.2835		-1.16764	0.943662		-1.16764	0.943662		2.1113	1.3065	1.06113
Q14204	[R].LAETVFNFQEK.[V]	292796	322654		18.1595	18.2996		-1.32039	-1.04019		-1.32039	-1.04019		0.280202	0.913634	14.7474
TGME49_250710-t26_1-p1	[R].KVAGAGSLQASIGEHDFFNDYDQDEEYR.[K]	289499			18.1432			-1.33673			-1.33673	-4.61971		-3.28298	0.0871185	0.237428
Q14156	[K].IAESLGGSGYSVER.[L]		152660			17.22			-2.11985		-4.76731	-2.11985		2.64746	2.64746	#DIV/0!
P13647	[K].LAELEEALQK.[A]	9689913	3.9948e+06		23.2081	21.9297		3.72813	2.58987		3.72813	2.58987		-1.13825	-0.750559	4.0399
TGME49_230340-t26_1-p1	[R].IAEGTSELEEVR.[H]	302861	370987		18.2083	18.501		-1.27163	-0.838806		-1.27163	-0.838806		0.432825	0.245711	0.473598
Q9UJ70	[K].IAEGAQQGDPLSR.[Y]	1.38653e+06	1.18305e+06		20.4031	20.1741		0.923125	0.834264		0.923125	0.834264		-0.0888609	0.0881505	0.0927221
P35579	[R].IAEFTTNLTEEEEKSK.[S]	3.14238e+06	2.04211e+06		21.5834	20.9616		2.1035	1.62181		2.1035	1.62181		-0.481691	-0.413722	9.03428
P35579	[R].IAEFTTNLTEEEEK.[S]	2.59212e+08	1.52212e+08		27.9496	27.1815		8.46963	7.84169		8.46963	7.84169		-0.627945	-0.413722	9.03428
P35580	[R].IAECSSQLAEEEEK.[A]	1.38421e+06	1.28903e+06		20.4006	20.2979		0.920708	0.958043		0.920708	0.958043		0.037335	-0.640132	14.4941
P02545	[R].LADALQELR.[A]	913757	792803		19.8015	19.5966		0.321525	0.256786		0.321525	0.256786		-0.0647391	0.0408096	0.149368
Q6IAA8	[R].IAAYAYSALSQIR.[V]		400968			18.6131			-0.72669		-4.75791	-0.72669		4.03122	4.03122	#DIV/0!
Q15084	[K].LAAVDATVNQVLASR.[Y]	459680	206597		18.8103	17.6565		-0.669657	-1.68336		-0.669657	-1.68336		-1.0137	-1.51897	3.56824
P46940	[R].LAAVALINAAIQK.[G]	158026	172678		17.2698	17.3977		-2.21013	-1.94209		-2.21013	-1.94209		0.268038	0.778394	5.79899
P35221	[K].IAEQVASFQEEK.[S]	363239			18.4706			-1.00937			-1.00937	-4.64774		-3.63838	-3.66907	2.2864
P61978	[K].IDEPLEGSEDR.[I]		461348			18.8155			-0.524322		-4.61624	-0.524322		4.09192	0.160242	0.444955
P35580	[K].KLDAQVQELHAK.[V]	8.58766e+06	4.95432e+06		23.0338	22.2403		3.55391	2.90044		3.55391	2.90044		-0.653468	-0.640132	14.4941
Q13885	[R].KLAVNMVPFPR.[L]	3058422	4.11397e+06		21.5444	21.9721		2.06443	2.63228		2.06443	2.63228		0.567854	-0.296423	1.06671
P35580	[K].HQQLLEEK.[N]	9601643	4.97061e+06		23.1948	22.245		3.71492	2.90517		3.71492	2.90517		-0.80975	-0.640132	14.4941
TGME49_202620-t26_1-p1	[R].HQPVDTTIDETIAEGKPPVSLK.[G]		208617			17.6705			-1.66932		-4.72212	-1.66932		3.05279	-0.197452	0.154923
O95425	[R].HQPAPVHYVSFQSEHSAFDR.[V]	873109	401867		19.7358	18.6164		0.255877	-0.723459		0.255877	-0.723459		-0.979336	-0.324575	2.48915
Q07960	[R].HQIVEVAGDDK.[Y]	344223	378276		18.393	18.5291		-1.08694	-0.810736		-1.08694	-0.810736		0.276206	0.233381	0.362018
P60709	[R].HQGVMVGMGQKDSYVGDEAQSK.[R]	813947	344164		19.6346	18.3927		0.154649	-0.947082		0.154649	-0.947082		-1.10173	0.732278	4.47434
P60709	[R].HQGVMVGMGQK.[D]	149743396	1.48529e+08		27.1579	27.1462		7.67799	7.80635		7.67799	7.80635		0.128361	0.732278	4.47434
Q02878	[R].HQEGEIFDTEK.[E]	499875	1.16702e+06		18.9312	20.1544		-0.548717	0.814583		-0.548717	0.814583		1.3633	0.885075	2.1528
Q5D862	[R].HQEEESETEEDEEDTPGHK.[S]	288267	115366		18.137	16.8159		-1.34288	-2.52396		-1.34288	-2.52396		-1.18109	-1.09403	3.40293
Q9NQC3	[R].HQAQIDHYLGLANK.[N]	315525	655364		18.2674	19.3219		-1.21253	-0.0178797		-1.21253	-0.0178797		1.19465	1.14817	1.43647
Q6ZMP0	[R].HPQPQGLEVTGDR.[R]	231041	208196		17.8178	17.6676		-1.66214	-1.67223		-1.66214	-1.67223		-0.0100988	-0.038472	0.0547721
TGME49_258410-t26_1-p1	[R].HPLAQEYFSER.[I]	4.52773e+06	3.00402e+06		22.1104	21.5185		2.63043	2.17865		2.63043	2.17865		-0.451783	0.240393	0.462131
P62701	[R].HPGSFDVVHVK.[D]	1.34225e+07	5.77376e+06		23.6782	22.4611		4.19822	3.12126		4.19822	3.12126		-1.07696	-1.25241	3.64468
Q9Y696	[K].HPESNTAGMDIFAK.[F]	1.00049e+06	1.25373e+06		19.9323	20.2578		0.452347	0.917978		0.452347	0.917978		0.465631	-0.0564308	0.0810204
P07237	[K].HNQLPLVIEFTEQTAPK.[I]	195988	150308		17.5804	17.1976		-1.89952	-2.14225		-1.89952	-2.14225		-0.242732	-0.66711	3.0539
O76003	[K].HNIQFSSFDIFSDEEVR.[Q]		41441.1			15.3388			-4.00104		-4.52911	-4.00104		0.528065	0.528065	#DIV/0!
P31942	[K].HNGPNDASDGTVR.[L]	252825	153683		17.9478	17.2296		-1.53215	-2.11022		-1.53215	-2.11022		-0.578069	-0.101431	0.107153
P49588	[K].HNDLDDVGK.[D]	265582	261685		18.0188	17.9975		-1.46113	-1.34234		-1.46113	-1.34234		0.118783	0.113733	0.167628
P07900	[K].HNDDEQYAWESSAGGSFTVR.[TA]	254037	365408		17.9547	18.4791		-1.52525	-0.860668		-1.52525	-0.860668		0.664581	0.491941	2.26811
Q9BS26	[R].HMYVFGDFK.[D]	139839			17.0934			-2.38651			-2.38651	-4.62299		-2.23648	-0.750689	0.913424
P84098	[R].HMYHSLYLK.[V]	350740	466263		18.42	18.8308		-1.05988	-0.509032		-1.05988	-0.509032		0.550852	0.18954	0.288723
P24593	[R].HMEASLQELK.[A]	2.90365e+06	2.53933e+06		21.4694	21.276		1.98951	1.9362		1.98951	1.9362		-0.0533124	0.351308	0.489984
P07900	[K].HIYYITGETK.[D]	1.3275e+06	1720597		20.3403	20.7145		0.86036	1.37466		0.86036	1.37466		0.514302	0.491941	2.26811
P61160	[K].HLWDYTFGPEK.[L]	1519526	1.85795e+06		20.5352	20.8253		1.05526	1.48546		1.05526	1.48546		0.430199	0.269751	0.526064
O94832	[R].HQVEYLGLLENVR.[V]	3.62181e+06	4.97627e+06		21.7883	22.2466		2.30836	2.90682		2.30836	2.90682		0.59846	-0.234618	1.35607
O43852	[R].HLVYESDQNKDGK.[L]	85681.3	118042		16.3867	16.8489		-3.09323	-2.49087		-3.09323	-2.49087		0.602362	-0.0547563	0.128602
P12814	[R].HRPELIDYGK.[L]	2.95217e+06	2.49235e+06		21.4933	21.2491		2.01342	1.90926		2.01342	1.90926		-0.104163	-0.576739	4.31749
TGME49_311230-t26_1-p1	[R].HSAALEVLGQSEHLPGLR.[Q]	977683	1.23554e+06		19.899	20.2367		0.419082	0.896889		0.419082	0.896889		0.477807	0.835627	8.27425
P02751	[R].HTSVQTTSSGSGPFTDVR.[A]	3.13035e+06	4.77521e+06		21.5779	22.1871		2.09797	2.84732		2.09797	2.84732		0.74935	1.08461	16.4699
P12814	[K].HTNYTMEHIR.[V]	1.78932e+06	1.21324e+06		20.771	20.2104		1.29105	0.870614		1.29105	0.870614		-0.420439	-0.576739	4.31749
P31943	[K].HTGPNSPDTANDGFVR.[L]	2.82893e+06	1.98969e+06		21.4318	20.9241		1.9519	1.58429		1.9519	1.58429		-0.367604	0.109977	0.197546
P62937	[K].HTGPGILSMANAGPNTNGSQFFICTAK.[T]	78335.1	156712		16.2574	17.2578		-3.22255	-2.08206		-3.22255	-2.08206		1.14049	0.0475667	0.105966
P21333	[K].HTAMVSWGGVSIPNSPFR.[V]	500425	771753		18.9328	19.5578		-0.547131	0.217963		-0.547131	0.217963		0.765094	0.105789	0.87688
Q5XKE5	[K].HTAAENEFVVLK.[K]		155001			17.2419			-2.0979		-4.65054	-2.0979		2.55264	-0.973958	4.41439
TGME49_295360-t26_1-p1	[K].HSWGANELPAGQQGSPLAER.[Q]	862970	374010		19.719	18.5127		0.239024	-0.8271		0.239024	-0.8271		-1.06612	-0.467203	0.54342
P20930	[R].HSQVGQGESAGSK.[T]	1.51854e+06	917932		20.5343	19.808		1.05433	0.468211		1.05433	0.468211		-0.58612	-1.16402	4.00281
Q9NR12	[R].HSQPATPTPLQSR.[T]	108666	152877		16.7295	17.222		-2.75039	-2.1178		-2.75039	-2.1178		0.632589	-0.385373	0.440381
P08238	[K].HSQFIGYPITLYLEK.[E]	114707	221481		16.8076	17.7568		-2.67234	-1.58299		-2.67234	-1.58299		1.08934	1.24848	6.46309
P07900	[K].HSQFIGYPITLFVEK.[E]	147595	107480		17.1713	16.7137		-2.30864	-2.62611		-2.30864	-2.62611		-0.317473	0.491941	2.26811
P35579	[K].HSQAVEELAEQLEQTKR.[V]	3.14642e+06	1.81024e+06		21.5853	20.7877		2.10536	1.44793		2.10536	1.44793		-0.657426	-0.413722	9.03428
P35579	[K].HSQAVEELAEQLEQTK.[R]	1.95488e+08	1.19274e+08		27.5425	26.8297		8.06258	7.48989		8.06258	7.48989		-0.572683	-0.413722	9.03428
P51570	[R].HSLASSEYPVR.[R]	234109	385606		17.8368	18.5568		-1.6431	-0.783048		-1.6431	-0.783048		0.860054	-0.0905857	0.147203
P52597	[K].HSGPNSADSANDGFVR.[L]	454010	453175		18.7924	18.7897		-0.687562	-0.550108		-0.687562	-0.550108		0.137455	0.848809	1.04349
P30050	[K].HSGNITFDEIVNIAR.[Q]	283094	344944		18.1109	18.396		-1.369	-0.943814		-1.369	-0.943814		0.425191	0.748904	0.91106
P20930	[R].HSGIGHGQASSAVR.[D]	276582			18.0773			-1.40258			-1.40258	-4.57615		-3.17357	-1.16402	4.00281
Q07065	[R].HSEAFEALQQK.[S]	2.18941e+06	954919		21.0621	19.865		1.58218	0.525202		1.58218	0.525202		-1.05698	-1.51295	12.2444
P40261	[R].HSAESQILK.[H]	310602	386756		18.2447	18.5611		-1.23522	-0.778753		-1.23522	-0.778753		0.456464	0.246276	0.331875
O43707	[R].HRPELIEYDK.[L]	2.64993e+06	1.47597e+06		21.3375	20.4932		1.85759	1.15342		1.85759	1.15342		-0.704175	-1.02259	7.89196
O43852	[R].HLVYESDQNK.[D]	2.70112e+06	1.94022e+06		21.3651	20.8878		1.8852	1.54798		1.8852	1.54798		-0.337225	-0.0547563	0.128602
Q15293	[R].HLVYESDK.[N]	1.03484e+06	644315		19.981	19.2974		0.501046	-0.0424102		0.501046	-0.0424102		-0.543456	0.592984	1.7044
P39019	[K].HKELAPYDENWFYTR.[A]	1.10054e+06	273816		20.0698	18.0628		0.58985	-1.27697		0.58985	-1.27697		-1.86682	-1.49178	4.47645
O00159	[K].HHPHFLTHK.[L]	390513			18.575			-0.904914			-0.904914	-4.4801		-3.57519	-0.758889	6.59727
TGME49_216000-t26_1-p1	[R].HHLIEDLQQQVESEFDQK.[V]	787116	398132		19.5862	18.6029		0.10629	-0.73693		0.10629	-0.73693		-0.84322	-1.17689	3.03321
P04179	[K].HHAAYVNNLNVTEEK.[Y]	181759	67657.6		17.4717	16.046		-2.00826	-3.29385		-2.00826	-3.29385		-1.2856	0.44809	0.75211
P62244	[K].HGYIGEFEIIDDHR.[A]	2.38168e+06	2.16327e+06		21.1836	21.0448		1.70363	1.70496		1.70363	1.70496		0.00133969	0.746787	1.1466
TGME49_257380-t26_1-p1	[K].HGVTVGKPAIEHMK.[N]	365200	460816		18.4783	18.8138		-1.0016	-0.525986		-1.0016	-0.525986		0.475612	0.331394	0.534011
P35527	[R].HGVQELEIELQSQLSKK.[A]	3.43524e+06	2.35466e+06		21.712	21.1671		2.23206	1.82727		2.23206	1.82727		-0.404782	-0.388731	2.47062
P35527	[R].HGVQELEIELQSQLSK.[K]	2.83784e+07	2.07728e+07		24.7583	24.3082		5.27837	4.96837		5.27837	4.96837		-0.309992	-0.388731	2.47062
P20930	[R].HGSYGSADYDYGESGFR.[H]	159856			17.2864			-2.19351			-2.19351	-4.52568		-2.33217	-1.16402	4.00281
Q86YZ3	[QR].HGSSSGSSSSYGQHGSGSR.[Q]	1.29449e+06	676666		20.304	19.3681		0.824028	0.0282684		0.824028	0.0282684		-0.795759	-0.309796	1.68216
Q86YZ3	[R].HGSSSGSSSHYGQHGSGSR.[Q]	475562	1.27577e+06		18.8593	20.2829		-0.620651	0.943123		-0.620651	0.943123		1.56377	-0.309796	1.68216
Q86YZ3	[R].HGSGSGQSSSYSPYGSGSGWSSSR.[G]	4607092	3.01329e+06		22.1354	21.5229		2.6555	2.18309		2.6555	2.18309		-0.472408	-0.309796	1.68216
Q86YZ3	[R].HGSGSGQSSSYGPYR.[S]	1.67771e+06	915908		20.6781	19.8048		1.19814	0.465026		1.19814	0.465026		-0.733113	-0.309796	1.68216
Q86YZ3	[R].HGSGSGQSSGFGHK.[S]	1.05103e+06	658871		20.0034	19.3296		0.52345	-0.0101807		0.52345	-0.0101807		-0.533631	-0.309796	1.68216
Q86YZ3	[RQ].HGSGSGQSPSPSR.[G]	764766	456724		19.5447	18.801		0.0647326	-0.538854		0.0647326	-0.538854		-0.603586	-0.309796	1.68216
Q86YZ3	[R].HGSGSGHSSSYGQHGSGSGWSSSSGR.[H]	1.96013e+06	1250928		20.9025	20.2546		1.42259	0.914751		1.42259	0.914751		-0.507841	-0.309796	1.68216
Q86YZ3	[R].HGSGSGHSSSHGQHGSGSSYSYSR.[G]	340137	59094.7		18.3758	15.8507		-1.10417	-3.48908		-1.10417	-3.48908		-2.38491	-0.309796	1.68216
Q86YZ3	[R].HGSGLGHSSSHGQHGSGSGR.[S]	34852.7	43003.2		15.089	15.3922		-4.39094	-3.94766		-4.39094	-3.94766		0.443283	-0.309796	1.68216
P62841	[K].HGRPGIGATHSSR.[F]	1.71152e+07	6528935		24.0288	22.6384		4.54885	3.2986		4.54885	3.2986		-1.25025	-1.22792	2.4121
P13645	[K].HGNSHQGEPR.[D]	4.63183e+06	3.77889e+06		22.1432	21.8495		2.66322	2.50971		2.66322	2.50971		-0.153511	-0.42958	2.32067
Q9Y608	[K].HGLVIIPDGTPNGDVSHEPVAGAITVVSQEAAQVLESAGEGPLDVR.[L]	324628	409078		18.3084	18.642		-1.1715	-0.6978		-1.1715	-0.6978		0.473696	-0.0213869	0.0419502
P61158	[R].HGIVEDWDLMER.[F]	1.20779e+06	829910		20.2039	19.6626		0.724016	0.322779		0.724016	0.322779		-0.401237	0.869683	2.77029
TGME49_213350-t26_1-p1	[R].HGKPGIGATHSSR.[F]	278980	297451		18.0898	18.1823		-1.39012	-1.15752		-1.39012	-1.15752		0.232601	-0.552742	0.4541
P06733	[R].HIADLAGNSEVILPVPAFNVINGGSHAGNK.[L]	155114	428719		17.243	18.7097		-2.23696	-0.630143		-2.23696	-0.630143		1.60681	0.324775	1.01436
P50454	[K].HLAGLGLTEAIDK.[N]	647631			19.3048			-0.175114			-0.175114	-4.58449		-4.40937	-0.220163	0.611028
O94832	[K].HIDYFNNQIIVDLVEQQHK.[G]	2.21566e+06	1.38213e+06		21.0793	20.3985		1.59938	1.05864		1.59938	1.05864		-0.540736	-0.234618	1.35607
P61160	[K].HIVLSGGSTMYPGLPSR.[L]	276419	216839		18.0765	17.7263		-1.40343	-1.61355		-1.40343	-1.61355		-0.21012	0.269751	0.526064
TGME49_248480-t26_1-p1	[K].HIVDIPSFMVR.[V]	599872	945648		19.1943	19.8509		-0.28563	0.511127		-0.28563	0.511127		0.796757	-0.0122598	0.0172375
P30048	[K].HLSVNDLPVGR.[S]		234290			17.8379			-1.50188		-4.77996	-1.50188		3.27809	1.95806	3.20168
Q9BSJ8	[K].HLSPYATLTVGDSSHK.[T]	300476	469156		18.1969	18.8397		-1.28303	-0.500109		-1.28303	-0.500109		0.782926	1.30895	2.13517
P17661	[R].HLREYQDLLNVK.[M]	1.77112e+06	894768		20.7562	19.7712		1.27631	0.431338		1.27631	0.431338		-0.84497	-0.257812	0.453698
Q16777	[R].HLQLAIRNDEELNK.[L]	4.4635e+06	1.71307e+06		22.0897	20.7081		2.60982	1.36833		2.60982	1.36833		-1.24149	-2.46884	5.84444
Q03135	[K].HLNDDVVK.[I]	3.72895e+07	4.55856e+07		25.1523	25.4421		5.67234	6.10226		5.67234	6.10226		0.429916	1.50972	4.53844
TGME49_313380-t26_1-p1	[R].HLLMQYGLIEYVTR.[F]	185913	179570		17.5043	17.4542		-1.97566	-1.88563		-1.97566	-1.88563		0.0900283	0.0775375	0.167348
O75367	[R].HILLAVANDEELNQLLK.[G]		35340.7			15.109			-4.23077		-4.72558	-4.23077		0.494806	0.494806	#DIV/0!
P14923	[R].HVAAGTQQPYTDGVR.[M]	1.04205e+06	405890		19.991	18.6307		0.511061	-0.709089		0.511061	-0.709089		-1.22015	-0.845111	3.65254
P56945	[R].HLLAPGPQDIYDVPPVR.[G]	1.31834e+06	342688		20.3303	18.3865		0.850361	-0.953279		0.850361	-0.953279		-1.80364	-0.403593	1.6306
TGME49_316400-t26_1-p1	[R].HLFHPEQLISGK.[E]	3382952	1.73678e+06		21.6899	20.728		2.20993	1.38817		2.20993	1.38817		-0.82176	0.201967	0.309262
P07476	[K].HLEQQEGQPK.[H]	1.66784e+06	1.98524e+06		20.6695	20.9209		1.18962	1.58107		1.18962	1.58107		0.391446	0.391446	#DIV/0!
P07900	[K].HLEINPDHSIIETLR.[Q]	1.66994e+07	16751535		23.9933	23.9978		4.51337	4.65797		4.51337	4.65797		0.144604	0.491941	2.26811
P08238	[K].HLEINPDHPIVETLR.[Q]	1.09163e+06	1.3721e+06		20.0581	20.388		0.578126	1.04814		0.578126	1.04814		0.470013	1.24848	6.46309
O00159	[R].HLGYKPEEYK.[M]	7.69395e+06	5.7892e+06		22.8753	22.4649		3.39537	3.12512		3.39537	3.12512		-0.270251	-0.758889	6.59727
TGME49_270320-t26_1-p1	[K].HVAGSTGIIVAIER.[L]		5.36882e+06			22.3562			3.01636		-4.76659	3.01636		7.78295	7.88494	49.8327
P60174	[R].HVFGESDELIGQK.[V]	840128	750070		19.6802	19.5167		0.200323	0.176849		0.200323	0.176849		-0.0234738	-0.256008	0.538985
TGME49_290700-t26_1-p1	[R].KGETQNEESNATLANSSTGK.[G]	73370.9			16.1629			-3.317			-3.317	-4.53997		-1.22297	-0.75296	0.916431
Q15185	[R].KGESGQSWPR.[L]	566444	652525		19.1116	19.3157		-0.368351	-0.0241419		-0.368351	-0.0241419		0.344209	0.310653	0.248506
Q9UBS4	[K].KGEGLPNFDNNNIK.[G]	1.15593e+06	1795061		20.1406	20.7756		0.6607	1.43578		0.6607	1.43578		0.775085	0.198019	0.433811
P26373	[K].KGDSSAEELK.[L]	2.26872e+06	2.37826e+06		21.1134	21.1815		1.63352	1.84166		1.63352	1.84166		0.208139	0.125	0.185162
P35579	[R].KGAGDGSDEEVDGK.[A]	5.32549e+06	2.71608e+06		22.3445	21.3731		2.86456	2.03328		2.86456	2.03328		-0.831278	-0.413722	9.03428
O00264	[R].KFYGPEGPYGVFAGR.[D]	1.83101e+06	897951		20.8042	19.7763		1.32428	0.43646		1.32428	0.43646		-0.887818	-0.71497	1.66014
Q8IWE2	[K].KFTNSLTTVGSNK.[K]	175897	93995		17.4244	16.5203		-2.05556	-2.81952		-2.05556	-2.81952		-0.763964	0.609469	1.07358
Q00610	[R].KFNALFAQGNYSEAAK.[V]	406482	1.20988e+06		18.6328	20.2064		-0.847096	0.866614		-0.847096	0.866614		1.71371	1.44943	12.7973
P35579	[K].KFDQLLAEEKTISAK.[Y]	430324			18.7151			-0.764861			-0.764861	-4.56724		-3.80238	-0.413722	9.03428
P35580	[KR].KFDQLLAEEK.[SNTA]	2.93608e+08	1.82623e+08		28.1293	27.4443		8.64939	8.10448		8.64939	8.10448		-0.544914	-0.640132	14.4941
Q8IYB3	[K].KETESEAEDNLDDLEK.[H]	395598			18.5937			-0.886249			-0.886249	-4.42341		-3.53716	-2.73915	4.30234
Q5QNW6	[R].KESYSVYVYK.[V]	26192680	4.26527e+07		24.6427	25.3461		5.16273	6.00632		5.16273	6.00632		0.843584	0.0276214	0.0284682
Q16778	[R].KESYSIYVYK.[V]	2.31429e+06	1880402		21.1421	20.8426		1.66221	1.50279		1.66221	1.50279		-0.159418	-0.10728	0.175805
P35580	[K].KEEELQGALAR.[G]	1.26746e+07	8.25975e+06		23.5954	22.9777		4.11551	3.63785		4.11551	3.63785		-0.477657	-0.640132	14.4941
P35749	[KR].KEEELQAALAR.[LVA]	66872376	55744221		25.9949	25.7323		6.51498	6.3925		6.51498	6.3925		-0.122479	-0.00053643	0.00130992
O75822	[K].KEEAEVKPEVK.[I]	150466	63351.8		17.1991	15.9511		-2.28085	-3.38872		-2.28085	-3.38872		-1.10787	-2.03118	1.53423
P52907	[R].KEASDPQPEEADGGLK.[S]	908759	704604		19.7935	19.4265		0.313612	0.0866357		0.313612	0.0866357		-0.226976	-0.351149	0.896482
P62841	[K].KEAPPMEKPEVVK.[T]	7.91417e+06	3.13339e+06		22.916	21.5793		3.43608	2.23947		3.43608	2.23947		-1.19661	-1.22792	2.4121
P62266	[R].KGHAVGDIPGVR.[F]	689790	775349		19.3958	19.5645		-0.084128	0.22467		-0.084128	0.22467		0.308798	-0.0323041	0.0458569
P21926	[K].KDVLETFTVK.[S]	127412	115930		16.9591	16.8229		-2.52078	-2.51692		-2.52078	-2.51692		0.0038586	0.0038586	#DIV/0!
P62269	[R].KIAFAITAIK.[G]	5.8664e+06	1.96294e+06		22.484	20.9046		3.00412	1.56477		3.00412	1.56477		-1.43935	-1.42197	7.2301
P35579	[R].KKVEAQLQELQVK.[F]	47015290	3.03016e+07		25.4866	24.8529		6.0067	5.51308		6.0067	5.51308		-0.493626	-0.413722	9.03428
P35580	[K].KKVDDDLGTIESLEEAK.[K]	1.16623e+07	8.15619e+06		23.4753	22.9595		3.99542	3.61965		3.99542	3.61965		-0.375774	-0.640132	14.4941
P02751	[R].KKTDELPQLVTLPHPNLHGPEILDVPSTVQK.[T]	101396	593010		16.6296	19.1777		-2.85029	-0.162119		-2.85029	-0.162119		2.68817	1.08461	16.4699
Q02539	[K].KKPAGPSVSELIVQAASSSK.[E]	1.36068e+06	848884		20.3759	19.6952		0.895969	0.355392		0.895969	0.355392		-0.540577	-0.786261	1.65978
P35580	[R].KKLDAQVQELHAK.[V]	2.72092e+06	2.24239e+06		21.3757	21.0966		1.89574	1.75679		1.89574	1.75679		-0.138949	-0.640132	14.4941
P11021	[K].KKELEEIVQPIISK.[L]	811808	493584		19.6308	18.9129		0.150853	-0.426881		0.150853	-0.426881		-0.577734	-1.07825	9.02413
Q6WCQ1	[K].KHWFVLADQSLR.[Y]	721582	257287		19.4608	17.973		-0.0191211	-1.3668		-0.0191211	-1.3668		-1.34767	-0.75772	7.00721
P04216	[K].KHVLFGTVGVPEHTYR.[S]	3.00031e+06	3.09992e+06		21.5167	21.5638		2.03676	2.22398		2.03676	2.22398		0.187225	0.32659	0.367992
P35580	[R].KHQQLLEEK.[N]	9.85201e+06	8.42286e+06		23.232	23.0059		3.75206	3.66606		3.75206	3.66606		-0.0859986	-0.640132	14.4941
P07900	[K].KHLEINPDHSIIETLR.[Q]	358483	262383		18.4515	18.0013		-1.02838	-1.3385		-1.02838	-1.3385		-0.31012	0.491941	2.26811
P08238	[K].KHLEINPDHPIVETLR.[Q]	640358	1.01143e+06		19.2885	19.948		-0.191406	0.608151		-0.191406	0.608151		0.799557	1.24848	6.46309
P12814	[KR].KHEAFESDLAAHQDR.[V]	2.3733e+06	1.06404e+06		21.1785	20.0211		1.69853	0.6813		1.69853	0.6813		-1.01724	-0.576739	4.31749
P14618	[K].KGVNLPGAAVDLPAVSEK.[D]	825524	1.52354e+06		19.655	20.539		0.175025	1.19918		0.175025	1.19918		1.02415	0.505912	2.43518
P37108	[K].KGTVEGFEPADNK.[C]	1.31084e+06	820702		20.3221	19.6465		0.842132	0.306683		0.842132	0.306683		-0.53545	-0.536235	0.787323
P31151	[K].KGTNYLADVFEK.[K]	140203			17.0972			-2.38276			-2.38276	-4.38697		-2.0042	-1.97475	3.98293
P06576	[K].KGSITSVQAIYVPADDLTDPAPATTFAHLDATTVLSR.[A]	98702.4	49258.3		16.5908	15.5881		-2.88913	-3.75174		-2.88913	-3.75174		-0.862608	-0.286014	0.78941
P24844	[K].KGNFNYVEFTR.[I]	1.54918e+07	1.04729e+07		23.885	23.3202		4.40507	3.98035		4.40507	3.98035		-0.424728	-0.346289	1.09704
O14950	[K].KGNFNYIEFTR.[I]	101544956	66514378		26.5975	25.9872		7.11762	6.64735		7.11762	6.64735		-0.470271	-1.38025	4.08955
P62277	[K].KGLTPSQIGVILR.[D]	3.21075e+06	1548347		21.6145	20.5623		2.13455	1.22248		2.13455	1.22248		-0.912073	-0.545857	0.803341
P35908	[K].KDVDNAYMIK.[V]	1.12586e+06	382924		20.1026	18.5467		0.622668	-0.793119		0.622668	-0.793119		-1.41579	-0.874275	8.31431
P04264	[K].KDVDGAYMTK.[V]	4.52762e+06	2.28614e+06		22.1103	21.1245		2.6304	1.78467		2.6304	1.78467		-0.845731	-0.815291	8.4514
TGME49_230850-t26_1-p1	[K].HYVTSSSPSHSPAPR.[C]	1.24625e+06	560849		20.2492	19.0973		0.769241	-0.242564		0.769241	-0.242564		-1.0118	-1.42377	5.55518
P02751	[K].HYQINQQWER.[T]	8.56804e+06	14663290		23.0305	23.8057		3.55061	4.46589		3.55061	4.46589		0.91528	1.08461	16.4699
Q8WUM4	[K].HYQFASGAFLHIK.[E]		147843			17.1737			-2.16611		-4.66412	-2.16611		2.49801	1.08981	6.22876
TGME49_267500-t26_1-p1	[K].HYPEHLSGFAAIWNADPDLEK.[E]	787058	731266		19.5861	19.48		0.106184	0.14022		0.106184	0.14022		0.0340361	-0.0487013	0.0609009
Q14204	[R].HYLDFINHYANLFHEK.[R]	94786.6			16.5324			-2.94753			-2.94753	-4.47505		-1.52752	0.913634	14.7474
P07858	[K].HYGYNSYSVSNSEK.[D]	534136	167014		19.0268	17.3496		-0.453079	-1.9902		-0.453079	-1.9902		-1.53713	-0.443261	0.513027
P23284	[K].HYGPGWVSMANAGK.[D]		154274			17.2351			-2.10468		-4.56546	-2.10468		2.46079	-1.17767	3.03562
P18669	[R].HYGGLTGLNK.[A]		688977			19.3941			0.0542792		-4.6694	0.0542792		4.72368	1.20802	3.49036
P61204	[RK].HYFQNTQGLIFVVDSNDR.[E]	720030	903356		19.4577	19.7849		-0.0222283	0.445118		-0.0222283	0.445118		0.467347	0.298747	0.475517
P0DMV9	[K].HWPFQVINDGDKPK.[V]	379011	395217		18.5319	18.5923		-0.948044	-0.747531		-0.948044	-0.747531		0.200513	0.138823	0.379194
P11142	[K].HWPFMVVNDAGRPK.[V]	331874	336636		18.3403	18.3608		-1.13965	-0.978987		-1.13965	-0.978987		0.160663	-0.0111212	0.0263522
Q15293	[R].HWILPQDYDHAQAEAR.[H]	1.56107e+06	1.04342e+06		20.5741	19.9929		1.09418	0.65307		1.09418	0.65307		-0.441111	0.592984	1.7044
Q6WCQ1	[K].HWFVLADQSLR.[Y]	1.21258e+06	1.6194e+06		20.2096	20.627		0.729717	1.28721		0.729717	1.28721		0.557497	-0.75772	7.00721
P08123	[K].HVWLGETINAGSQFEYNVEGVTSK.[E]	115079	374643		16.8123	18.5152		-2.66767	-0.824661		-2.66767	-0.824661		1.843	0.0469995	0.132488
P24539	[K].HVVQSISTQQEK.[E]		63634.9			15.9575			-3.38229		-4.69824	-3.38229		1.31595	1.31595	#DIV/0!
P06396	[K].HVVPNEVVVQR.[L]	3.66243e+06	3.11661e+06		21.8044	21.5715		2.32444	2.23173		2.32444	2.23173		-0.0927129	-0.460365	1.79051
TGME49_253470-t26_1-p1	[R].HVPGPIEYIDVPQER.[I]	2.30762e+06	1.67575e+06		21.138	20.6764		1.65805	1.33656		1.65805	1.33656		-0.321486	-0.531111	0.778815
P60660	[R].HVLVTLGEK.[M]	418280768	255430032		28.6399	27.9284		9.15997	8.58854		9.15997	8.58854		-0.571434	-0.217382	0.683312
P14649	[R].HVLTTLGEK.[M]	8.65266e+06	7014434		23.0447	22.7419		3.56479	3.40208		3.56479	3.40208		-0.162708	-1.11338	3.47749
O00571	[KR].HVINFDLPSDIEEYVHR.[I]	310629	237488		18.2448	17.8575		-1.23509	-1.48232		-1.23509	-1.48232		-0.247228	-0.50132	1.56788
P04216	[K].HVLFGTVGVPEHTYR.[S]	9.37168e+06	1.02103e+07		23.1599	23.2835		3.67995	3.94371		3.67995	3.94371		0.263759	0.32659	0.367992
Q6WCQ1	[K].HVHPTTAPDVTSSLPEEK.[N]	4.51432e+06	1.77725e+06		22.1061	20.7612		2.62615	1.4214		2.62615	1.4214		-1.20475	-0.75772	7.00721
Q13428	[R].KAEEDAALQAK.[K]	242388	104894		17.887	16.6786		-1.59297	-2.66124		-1.59297	-2.66124		-1.06828	-1.48522	9.8133
TGME49_250710-t26_1-p1	[R].KAEEDAETK.[R]	3.99399e+06	3136939		21.9294	21.5809		2.44947	2.24111		2.44947	2.24111		-0.208365	0.0871185	0.237428
P12814	[R].KAGTQIENIEEDFR.[D]	478050	364743		18.8668	18.4765		-0.613124	-0.863295		-0.613124	-0.863295		-0.250171	-0.576739	4.31749
P16402	[K].KALAAAGYDVEK.[N]	5.16533e+06	4.72394e+06		22.3004	22.1716		2.8205	2.83174		2.8205	2.83174		0.0112391	-0.69043	2.92727
P38646	[R].KDSETGENIR.[Q]	477722	289875		18.8658	18.1451		-0.614113	-1.19474		-0.614113	-1.19474		-0.580631	-0.549762	2.25936
O00159	[K].KDNYPQSVPR.[L]	596437			19.186			-0.293916			-0.293916	-4.51845		-4.22454	-0.758889	6.59727
P60709	[R].KDLYANTVLSGGTTMYPGIADR.[M]	1.75856e+06	1.99186e+07		20.746	24.2476		1.26604	4.9078		1.26604	4.9078		3.64176	0.732278	4.47434
P62736	[R].KDLYANNVLSGGTTMYPGIADR.[M]	505564	692767		18.9475	19.402		-0.532392	0.0621933		-0.532392	0.0621933		0.594586	0.0888208	0.18201
P35527	[R].KDIENQYETQITQIEHEVSSSGQEVQSSAK.[E]	1.73299e+06	1.38283e+06		20.7248	20.3992		1.2449	1.05937		1.2449	1.05937		-0.185531	-0.388731	2.47062
P35580	[R].KDHNIPGELER.[Q]	4.9323e+06	3.64611e+06		22.2338	21.7979		2.7539	2.45811		2.7539	2.45811		-0.295794	-0.640132	14.4941
TGME49_316340-t26_1-p1	[K].KDETQATVENGDSSVPVQAVK.[S]	1.08398e+06	970163		20.0479	19.8879		0.567979	0.548051		0.567979	0.548051		-0.0199282	0.388675	0.722646
O43707	[R].KDDPVTNLNNAFEVAEK.[Y]	1.17209e+07	647324		23.4826	19.3041		4.00265	-0.0356878		4.00265	-0.0356878		-4.03834	-1.02259	7.89196
P12814	[R].KDDPLTNLNTAFDVAEK.[Y]	1.0308e+06	1.19452e+06		19.9753	20.188		0.495407	0.848186		0.495407	0.848186		0.352779	-0.576739	4.31749
P61254	[R].KDDEVQVVR.[G]	2923904	1.45041e+06		21.4795	20.468		1.99954	1.12821		1.99954	1.12821		-0.871324	-0.942554	2.32365
Q07666	[K].KDDEENYLDLFSHK.[N]	872866	531709		19.7354	19.0203		0.255475	-0.319538		0.255475	-0.319538		-0.575013	-0.649875	0.536856
TGME49_251540-t26_1-p1	[K].HVDLFGEDWK.[Q]	113383	1.18205e+06		16.7908	20.1729		-2.68908	0.83304		-2.68908	0.83304		3.52212	4.04751	13.1372
P02533	[R].KDAEEWFFTK.[T]	878107	600604		19.744	19.1961		0.264112	-0.143762		0.264112	-0.143762		-0.407873	-0.815236	5.87261
P13645	[R].KDAEAWFNEK.[S]	4.46364e+06	2.34031e+06		22.0898	21.1583		2.60986	1.81845		2.60986	1.81845		-0.791414	-0.42958	2.32067
P16401	[R].KATGPPVSELITK.[A]	49445670	27592852		25.5593	24.7178		6.07942	5.37797		6.07942	5.37797		-0.70144	-0.748526	4.32177
P09493	[K].KATDAEADVASLNR.[R]	6037234	5.87617e+06		22.5255	22.4864		3.04553	3.14663		3.04553	3.14663		0.101097	0.161042	0.501578
Q02539	[K].KASSVETKPGASK.[V]	431817	283687		18.7201	18.1139		-0.759864	-1.22588		-0.759864	-1.22588		-0.466013	-0.786261	1.65978
P16402	[R].KASGPPVSELITK.[A]	56199978	39826836		25.7441	25.2472		6.26414	5.90742		6.26414	5.90742		-0.356719	-0.69043	2.92727
P14618	[R].KASDVHEVR.[K]	1.12561e+06	1670287		20.1023	20.6717		0.622349	1.33185		0.622349	1.33185		0.709499	0.505912	2.43518
P35579	[K].KANLQIDQINTDLNLER.[S]	9.27247e+07	5.37946e+07		26.4665	25.681		6.98652	6.34114		6.98652	6.34114		-0.645382	-0.413722	9.03428
P62081	[R].KAIIIFVPVPQLK.[S]	114929	49444.2		16.8104	15.5935		-2.66955	-3.7463		-2.66955	-3.7463		-1.07675	-1.39714	2.78162
P16401	[K].KALAAGGYDVEK.[N]	4.44505e+06	3.52287e+06		22.0838	21.7483		2.60384	2.4085		2.60384	2.4085		-0.195336	-0.748526	4.32177
P16402	[K].KALAAAGYDVEKNNSR.[I]	128223	63901.5		16.9683	15.9636		-2.51163	-3.37625		-2.51163	-3.37625		-0.864628	-0.69043	2.92727
Q14444	[R].LNQDQLDAVSK.[Y]	224086	222315		17.7737	17.7622		-1.70623	-1.57757		-1.70623	-1.57757		0.128663	-1.66087	1.30642
O43166	[K].LDEQGLNYQQK.[V]	182269	155611		17.4757	17.2476		-2.00421	-2.09224		-2.00421	-2.09224		-0.0880226	-1.87845	8.30619
P20020	[K].IDESSLTGESDHVK.[K]	411293	674752		18.6498	19.364		-0.83012	0.0241805		-0.83012	0.0241805		0.854301	0.991508	1.57746
P35579	[K].LLEDRIAEFTTNLTEEEEKSK.[S]	227226			17.7938			-1.68616			-1.68616	-4.39724		-2.71109	-0.413722	9.03428
P58107	[R].LLEAQIATGGVIDPVHSHR.[V]	110383	190540		16.7522	17.5397		-2.72776	-1.80008		-2.72776	-1.80008		0.92768	0.92232	1.74011
P58107	[R].LLEAQIATGGIIDPVHSHR.[V]	249193	149065		17.9269	17.1856		-1.55302	-2.15423		-1.55302	-2.15423		-0.601212	0.92232	1.74011
P15924	[R].LLEAQIATGGIIDPK.[E]	255250			17.9616			-1.51837			-1.51837	-4.5875		-3.06913	-1.00918	16.9824
TGME49_219320-t26_1-p1	[K].ILDYIIVVADR.[A]	446912	480546		18.7696	18.8743		-0.710294	-0.465502		-0.710294	-0.465502		0.244792	-0.832963	1.77818
P62241	[R].IIDVVYNASNNELVR.[T]	1.33041e+06	1450919		20.3434	20.4685		0.863519	1.12872		0.863519	1.12872		0.2652	0.451142	0.859072
Q9H4M9	[K].LLDTVDDMLANDIAR.[L]	181638	130974		17.4707	16.9989		-2.00922	-2.3409		-2.00922	-2.3409		-0.331679	-0.383301	0.859916
P05387	[K].ILDSVGIEADDDR.[L]	459975	895474		18.8112	19.7723		-0.668731	0.432475		-0.668731	0.432475		1.10121	0.561022	0.974967
O60701	[R].IIDSLFNTVTDK.[K]		497787			18.9252			-0.414648		-4.69355	-0.414648		4.2789	1.19283	2.71569
P18583	[K].ILDSFAAAPVPTTTLVLK.[S]	433077	326604		18.7243	18.3172		-0.755661	-1.02263		-0.755661	-1.02263		-0.266974	-0.764485	1.98987
Q15149	[R].LLDPEDVDVPQPDEK.[S]	862575	738473		19.7183	19.4942		0.238365	0.154369		0.238365	0.154369		-0.0839952	0.366327	6.03859
P60866	[R].LIDLHSPSEIVK.[Q]	8745104	6445712		23.06	22.6199		3.58012	3.28009		3.58012	3.28009		-0.300027	-0.0210129	0.0216076
TGME49_223050-t26_1-p1	[R].LIDLHSPSDVVK.[Q]	412344	658119		18.6535	19.328		-0.826437	-0.0118284		-0.826437	-0.0118284		0.814608	0.814608	#DIV/0!
P08708	[K].LLDFGSLSNLQVTQPTVGMNFKTPR.[G]	1.86395e+06			20.8299			1.35			1.35	-4.37347		-5.72347	-1.98793	6.149
P12111	[K].IIDELNVKPEGTR.[I]	730641	1.10406e+06		19.4788	20.0744		-0.00112198	0.734576		-0.00112198	0.734576		0.735698	1.08265	13.1638
Q15019	[R].ILDEIEEHNIK.[I]		334334			18.3509			-0.988886		-4.53394	-0.988886		3.54505	1.59833	4.84351
Q8WUM4	[R].LLDEEEATDNDLR.[A]	461066	620337		18.8146	19.2427		-0.665312	-0.0971229		-0.665312	-0.0971229		0.568189	1.08981	6.22876
Q15746	[R].IIDEDFELTER.[E]	581679	529120		19.1499	19.0132		-0.330061	-0.326582		-0.330061	-0.326582		0.00347986	0.395247	2.02226
Q96QK1	[K].LLDEAIQAVK.[V]	335718	408697		18.3569	18.6407		-1.12303	-0.699143		-1.12303	-0.699143		0.423891	0.701645	1.26533
P08779	[R].LLEGEDAHLSSQQASGQSYSSR.[E]	1.69072e+06	2.00051e+06		20.6892	20.9319		1.20928	1.59212		1.20928	1.59212		0.38284	-0.910131	5.0759
Q04695	[R].LLEGEDAHLTQYK.[K]	3.08856e+06	1.32624e+06		21.5585	20.3389		2.07858	0.999094		2.07858	0.999094		-1.07948	-1.28997	6.02383
P35580	[K].LLKDAEALSQR.[L]	160373	168077		17.2911	17.3588		-2.18885	-1.98105		-2.18885	-1.98105		0.207799	-0.640132	14.4941
O00159	[R].LLHYAGEVTYSVTGFLDK.[N]	499069	398045		18.9289	18.6026		-0.551047	-0.737243		-0.551047	-0.737243		-0.186196	-0.758889	6.59727
Q9Y678	[R].ILHLLGQEGPK.[T]		125406			16.9362			-2.40357		-4.75152	-2.40357		2.34794	1.05685	1.69307
Q13561	[R].LLHEVQELTTEVEK.[I]	476556	263414		18.8623	18.007		-0.617639	-1.33284		-0.617639	-1.33284		-0.715205	-1.45038	4.78924
TGME49_311230-t26_1-p1	[R].LIGVQQESLEPESEEHAHLYQLQEVR.[E]	1.01413e+06	2.04961e+06		19.9518	20.9669		0.471889	1.6271		0.471889	1.6271		1.15521	0.835627	8.27425
P53814	[R].LLGPSLTSTTPASSSSGSSSR.[G]	841361	387010		19.6824	18.562		0.20244	-0.777806		0.20244	-0.777806		-0.980247	-1.31013	3.84558
P35579	[R].IIGLDQVAGMSETALPGAFK.[T]	463437	1.64636e+07		18.822	23.9728		-0.657912	4.63296		-0.657912	4.63296		5.29087	-0.413722	9.03428
Q6NZI2	[K].IIGAVDQIQLTQAQLEER.[Q]	4.73352e+06	6019853		22.1745	22.5213		2.69456	3.18148		2.69456	3.18148		0.486923	-0.68845	3.05227
P25705	[R].ILGADTSVDLEETGR.[V]	540863	747801		19.0449	19.5123		-0.435023	0.172479		-0.435023	0.172479		0.607502	-0.238124	0.569614
P07237	[K].ILFIFIDSDHTDNQR.[I]	457459	206860		18.8033	17.6583		-0.676642	-1.68152		-0.676642	-1.68152		-1.00488	-0.66711	3.0539
Q86VS8	[R].LLEVQSQVEELQK.[S]	228616			17.8026			-1.67736			-1.67736	-4.39148		-2.71412	-2.71412	#DIV/0!
TGME49_220270-t26_1-p1	[K].IIEVPQVDVVDAVRPK.[V]	256620	231636		17.9693	17.8215		-1.51065	-1.51831		-1.51065	-1.51831		-0.00766438	0.145481	0.217454
P05109	[K].LLETECPQYIR.[K]		155746			17.2488			-2.09098		-4.76716	-2.09098		2.67618	-0.251576	0.393113
Q6NYC8	[K].LLESPGVEAGEGEAEK.[E]	646423	247903		19.3021	17.9194		-0.177807	-1.4204		-0.177807	-1.4204		-1.24259	-0.682897	0.564855
O95816	[R].LLESLDQLELR.[V]	186012	177928		17.505	17.4409		-1.97489	-1.89888		-1.97489	-1.89888		0.0760067	0.364705	0.743231
P62249	[K].LLEPVLLLGK.[E]	1.65557e+06	1.28618e+06		20.6589	20.2947		1.17897	0.954848		1.17897	0.954848		-0.224122	0.0524833	0.0836341
P52907	[K].IIENAENEYQTAISENYQTMSDTTFK.[A]		54897.1			15.7444			-3.59537		-4.60696	-3.59537		1.01158	-0.351149	0.896482
P53621	[R].LLELGPKPEVAQQTR.[K]	173610			17.4055			-2.07444			-2.07444	-4.43282		-2.35838	0.677109	2.9847
P02533	[R].LLEGEDAHLSSSQFSSGSQSSR.[D]	1.24886e+07	5.02792e+06		23.5741	22.2615		4.09418	2.92172		4.09418	2.92172		-1.17246	-0.815236	5.87261
P48735	[R].LIDDMVAQVLK.[S]	125438	120027		16.9366	16.873		-2.54331	-2.46682		-2.54331	-2.46682		0.0764941	0.612625	1.23232
P49411	[K].LLDAVDTYIPVPAR.[D]	166384	206142		17.3442	17.6533		-2.13577	-1.68654		-2.13577	-1.68654		0.449233	0.828724	2.19902
Q15149	[R].LLDAQLSTGGIVDPSK.[S]	498419	582151		18.927	19.151		-0.552927	-0.188782		-0.552927	-0.188782		0.364145	0.366327	6.03859
Q69YQ0	[K].IKPENSSSASTGGK.[L]	443530	116193		18.7587	16.8262		-0.721255	-2.51365		-0.721255	-2.51365		-1.7924	-2.71743	13.2096
P15924	[R].LKNTLTQTTENLR.[R]		152656			17.2199			-2.11989		-4.79034	-2.11989		2.67045	-1.00918	16.9824
P35579	[K].LKNKHEAMITDLEER.[L]	286450	266745		18.1279	18.0251		-1.352	-1.31471		-1.352	-1.31471		0.0372893	-0.413722	9.03428
P07951	[K].LKGTEDEVEK.[Y]	1.53488e+06	1.14605e+06		20.5497	20.1282		1.06976	0.788421		1.06976	0.788421		-0.281343	-0.119534	0.127011
P09493	[K].LKGTEDELDKYSEALK.[D]	768452	1.02366e+06		19.5516	19.9653		0.0716695	0.625484		0.0716695	0.625484		0.553815	0.161042	0.501578
P09493	[K].LKGTEDELDK.[Y]	2.9045e+06	1.0274e+06		21.4699	19.9706		1.98993	0.630754		1.98993	0.630754		-1.35918	0.161042	0.501578
P35527	[R].IKFEMEQNLR.[Q]	3.96483e+07	23164497		25.2408	24.4654		5.76083	5.1256		5.76083	5.1256		-0.635233	-0.388731	2.47062
Q5T9A4	[K].LKEYEAAVEQLK.[S]	669856	368404		19.3535	18.4909		-0.126435	-0.848886		-0.126435	-0.848886		-0.722451	-1.42698	2.33815
Q16643	[R].LKEQSIFGDHR.[D]	1.29049e+06	865880		20.2995	19.7238		0.819561	0.383991		0.819561	0.383991		-0.43557	-0.491681	2.11042
P35580	[K].LKEIFMQVEDER.[R]	6890573	3.12368e+06		22.7162	21.5748		3.23627	2.235		3.23627	2.235		-1.00127	-0.640132	14.4941
Q9P2E9	[R].LKELESQVSGLEK.[E]	155675			17.2482			-2.23175			-2.23175	-4.63239		-2.40065	-1.44724	6.96588
Q96IZ0	[K].LKEEIDLLNR.[D]	877647	644919		19.7433	19.2988		0.263356	-0.0410575		0.263356	-0.0410575		-0.304413	-0.434932	0.823205
P35579	[K].LKDVLLQVDDERR.[N]	1.14522e+07	5.09058e+06		23.4491	22.2794		3.9692	2.93958		3.9692	2.93958		-1.02962	-0.413722	9.03428
P35579	[K].LKDVLLQVDDER.[R]	1.44659e+08	8.1665e+07		27.1081	26.2832		7.62815	6.9434		7.62815	6.9434		-0.684754	-0.413722	9.03428
P27797	[K].IKDPDASKPEDWDER.[A]	4.06845e+06	4.45461e+06		21.956	22.0869		2.47612	2.74705		2.47612	2.74705		0.270927	0.430844	1.70956
O75083	[K].IKDIAWTEDSK.[R]		427966			18.7071			-0.632681		-4.62426	-0.632681		3.99158	1.38474	7.38909
TGME49_313380-t26_1-p1	[K].LKAEQEEQAEAYTR.[A]	1.78519e+06	1.65775e+06		20.7676	20.6608		1.28772	1.32098		1.28772	1.32098		0.0332597	0.0775375	0.167348
Q15149	[R].LKAEAELLQQQK.[E]		278227			18.0859			-1.25391		-4.74362	-1.25391		3.48971	0.366327	6.03859
P22314	[K].IHVSDQELQSANASVDDSR.[L]		480857			18.8752			-0.464568		-4.67324	-0.464568		4.20867	0.950384	2.85567
Q9Y490	[K].LHTDDELNWLDHGR.[T]	587149	627553		19.1634	19.2594		-0.316559	-0.0804392		-0.316559	-0.0804392		0.23612	0.13449	0.695969
Q16891	[K].LHNMIVDLDNVVK.[K]		106871			16.7055			-2.6343		-4.51538	-2.6343		1.88108	-0.0204572	0.0468045
P21333	[K].LKPGAPLRPK.[L]	1.30402e+06	1.83037e+06		20.3145	20.8037		0.834608	1.46389		0.834608	1.46389		0.629283	0.105789	0.87688
Q15181	[R].LKPGYLEATVDWFR.[R]	101956	60693.9		16.6376	15.8893		-2.84234	-3.45055		-2.84234	-3.45055		-0.608216	0.0927698	0.0977282
P21266	[K].LKPQYLEELPGQLK.[Q]	323745	632038		18.3045	19.2697		-1.17543	-0.0701644		-1.17543	-0.0701644		1.10526	0.900729	1.9519
P12109	[R].LKPYGALVDK.[V]	2.20586e+06	2889762		21.0729	21.4625		1.59298	2.1227		1.59298	2.1227		0.529722	0.440423	1.48009
Q9P2E9	[K].LLATEQEDAAVAK.[S]	160449			17.2918			-2.18817			-2.18817	-4.37517		-2.187	-1.44724	6.96588
TGME49_316400-t26_1-p1	[R].LIAQVISSLTASLR.[F]		247636			17.9179			-1.42196		-4.79428	-1.42196		3.37232	0.201967	0.309262
Q9Y490	[R].ILAQATSDLVNAIK.[A]	235039	369218		17.8425	18.4941		-1.63739	-0.845703		-1.63739	-0.845703		0.791683	0.13449	0.695969
P30041	[K].LIALSIDSVEDHLAWSK.[D]	287128	202905		18.1313	17.6304		-1.34859	-1.70937		-1.34859	-1.70937		-0.36078	0.701981	1.95215
Q9H2U2	[K].LIAINANDPEASK.[F]	1.39198e+06	884953		20.4087	19.7552		0.928776	0.415424		0.928776	0.415424		-0.513352	-0.513352	#DIV/0!
P21333	[R].LIALLEVLSQKK.[M]	682347	708933		19.3801	19.4353		-0.0997787	0.0954739		-0.0997787	0.0954739		0.195253	0.105789	0.87688
P21589	[K].IIALGHSGFEMDK.[L]	1.34398e+06	842006		20.3581	19.6835		0.878151	0.343655		0.878151	0.343655		-0.534496	-0.41656	1.37978
P55036	[R].IIAFVGSPVEDNEK.[D]	505653	455740		18.9478	18.7979		-0.532137	-0.541965		-0.532137	-0.541965		-0.00982782	-0.00982782	#DIV/0!
Q9UM54	[R].ILKEEQELYQK.[E]	384720	287783		18.5535	18.1346		-0.926475	-1.20519		-0.926475	-1.20519		-0.278718	-0.793189	5.64539
P30044	[R].LLADPTGAFGK.[E]	1.382e+06	2.733e+06		20.3983	21.3821		0.918401	2.04224		0.918401	2.04224		1.12383	0.870219	1.36306
O94832	[K].ILAAILHLGNLK.[F]	1.21298e+06	803387		20.2101	19.6157		0.730197	0.275919		0.730197	0.275919		-0.454278	-0.234618	1.35607
Q9Y490	[K].LLAALLEDEGGSGRPLLQAAK.[G]	163945	156080		17.3229	17.2519		-2.15707	-2.08789		-2.15707	-2.08789		0.0691815	0.13449	0.695969
P62136	[K].IKYPENFFLLR.[G]		237421			17.8571			-1.48273		-4.54655	-1.48273		3.06382	1.33027	2.17207
P13645	[R].LKYENEVALR.[Q]	38809324	17677130		25.2099	24.0754		5.72997	4.73556		5.72997	4.73556		-0.99441	-0.42958	2.32067
P11766	[K].IKVDEFVTHNLSFDEINK.[A]		235975			17.8483			-1.49154		-4.66685	-1.49154		3.1753	2.37944	3.8203
Q09666	[R].LKSEDGVEGDLGETQSR.[T]	2.93886e+06	2.45492e+06		21.4868	21.2272		2.0069	1.88743		2.0069	1.88743		-0.119472	-0.609847	6.33342
P35579	[K].LKQVEDEKNSFR.[E]	589200	275968		19.1684	18.0741		-0.311527	-1.26567		-0.311527	-1.26567		-0.954148	-0.413722	9.03428
Q14847	[R].LKQQSELQSQVR.[Y]	289813	461195		18.1448	18.815		-1.33516	-0.524799		-1.33516	-0.524799		0.810364	0.411447	1.01138
O00488	[R].LKQLSVEPYSQEEAER.[A]	150368			17.1981			-2.28179			-2.28179	-4.4037		-2.12191	-1.61925	3.82559
P08779	[K].IIAATIENAQPILQIDNAR.[L]	3.81991e+06	2.66149e+06		21.8651	21.3438		2.38518	2.00399		2.38518	2.00399		-0.381193	-0.910131	5.0759
P08670	[K].ILLAELEQLK.[G]	16583752	12261895		23.9833	23.5477		4.50334	4.20786		4.50334	4.20786		-0.295479	-0.0672905	0.300559
P61978	[K].IILDLISESPIK.[G]	616178	372965		19.233	18.5087		-0.246938	-0.831136		-0.246938	-0.831136		-0.584198	0.160242	0.444955
Q9NZN3	[K].LNAFGNAFLNR.[F]	706424	792181		19.4302	19.5955		-0.04975	0.255654		-0.04975	0.255654		0.305404	0.721467	2.34401
O94832	[R].LMYNSSNPVLK.[N]	2.5762e+06	2.61307e+06		21.2968	21.3173		1.81689	1.9775		1.81689	1.9775		0.160612	-0.234618	1.35607
P06576	[R].IMNVIGEPIDER.[G]	460311	569126		18.8122	19.1184		-0.667678	-0.221429		-0.667678	-0.221429		0.446249	-0.286014	0.78941
Q13509	[R].IMNTFSVVPSPK.[V]	10914904	8795984		23.3798	23.0684		3.89987	3.7286		3.89987	3.7286		-0.171273	-0.385914	0.793818
Q13885	[R].IMNTFSVMPSPK.[V]	2806376	1.3582e+06		21.4203	20.3733		1.94035	1.03344		1.94035	1.03344		-0.906908	-0.296423	1.06671
P06733	[K].LMIEMDGTENK.[S]	553410	522861		19.078	18.9961		-0.401937	-0.343749		-0.401937	-0.343749		0.058188	0.324775	1.01436
P13639	[R].IMGPNYTPGK.[K]	477949	865984		18.8665	19.724		-0.613429	0.384165		-0.613429	0.384165		0.997594	0.376173	1.48982
P35579	[R].IMGIPEEEQMGLLR.[V]	2.9326e+06	4344566		21.4837	22.0508		2.00382	2.71096		2.00382	2.71096		0.707141	-0.413722	9.03428
TGME49_221620-t26_1-p1	[R].IMETFSVFPSPK.[V]	919172	875605		19.81	19.7399		0.33005	0.400104		0.33005	0.400104		0.0700533	-0.879129	3.64742
P61247	[K].LMELHGEGSSSGK.[A]	421622295	196764185		28.6514	27.5519		9.17145	8.21208		9.17145	8.21208		-0.959374	0.374322	1.68517
TGME49_232710-t26_1-p1	[K].LMELHGEAEDVGR.[K]	2.45211e+06	3.52548e+06		21.2256	21.7494		1.74567	2.40957		1.74567	2.40957		0.663906	1.26957	2.50349
P06576	[R].IMDPNIVGSEHYDVAR.[G]		245682			17.9064			-1.43338		-4.64577	-1.43338		3.21239	-0.286014	0.78941
P60660	[K].ILYSQCGDVMR.[A]	6285718	5055042		22.5836	22.2693		3.10372	2.92948		3.10372	2.92948		-0.174245	-0.217382	0.683312
P05556	[R].LLVFSTDAGFHFAGDGK.[L]	65399			15.997			-3.48295			-3.48295	-4.41965		-0.936705	-0.151464	0.253676
P55072	[R].LIVDEAINEDNSVVSLSQPK.[M]	76754.1	135260		16.228	17.0454		-3.25197	-2.29445		-3.25197	-2.29445		0.957524	0.455412	1.46775
P12111	[K].LLTPITTLTSEQIQK.[L]	321343	765004		18.2938	19.5451		-1.18617	0.205292		-1.18617	0.205292		1.39146	1.08265	13.1638
P61978	[R].IITITGTQDQIQNAQYLLQNSVK.[Q]	154515			17.2374			-2.24254			-2.24254	-4.60147		-2.35892	0.160242	0.444955
Q15365	[R].IITLTGPTNAIFK.[A]	1.26771e+06	938404		20.2738	19.8398		0.793866	0.500033		0.793866	0.500033		-0.293834	-0.23693	0.260719
Q15366	[R].IITLAGPTNAIFK.[A]	472480	441691		18.8499	18.7527		-0.630032	-0.58714		-0.630032	-0.58714		0.0428926	0.109384	0.140151
TGME49_315780-t26_1-p1	[K].LLTGPAGVATVNATR.[-]	415461	594158		18.6644	19.1805		-0.815572	-0.159329		-0.815572	-0.159329		0.656243	0.668513	1.83632
O60701	[R].INAWNSPTLPIYEPGLK.[E]	125103	188414		16.9328	17.5235		-2.54717	-1.81627		-2.54717	-1.81627		0.730903	1.19283	2.71569
P04264	[K].LNDLEDALQQAK.[E]	79732800	4.46283e+07		26.2487	25.4115		6.76874	6.07164		6.76874	6.07164		-0.697105	-0.815291	8.4514
P18621	[R].INPYMSSPCHIEMILTEK.[E]	364662			18.4762			-1.00373			-1.00373	-4.5054		-3.50168	-1.07767	4.21038
Q9NZN4	[K].LNPFGNTFLNR.[F]	465531	1.80915e+06		18.8285	20.7869		-0.651409	1.44707		-0.651409	1.44707		2.09847	0.550703	1.55353
P62851	[K].LNNLVLFDK.[A]	28510064	12789442		24.765	23.6084		5.28504	4.26863		5.28504	4.26863		-1.01641	-1.57833	6.28707
P05120	[K].LNIGYIEDLK.[A]	242045	192359		17.8849	17.5534		-1.59501	-1.78638		-1.59501	-1.78638		-0.191365	-0.760658	2.33597
Q96QK1	[K].LNLEHIATSSAVSK.[E]	210658	464406		17.6845	18.825		-1.79538	-0.514789		-1.79538	-0.514789		1.28059	0.701645	1.26533
P09382	[R].LNLEAINYMAADGDFKIK.[C]	175768	51399.8		17.4233	15.6495		-2.05661	-3.69034		-2.05661	-3.69034		-1.63373	0.0173362	0.0358955
P09382	[R].LNLEAINYMAADGDFK.[I]	8.78934e+06	7.12004e+06		23.0673	22.7635		3.5874	3.42364		3.5874	3.42364		-0.16376	0.0173362	0.0358955
P42766	[R].LNKHEENLK.[T]	6.05771e+06	6.02536e+06		22.5303	22.5226		3.05042	3.1828		3.05042	3.1828		0.132384	-0.0807414	0.164605
TGME49_231140-t26_1-p1	[K].LNHSVLFDK.[A]	1685813	695675		20.685	19.4081		1.20509	0.0682365		1.20509	0.0682365		-1.13685	-1.1504	2.24155
P24844	[K].LNGTDPEDVIR.[N]	6.91762e+08	3.71245e+08		29.3657	28.4678		9.88577	9.12798		9.88577	9.12798		-0.757793	-0.346289	1.09704
Q9NR99	[K].INGNPNPITTVR.[E]	1.36232e+06	2.11587e+06		20.3776	21.0128		0.897704	1.673		0.897704	1.673		0.775298	1.0459	5.63353
P14618	[R].LNFSHGTHEYHAETIK.[N]	5.84773e+06	8.21286e+06		22.4794	22.9695		2.99952	3.62964		2.99952	3.62964		0.630118	0.505912	2.43518
P46776	[R].INFDKYHPGYFGK.[V]	1.4716e+06	3.11761e+06		20.489	21.572		1.00903	2.23219		1.00903	2.23219		1.22316	1.55482	3.12031
Q14204	[K].INEWLTLVEK.[E]	143719	191256		17.1329	17.5451		-2.34703	-1.79467		-2.34703	-1.79467		0.552363	0.913634	14.7474
Q12792	[K].INEVQTDVGVDTK.[H]	330989	212710		18.3364	17.6985		-1.1435	-1.64129		-1.1435	-1.64129		-0.497786	-0.19364	0.21046
P55290	[R].INENTGSVSVTR.[T]	5.96526e+06	3.41345e+06		22.5082	21.7028		3.02823	2.36298		3.02823	2.36298		-0.665245	-0.411338	1.15553
Q9Y490	[R].LNEAAAGLNQAATELVQASR.[G]	460780			18.8137			-0.666207			-0.666207	-4.46088		-3.79467	0.13449	0.695969
P15924	[R].LNDSILQATEQR.[R]	585730			19.1599			-0.320049			-0.320049	-4.56941		-4.24936	-1.00918	16.9824
P35908	[K].LNDLEEALQQAKEDLAR.[L]	34936.3			15.0924			-4.38749			-4.38749	-4.47318		-0.0856913	-0.874275	8.31431
P35908	[K].LNDLEEALQQAK.[E]	1.38371e+07	4.96449e+06		23.722	22.2432		4.24211	2.9034		4.24211	2.9034		-1.33871	-0.874275	8.31431
P04264	[K].LNDLEDALQQAKEDLAR.[L]	460652	379659		18.8133	18.5343		-0.666608	-0.805473		-0.666608	-0.805473		-0.138864	-0.815291	8.4514
P98095	[R].LNAYTGVVYLQR.[A]	1.08153e+06	801495		20.0446	19.6123		0.564715	0.272518		0.564715	0.272518		-0.292198	0.330237	0.722125
Q07020	[K].ILTFDQLALDSPK.[G]	238409	518501		17.8631	18.984		-1.61684	-0.35583		-1.61684	-0.35583		1.26101	1.10607	2.1439
P02533	[K].ILTATVDNANVLLQIDNAR.[L]	1.48869e+06	779275		20.5056	19.5718		1.02569	0.231956		1.02569	0.231956		-0.793734	-0.815236	5.87261
P14923	[K].LLNQPNQWPLVK.[A]	289558	242779		18.1435	17.8893		-1.33643	-1.45053		-1.33643	-1.45053		-0.1141	-0.845111	3.65254
P17066	[R].IINEPTAAAIAYGLDR.[RT]	367957	1.30282e+06		18.4892	20.3132		-0.99075	0.973385		-0.99075	0.973385		1.96413	0.313241	0.501343
P11021	[R].IINEPTAAAIAYGLDKR.[E]	239367			17.8689			-1.61106			-1.61106	-4.47412		-2.86307	-1.07825	9.02413
TGME49_311720-t26_1-p1	[R].IINEPTAAAIAYGLDKK.[NGV]	186375	254412		17.5078	17.9568		-1.97208	-1.38301		-1.97208	-1.38301		0.589065	2.15487	11.8469
TGME49_311720-t26_1-p1	[R].IINEPTAAAIAYGLDK.[KR]	2.20353e+06	4.71968e+06		21.0714	22.1703		1.59146	2.83044		1.59146	2.83044		1.23898	2.15487	11.8469
P08779	[R].ILNEMRDQYEQMAEK.[N]	157541			17.2654			-2.21456			-2.21456	-4.48438		-2.26982	-0.910131	5.0759
TGME49_254470-t26_1-p1	[R].ILNEGADSPTFSDR.[D]		480592			18.8745			-0.465363		-4.57244	-0.465363		4.10708	3.71453	13.6038
P14923	[K].LLNDEDPVVVTK.[A]	1.26139e+06	744586		20.2666	19.5061		0.786662	0.166262		0.786662	0.166262		-0.6204	-0.845111	3.65254
Q99653	[R].IINAFFPEGEDQVNFR.[G]	85391.2	86854		16.3818	16.4063		-3.09813	-2.93351		-3.09813	-2.93351		0.164614	-0.782897	0.648966
P61204	[R].ILMVGLDAAGK.[T]	991703	1546914		19.9195	20.561		0.439623	1.22115		0.439623	1.22115		0.781522	0.298747	0.475517
P41221	[R].ILMNLHNNEAGR.[R]	539417	607153		19.041	19.2117		-0.438886	-0.128116		-0.438886	-0.128116		0.310769	0.310769	#DIV/0!
P62879	[K].LIIWDSYTTNK.[V]	868555	848719		19.7283	19.6949		0.248332	0.35511		0.248332	0.35511		0.106779	0.926191	1.74857
Q15149	[K].IIITVVEEQEQK.[G]	762157	742426		19.5397	19.5019		0.0598028	0.162072		0.0598028	0.162072		0.102269	0.366327	6.03859
TGME49_251540-t26_1-p1	[K].LLISFPSPDHIK.[E]		311455			18.2487			-1.09115		-4.78979	-1.09115		3.69864	4.04751	13.1372
P12236	[K].LLLQVQHASK.[Q]	1.7574e+06	2349897		20.745	21.1642		1.26509	1.82435		1.26509	1.82435		0.559264	0.11127	0.21611
P22061	[R].LILPVGPAGGNQMLEQYDK.[L]	615554	545123		19.2315	19.0562		-0.248399	-0.283594		-0.248399	-0.283594		-0.0351952	-0.497304	1.17393
P61978	[R].LLIHQSLAGGIIGVK.[G]	776324	717641		19.5663	19.4529		0.0863741	0.113086		0.0863741	0.113086		0.0267122	0.160242	0.444955
P12109	[R].LLLFSDGNSQGATPAAIEK.[A]	493482	591504		18.9126	19.174		-0.567288	-0.165789		-0.567288	-0.165789		0.401499	0.440423	1.48009
P28161	[R].LLLEYTDSSYEEK.[K]	329843	342838		18.3314	18.3872		-1.14851	-0.952649		-1.14851	-0.952649		0.195857	0.195857	#DIV/0!
TGME49_257380-t26_1-p1	[K].LLIESSAGSGGYAFMAHDVLK.[G]	322220	390865		18.2977	18.5763		-1.18224	-0.763505		-1.18224	-0.763505		0.418735	0.331394	0.534011
P21266	[R].LLLEFTDTSYEEK.[R]	270736	476194		18.0465	18.8612		-1.4334	-0.478625		-1.4334	-0.478625		0.954776	0.900729	1.9519
Q7Z7K6	[K].LLLDTFEYQGLVK.[H]	137580	48061.9		17.0699	15.5526		-2.41002	-3.78721		-2.41002	-3.78721		-1.3772	-2.68609	3.11989
P61247	[K].LIPDSIGKDIEK.[A]	113799	114935		16.7961	16.8105		-2.68379	-2.52936		-2.68379	-2.52936		0.154438	0.374322	1.68517
P62937	[R].IIPGFMCQGGDFTR.[H]	241738	415290		17.8831	18.6638		-1.59684	-0.676056		-1.59684	-0.676056		0.920785	0.0475667	0.105966
Q04695	[K].ILTATVDNANILLQIDNAR.[L]	353738	122614		18.4323	16.9038		-1.0476	-2.43605		-1.0476	-2.43605		-1.38845	-1.28997	6.02383
P13646	[K].ILTATIENNR.[V]	1.80815e+06	928234		20.7861	19.8241		1.30616	0.484312		1.30616	0.484312		-0.821844	-0.0168758	0.012718
P04406	[K].LISWYDNEFGYSNR.[V]	4.78771e+06	4545426		22.1909	22.116		2.71098	2.77617		2.71098	2.77617		0.0651892	0.314891	0.977001
P68366	[R].LISQIVSSITASLR.[F]	5.4269e+06			22.3717			2.89177			2.89177	-4.57138		-7.46315	-3.15691	2.08637
P14625	[R].LISLTDENALSGNEELTVK.[I]	190671			17.5407			-1.9392			-1.9392	-4.39044		-2.45125	-0.379599	1.76697
Q15149	[R].IISLETYNLLR.[E]	349821	353706		18.4163	18.4322		-1.06367	-0.907627		-1.06367	-0.907627		0.156039	0.366327	6.03859
Q5XKE5	[R].LLRDYQELMNVK.[L]	135966			17.0529			-2.42704			-2.42704	-4.5906		-2.16356	-0.973958	4.41439
P04264	[R].LLRDYQELMNTK.[L]	1.5263e+06	841039		20.5416	19.6818		1.06168	0.341997		1.06168	0.341997		-0.719684	-0.815291	8.4514
O00159	[R].LLQSNPVLEAFGNAK.[T]	2.01843e+06	1023071		20.9448	19.9645		1.46487	0.624658		1.46487	0.624658		-0.840216	-0.758889	6.59727
Q13813	[R].LIQSHPESAEDLQEK.[C]	6.99986e+06	5262083		22.7389	22.3272		3.25897	2.98739		3.25897	2.98739		-0.271582	-1.78244	10.1006
Q13835	[R].LLQSGNSDVVR.[S]	271284	101610		18.0494	16.6327		-1.43048	-2.70713		-1.43048	-2.70713		-1.27665	0.395018	0.558268
P08670	[K].ILLAELEQLKGQGK.[S]	9.72731e+06	6.81134e+06		23.2136	22.6995		3.73368	3.35969		3.73368	3.35969		-0.373992	-0.0672905	0.300559
Q08554	[K].ILQQIPDHPK.[H]	530079	304941		19.0158	18.2182		-0.464077	-1.12165		-0.464077	-1.12165		-0.657569	-1.57998	3.72517
P05388	[K].IIQLLDDYPK.[C]	510928	799463		18.9628	19.6087		-0.517165	0.268855		-0.517165	0.268855		0.78602	0.214331	0.369815
O00159	[R].LLQFYAETCPAPER.[G]	500492	223296		18.933	17.7686		-0.546937	-1.57122		-0.546937	-1.57122		-1.02428	-0.758889	6.59727
TGME49_270320-t26_1-p1	[K].LIQEEEEAEHPELVGR.[Y]		36185036			25.1089			5.76907		-4.62786	5.76907		10.3969	7.88494	49.8327
P53396	[R].LLQDHPWLLSQNLVVKPDQLIK.[R]	68087.6	179265		16.0551	17.4517		-3.42482	-1.88808		-3.42482	-1.88808		1.53674	1.65897	5.59668
O43175	[K].ILQDGGLQVVEK.[Q]	654356	773770		19.3197	19.5615		-0.16021	0.221729		-0.16021	0.221729		0.38194	0.31562	0.62903
Q9P0K7	[R].LLQAVENGDAEK.[V]	600525	486457		19.1959	18.892		-0.284062	-0.447864		-0.284062	-0.447864		-0.163802	-0.634289	3.20193
Q9NYL9	[K].ILPVFDEPPNPTNVEESLKR.[T]	544816	392606		19.0554	18.5827		-0.424517	-0.757093		-0.424517	-0.757093		-0.332576	0.123734	0.421508
Q9NYL9	[K].ILPVFDEPPNPTNVEESLK.[R]	1.24403e+07	1.01955e+07		23.5685	23.2814		4.08859	3.94161		4.08859	3.94161		-0.146986	0.123734	0.421508
TGME49_215775-t26_1-p1	[R].LLPLQAMETPEYEQLR.[T]	268611			18.0352			-1.44477			-1.44477	-4.39931		-2.95454	-1.9392	1.48019
Q96FQ6	[K].LIQNLDANHDGR.[I]	70732.6			16.1101			-3.36984			-3.36984	-4.624		-1.25416	-0.888889	0.736633
TGME49_250710-t26_1-p1	[R].IDEQQANYEQR.[Q]	1.88233e+07	1.65831e+07		24.166	23.9832		4.68609	4.6434		4.68609	4.6434		-0.0426909	0.0871185	0.237428
O75083	[R].LHHVSSLAWLDEHTLVTTSHDASVK.[E]	1.05719e+06	1.5295e+06		20.0118	20.5446		0.531877	1.20481		0.531877	1.20481		0.672931	1.38474	7.38909
Q07065	[R].LEGLGSSEADQDGLASTVR.[S]	4.89315e+06	931520		22.2223	19.8292		2.74241	0.489411		2.74241	0.489411		-2.253	-1.51295	12.2444
P04259	[K].LEGLEDALQK.[A]	3.00666e+06	1.79885e+06		21.5197	20.7786		2.03981	1.43883		2.03981	1.43883		-0.60098	-0.577042	3.20346
P62195	[R].LEGGSGGDSEVQR.[T]	141819	235924		17.1137	17.848		-2.36624	-1.49185		-2.36624	-1.49185		0.874386	1.12395	2.18329
P98160	[R].LEGDTLIIPR.[V]	357242	773548		18.4465	19.5611		-1.03339	0.221314		-1.03339	0.221314		1.2547	1.23972	8.7228
P35579	[K].LEGDSTDLSDQIAELQAQIAELK.[M]	4.70375e+06			22.1654			2.68545			2.68545	-4.38453		-7.06998	-0.413722	9.03428
Q00341	[R].IEGDPQGVQQAK.[R]	220812	252070		17.7525	17.9435		-1.72746	-1.39635		-1.72746	-1.39635		0.331112	0.485592	0.936333
Q9NZM1	[K].LEGALGADTTEDGDEK.[S]	93766.2			16.5168			-2.96315			-2.96315	-4.66131		-1.69817	-0.395842	0.893284
P36578	[R].IEEVPELPLVVEDK.[V]	678653	707650		19.3723	19.4327		-0.107611	0.0928597		-0.107611	0.0928597		0.20047	1.50701	4.52909
P18583	[K].IEEVLSGVLDTELR.[Y]	244272	173785		17.8981	17.4069		-1.5818	-1.93287		-1.5818	-1.93287		-0.351074	-0.764485	1.98987
P24821	[R].LEELENLVSSLR.[E]	291366	188438		18.1525	17.5237		-1.32745	-1.81609		-1.32745	-1.81609		-0.488633	-0.320993	1.0902
P35579	[K].LEEEQIILEDQNCK.[L]	4.4295e+06	4.4817e+06		22.0787	22.0956		2.59879	2.7558		2.59879	2.7558		0.157011	-0.413722	9.03428
P67936	[K].LEEAEKAADESER.[G]	584507	238039		19.1569	17.8608		-0.323066	-1.47898		-0.323066	-1.47898		-1.15591	0.109163	0.335953
TGME49_263700-t26_1-p1	[R].IEDVTPIPTDSTR.[R]	1.14614e+06	996375		20.1283	19.9263		0.648423	0.586513		0.648423	0.586513		-0.0619098	2.06235	1.55219
P62263	[R].IEDVTPIPSDSTR.[R]	34612324	34721292		25.0448	25.0493		5.56486	5.7095		5.56486	5.7095		0.144644	0.88469	1.65803
P08238	[K].IEDVGSDEEDDSGKDK.[K]		140203			17.0972			-2.24265		-4.74291	-2.24265		2.50025	1.24848	6.46309
P08238	[K].IEDVGSDEEDDSGK.[D]	325022	294294		18.3102	18.1669		-1.16975	-1.17292		-1.16975	-1.17292		-0.0031716	1.24848	6.46309
P46939	[R].LEDSSNQVTQAVAK.[L]	216698	245198		17.7253	17.9036		-1.7546	-1.43623		-1.7546	-1.43623		0.318376	1.19459	4.13393
P62750	[K].IEDNNTLVFIVDVK.[A]	935120	643205		19.8348	19.2949		0.354866	-0.0448968		0.354866	-0.0448968		-0.399763	0.39909	1.04544
Q15149	[R].LEDLLQDAQDEK.[E]	1.1451e+06	1.41825e+06		20.127	20.4357		0.647117	1.09586		0.647117	1.09586		0.448747	0.366327	6.03859
O43795	[R].LEDLATLIQK.[I]	1.59491e+06	1.50971e+06		20.605	20.5258		1.12511	1.18602		1.12511	1.18602		0.0609094	-0.00824221	0.0310847
P06396	[R].IEGSNKVPVDPATYGQFYGGDSYIILYNYR.[H]	389594	261485		18.5716	17.9964		-0.908316	-1.34345		-0.908316	-1.34345		-0.435132	-0.460365	1.79051
P12111	[R].IEDGVPQHLVLVLGGK.[S]	674959	946974		19.3644	19.853		-0.115486	0.513148		-0.115486	0.513148		0.628634	1.08265	13.1638
Q14204	[R].LEGVEGVAHIIDPK.[A]	169696	426718		17.3726	18.7029		-2.10734	-0.636892		-2.10734	-0.636892		1.47044	0.913634	14.7474
P52907	[K].IEGYEDQVLITEHGDLGNSR.[F]	4.34449e+06	2.51795e+06		22.0508	21.2638		2.57083	1.924		2.57083	1.924		-0.646826	-0.351149	0.896482
Q07065	[K].IETNENNLESAK.[G]	1678941	597022		20.6791	19.1874		1.19919	-0.152392		1.19919	-0.152392		-1.35159	-1.51295	12.2444
Q70UQ0	[K].LETNEFQQLQSK.[I]	138376			17.0782			-2.40169			-2.40169	-4.56134		-2.15965	-1.00386	0.829546
P51991	[K].IETIEVMEDR.[Q]	640950	717543		19.2899	19.4527		-0.190074	0.11289		-0.190074	0.11289		0.302964	0.391418	0.728533
TGME49_311230-t26_1-p1	[R].LESAESVISALSYTGHADPPQALGK.[M]	264418	473925		18.0125	18.8543		-1.46746	-0.485517		-1.46746	-0.485517		0.981946	0.835627	8.27425
Q05682	[R].LEQYTSAIEGTK.[S]	9123490	5014822		23.1212	22.2578		3.64123	2.91795		3.64123	2.91795		-0.723278	-0.295554	1.41786
P21589	[R].LEQTSEDSSK.[C]	828912	565508		19.6609	19.1092		0.180934	-0.230629		0.180934	-0.230629		-0.411563	-0.41656	1.37978
Q15149	[K].LEQLFQDEVAK.[A]		393483			18.5859			-0.753874		-4.71902	-0.753874		3.96515	0.366327	6.03859
O00571	[R].LEQELFSGGNTGINFEK.[Y]	460373	547871		18.8124	19.0635		-0.667481	-0.27634		-0.667481	-0.27634		0.391141	-0.50132	1.56788
P02533	[R].LEQEIATYR.[RS]	20898890	9084021		24.3169	23.1149		4.837	3.77508		4.837	3.77508		-1.06191	-0.815236	5.87261
P31944	[K].LENLFEALNNK.[N]	111853	69697.2		16.7712	16.0888		-2.70869	-3.251		-2.70869	-3.251		-0.542316	-0.736986	1.53625
P13645	[R].LENEIQTYR.[S]	63292112	22846566		25.9155	24.4455		6.4356	5.10566		6.4356	5.10566		-1.32994	-0.42958	2.32067
P35579	[K].LEMDLKDLEAHIDSANK.[N]	62109.5			15.9225			-3.5574			-3.5574	-4.57097		-1.01357	-0.413722	9.03428
TGME49_311230-t26_1-p1	[R].LEMAPGTTPHAGGVSIPSSVSK.[T]		2.44857e+06			21.2235			1.88369		-4.51458	1.88369		6.39827	0.835627	8.27425
P68036	[R].IEINFPAEYPFKPPK.[I]	336137	95219.8		18.3587	16.539		-1.12124	-2.80084		-1.12124	-2.80084		-1.67961	-1.67961	#DIV/0!
P24666	[K].IELLGSYDPQK.[Q]	521319	450120		18.9918	18.7799		-0.488119	-0.559868		-0.488119	-0.559868		-0.0717494	-1.24	1.55426
P11021	[R].IEIESFYEGEDFSETLTR.[A]	1.07894e+06	532116		20.0412	19.0214		0.561261	-0.318434		0.561261	-0.318434		-0.879695	-1.07825	9.02413
TGME49_229480-t26_1-p1	[K].IEIEEILNAQDK.[N]		99487.8			16.6022			-2.73758		-4.6627	-2.73758		1.92512	1.92512	#DIV/0!
Q8N1N4	[K].IEIDPQFQVVR.[T]	555568			19.0836			-0.396323			-0.396323	-4.50209		-4.10577	-1.23803	5.02527
P04406	[R].LEKPAKYDDIK.[K]	78120.4	165452		16.2534	17.3361		-3.22651	-2.00376		-3.22651	-2.00376		1.22275	0.314891	0.977001
P35527	[R].LEKEIETYHNLLEGGQEDFESSGAGK.[I]	67052.6			16.033			-3.44692			-3.44692	-4.38897		-0.942049	-0.388731	2.47062
Q15746	[K].IEGYPDPEVVWFK.[D]	308804	186439		18.2363	17.5083		-1.24359	-1.83147		-1.24359	-1.83147		-0.587879	0.395247	2.02226
P47755	[K].IEGYEDQVLITEHGDLGNGK.[F]	1.22282e+06	720946		20.2218	19.4595		0.741853	0.119715		0.741853	0.119715		-0.622138	-0.00578203	0.0105331
Q9UL46	[K].IEDGNDFGVAIQEK.[V]	147116			17.1666			-2.31333			-2.31333	-4.66167		-2.34834	-2.34834	#DIV/0!
Q08554	[K].IEDDNDNAPYFEHR.[V]	1.23376e+06			20.2346			0.754704			0.754704	-4.39183		-5.14653	-1.57998	3.72517
Q9Y4I1	[R].IEASLQHEITR.[L]	176183	326770		17.4267	18.3179		-2.05321	-1.0219		-2.05321	-1.0219		1.03131	0.193873	0.684528
Q15293	[R].IDNDGDGFVTTEELK.[T]	1.57702e+06	1.12349e+06		20.5888	20.0996		1.10884	0.759738		1.10884	0.759738		-0.349105	0.592984	1.7044
O94813	[R].IDLSNNQISELAPDAFQGLR.[S]	325133	101647		18.3107	16.6332		-1.16925	-2.70661		-1.16925	-2.70661		-1.53735	-1.2747	5.57481
O94813	[R].LDLSENQIQAIPR.[K]	654110	469081		19.3192	18.8395		-0.160751	-0.500339		-0.160751	-0.500339		-0.339587	-1.2747	5.57481
P13797	[R].IDINMSGFNETDDLK.[R]	192963	140377		17.558	17.099		-1.92196	-2.24087		-1.92196	-2.24087		-0.318905	-0.516152	1.11969
P62070	[R].LDILDTAGQEEFGAMR.[E]		156771			17.2583			-2.08152		-4.64756	-2.08152		2.56604	1.41162	1.13682
P14618	[R].LDIDSPPITAR.[N]	2.79179e+06	3.99008e+06		21.4128	21.928		1.93283	2.58817		1.93283	2.58817		0.655335	0.505912	2.43518
Q96B97	[K].IDLAGSSLSGILDK.[D]	64921.5	84163.9		15.9864	16.3609		-3.49352	-2.9789		-3.49352	-2.9789		0.514615	-0.547348	0.646407
P60709	[R].LDLAGRDLTDYLMK.[I]	1.96311e+06	2.73627e+06		20.9047	21.3838		1.42478	2.04396		1.42478	2.04396		0.619183	0.732278	4.47434
P11142	[K].LDKSQIHDIVLVGGSTR.[I]	290572	299094		18.1485	18.1902		-1.33139	-1.14957		-1.33139	-1.14957		0.181816	-0.0111212	0.0263522
P09493	[K].LDKENALDR.[A]	5.45826e+06	5.84542e+06		22.38	22.4789		2.90008	3.13906		2.90008	3.13906		0.238977	0.161042	0.501578
P55209	[R].LDGLVETPTGYIESLPR.[V]	319040	180920		18.2834	17.465		-1.19655	-1.87483		-1.19655	-1.87483		-0.678278	-0.34324	0.477533
P05186	[R].LDGLDLVDTWK.[S]	279727	117558		18.0937	16.843		-1.38627	-2.4968		-1.38627	-2.4968		-1.11053	-0.796957	1.68679
O43852	[K].IDGDKDGFVTVDELK.[D]	519114	592233		18.9857	19.1758		-0.494234	-0.16401		-0.494234	-0.16401		0.330224	-0.0547563	0.128602
TGME49_311230-t26_1-p1	[R].LDFLQQQVQQQTK.[E]	932913	1.51608e+06		19.8314	20.5319		0.351457	1.1921		0.351457	1.1921		0.840645	0.835627	8.27425
Q03135	[K].IDFEDVIAEPEGTHSFDGIWK.[A]		6942539			22.727			3.38722		-4.73997	3.38722		8.12718	1.50972	4.53844
P27797	[K].IDNSQVESGSLEDDWDFLPPK.[K]	282107	264365		18.1059	18.0122		-1.37404	-1.32764		-1.37404	-1.32764		0.0463998	0.430844	1.70956
P27797	[K].IDNSQVESGSLEDDWDFLPPKK.[I]		175148			17.4182			-1.9216		-4.67091	-1.9216		2.74931	0.430844	1.70956
P26641	[K].LDPGSEETQTLVR.[E]	303707	290224		18.2123	18.1468		-1.26761	-1.19301		-1.26761	-1.19301		0.0745971	1.26001	2.89244
P35580	[K].LDPHLVLDQLR.[C]	1.44576e+08	1.29387e+08		27.1073	26.9471		7.62733	7.6073		7.62733	7.6073		-0.0200265	-0.640132	14.4941
Q15149	[R].LEAQHQALVTLWHQLHVDMK.[S]		89844			16.4551			-2.88468		-4.8018	-2.88468		1.91712	0.366327	6.03859
Q969G5	[R].LEANHGLLVAR.[G]	7.2953e+06	6.78273e+06		22.7985	22.6934		3.31861	3.35362		3.31861	3.35362		0.0350064	-0.646752	2.03756
TGME49_270240-t26_1-p1	[K].LEADELESER.[G]	900038	8.26891e+06		19.7796	22.9793		0.299701	3.63945		0.299701	3.63945		3.33975	4.70399	25.8532
O43790	[K].LEAAVAQSEQQGEAALSDAR.[C]	581199			19.1487			-0.331253			-0.331253	-4.46699		-4.13574	-2.80882	4.3911
P07741	[R].IDYIAGLDSR.[G]	709486	1.69873e+06		19.4364	20.696		-0.0435121	1.3562		-0.0435121	1.3562		1.39972	1.60336	2.00089
P51659	[R].IDVVVNNAGILR.[D]		256499			17.9686			-1.37122		-4.69025	-1.37122		3.31902	1.37701	3.6446
Q9Y6C2	[R].LDVVAGSVTVLSGR.[R]	799878	438726		19.6094	18.743		0.129495	-0.596854		0.129495	-0.596854		-0.726349	-0.0187996	0.0618605
Q09666	[K].IDVTAPDVSIEEPEGK.[L]	440722			18.7495			-0.730417			-0.730417	-4.56776		-3.83734	-0.609847	6.33342
P47756	[K].LEVEANNAFDQYR.[D]	2.1239e+06	1.29243e+06		21.0183	20.3017		1.53836	0.961837		1.53836	0.961837		-0.576521	0.348043	0.943538
Q9Y6C2	[R].LDTVAGGLQGLR.[E]	6.86123e+06	6.57139e+06		22.71	22.6478		3.23011	3.30795		3.23011	3.30795		0.0778393	-0.0187996	0.0618605
P22626	[K].IDTIEIITDR.[Q]	526508	555762		19.0061	19.0841		-0.473831	-0.25571		-0.473831	-0.25571		0.218122	-0.0345387	0.0683374
TGME49_245460-t26_1-p1	[R].LDTGNYSWSSQK.[I]		368215			18.4902			-0.849627		-4.75565	-0.849627		3.90603	-0.420584	0.484421
Q9UMR2	[R].LDTDDLDEIEK.[I]	329799	239986		18.3312	17.8726		-1.1487	-1.46723		-1.1487	-1.46723		-0.318527	-0.318527	#DIV/0!
P02545	[R].IDSLSAQLSQLQK.[Q]	907181	355014		19.791	18.4375		0.311104	-0.9023		0.311104	-0.9023		-1.2134	0.0408096	0.149368
P55072	[R].LDQLIYIPLPDEK.[S]	139374	134087		17.0886	17.0328		-2.39132	-2.30701		-2.39132	-2.30701		0.0843165	0.455412	1.46775
P12814	[K].IDQLEGDHQLIQEALIFDNK.[H]	949722	585626		19.8571	19.1596		0.377221	-0.180197		0.377221	-0.180197		-0.557417	-0.576739	4.31749
Q99816	[R].LDQEVAEVDKNIELLK.[K]		207209			17.6607			-1.67909		-4.60155	-1.67909		2.92246	0.955762	2.09435
TGME49_245460-t26_1-p1	[K].LDPLLEEQFNTGR.[L]	884425			19.7544			0.274455			0.274455	-4.4333		-4.70776	-0.420584	0.484421
P50479	[R].IHIDPEIQDGSPTTSR.[R]	467757	256493		18.8354	17.9686		-0.644526	-1.37125		-0.644526	-1.37125		-0.726729	-0.434736	0.822773
TGME49_222220-t26_1-p1	[K].IEVNASAGSGAGATIVDEQGNK.[Q]	775378	1.01403e+06		19.5645	19.9517		0.084614	0.611856		0.084614	0.611856		0.527242	-0.821969	3.51943
P53396	[K].IGNTGGMLDNILASK.[L]	94189.4	442477		16.5233	18.7552		-2.95665	-0.584574		-2.95665	-0.584574		2.37207	1.65897	5.59668
O43795	[K].LGNIEFKPESR.[V]	3.488e+06	3.50334e+06		21.734	21.7403		2.25404	2.40048		2.25404	2.40048		0.146438	-0.00824221	0.0310847
P08708	[R].LGNDFHTNKR.[V]	1.2088e+06	407319		20.2051	18.6358		0.725221	-0.704015		0.725221	-0.704015		-1.42924	-1.98793	6.149
P08708	[R].LGNDFHTNK.[R]	8.96166e+07	3.9496e+07		26.4173	25.2352		6.93734	5.89539		6.93734	5.89539		-1.04195	-1.98793	6.149
Q9Y4I1	[R].LGNADNFNYTK.[Q]	389183	489552		18.5701	18.9011		-0.909838	-0.438713		-0.909838	-0.438713		0.471125	0.193873	0.684528
Q9Y490	[R].IGITNHDEYSLVR.[E]		271166			18.0488			-1.291		-4.76382	-1.291		3.47282	0.13449	0.695969
P55786	[R].LGLQNDLFSLAR.[A]	57746.7	55830		15.8175	15.7688		-3.66247	-3.57106		-3.66247	-3.57106		0.0914115	0.0608153	0.0463319
P08238	[K].LGIHEDSTNR.[R]	941040	1.38878e+06		19.8439	20.4054		0.36397	1.06557		0.36397	1.06557		0.701595	1.24848	6.46309
P46940	[K].LGLAPQIQDLYGK.[V]	247915	231182		17.9195	17.8187		-1.56044	-1.52115		-1.56044	-1.52115		0.0392916	0.778394	5.79899
P81605	[K].LGKDAVEDLESVGK.[G]	511865	417209		18.9654	18.6704		-0.514521	-0.669404		-0.514521	-0.669404		-0.154883	-0.737233	1.12997
P06702	[K].LGHPDTLNQGEFK.[E]	808178	772141		19.6243	19.5585		0.144388	0.218688		0.144388	0.218688		0.0742999	-0.451718	0.648787
Q6UWP8	[K].LGHGVNNAAGQVGK.[E]	381385			18.5409			-0.939039			-0.939039	-4.61775		-3.67871	-0.796189	1.68485
P23528	[K].LGGSAVISLEGKPL.[-]	722934	2.41813e+06		19.4635	21.2055		-0.0164223	1.86564		-0.0164223	1.86564		1.88207	1.4321	3.34302
P02792	[R].LGGPEAGLGEYLFER.[L]	519786	1.63935e+06		18.9876	20.6447		-0.492367	1.30487		-0.492367	1.30487		1.79724	1.99475	4.02237
P30153	[K].IGPILDNSTLQSEVKPILEK.[L]	184060	208145		17.4898	17.6672		-1.99011	-1.67259		-1.99011	-1.67259		0.317522	-1.24434	2.0228
Q92945	[R].IGGGIDVPVPR.[H]	368851	347209		18.4927	18.4054		-0.987249	-0.934373		-0.987249	-0.934373		0.0528765	-0.92151	1.73834
P35580	[K].IGQLEEQLEQEAK.[E]	6.89407e+07	3.76354e+07		26.0389	25.1656		6.55893	5.82577		6.55893	5.82577		-0.733157	-0.640132	14.4941
TGME49_310440-t26_1-p1	[R].IHGQGVAHFASGNR.[Y]	182641	239104		17.4787	17.8673		-2.00127	-1.47254		-2.00127	-1.47254		0.528734	-0.324378	0.917119
P0DPH8	[R].IHFPLATYAPVISAEK.[A]	1.79958e+06	4.44662e+06		20.7792	22.0843		1.2993	2.74446		1.2993	2.74446		1.44516	1.05514	4.37092
TGME49_316400-t26_1-p1	[R].IHFMLSSYAPIISAEK.[A]	313170	165747		18.2566	17.3386		-1.22334	-2.00119		-1.22334	-2.00119		-0.777852	0.201967	0.309262
Q13885	[R].LHFFMPGFAPLTSR.[G]	8584042	4.4597e+06		23.0332	22.0885		3.5533	2.7487		3.5533	2.7487		-0.804601	-0.296423	1.06671
Q13509	[R].LHFFMPGFAPLTAR.[G]	86358.5			16.3981			-3.08188			-3.08188	-4.3859		-1.30402	-0.385914	0.793818
TGME49_258410-t26_1-p1	[R].LHENSASDRHPLAQEYFSER.[I]		315749			18.2684			-1.0714		-4.63372	-1.0714		3.56233	0.240393	0.462131
P08670	[K].LHEEEIQELQAQIQEQHVQIDVDVSKPDLTAALR.[D]	321890	140212		18.2962	17.0972		-1.18372	-2.24257		-1.18372	-2.24257		-1.05885	-0.0672905	0.300559
TGME49_222220-t26_1-p1	[R].LHDDINTSK.[C]	991020	555300		19.9186	19.0829		0.438629	-0.256908		0.438629	-0.256908		-0.695537	-0.821969	3.51943
TGME49_230210-t26_1-p1	[K].LHAIEIHQFIPLPNVR.[V]	710567	869137		19.4386	19.7292		-0.0413145	0.389408		-0.0413145	0.389408		0.430723	0.241281	0.613157
P08473	[R].IGYPDDIVSNDNK.[L]	3.52933e+06	1.84361e+06		21.751	20.8141		2.27104	1.47429		2.27104	1.47429		-0.796749	-0.829563	3.92869
P02751	[K].LGVRPSQGGEAPR.[E]	7.50329e+06	13213663		22.8391	23.6555		3.35917	4.31571		3.35917	4.31571		0.956545	1.08461	16.4699
P20290	[K].LGVNNISGIEEVNMFTNQGTVIHFNNPK.[V]	149848	76883.3		17.1931	16.2304		-2.28678	-3.10943		-2.28678	-3.10943		-0.822653	-1.63247	1.28778
P14625	[K].LGVIEDHSNR.[T]	504114	864659		18.9434	19.7218		-0.536535	0.381955		-0.536535	0.381955		0.918489	-0.379599	1.76697
O00159	[R].LGTDEISPR.[V]	7.61692e+06	5.04958e+06		22.8608	22.2677		3.38085	2.92791		3.38085	2.92791		-0.452935	-0.758889	6.59727
P52272	[R].LGSTVFVANLDYK.[V]	467922	365975		18.8359	18.4814		-0.644017	-0.858431		-0.644017	-0.858431		-0.214414	0.709826	2.74737
P62330	[K].LGQSVTTIPTVGFNVETVTYK.[N]	153059	186727		17.2237	17.5106		-2.2562	-1.82924		-2.2562	-1.82924		0.426953	0.331065	0.265633
Q6UWP8	[K].LGQGVNHAADQAGK.[E]	260990	255010		17.9936	17.9602		-1.48629	-1.37962		-1.48629	-1.37962		0.106669	-0.796189	1.68485
Q15149	[R].LGFHLPLEVAYQR.[G]		424108			18.6941			-0.645745		-4.76022	-0.645745		4.11448	0.366327	6.03859
Q2NL82	[R].IFQFQNFTNTR.[K]	555723	828607		19.084	19.6603		-0.39592	0.320512		-0.39592	0.320512		0.716432	0.716432	#DIV/0!
P14406	[K].LFQEDDEIPLYLK.[G]		105667			16.6892			-2.65065		-4.54568	-2.65065		1.89503	1.89503	#DIV/0!
P54709	[K].LFIYNPTTGEFLGR.[T]	104661	41527.1		16.6754	15.3418		-2.80456	-3.99805		-2.80456	-3.99805		-1.19349	-1.19349	#DIV/0!
Q14204	[R].LFLTMEINPK.[V]	49017.2	143280		15.581	17.1285		-3.89893	-2.21133		-3.89893	-2.21133		1.68759	0.913634	14.7474
O43795	[R].IFLLTNNNLLLADQK.[S]	1.1198e+06	849392		20.0948	19.6961		0.614885	0.356255		0.614885	0.356255		-0.25863	-0.00824221	0.0310847
P22626	[K].LFIGGLSFETTEESLR.[N]	79073.1			16.2709			-3.20903			-3.20903	-4.41768		-1.20866	-0.0345387	0.0683374
P51991	[K].LFIGGLSFETTDDSLR.[E]	61693.6			15.9128			-3.56709			-3.56709	-4.65381		-1.08672	0.391418	0.728533
Q9NZN4	[R].LFELEEQDLFR.[D]	660870	774645		19.334	19.5632		-0.145918	0.223359		-0.145918	0.223359		0.369276	0.550703	1.55353
Q9NZN3	[K].LFEAEEQDLFR.[D]	325230	337845		18.3111	18.366		-1.16883	-0.973813		-1.16883	-0.973813		0.195014	0.721467	2.34401
Q9H4M9	[K].LFEAEEQDLFK.[D]	514904	409929		18.9739	18.645		-0.505983	-0.694804		-0.505983	-0.694804		-0.188821	-0.383301	0.859916
Q9H223	[R].LFEAEAQDLFR.[D]		139432			17.0892			-2.25061		-4.64613	-2.25061		2.39552	0.283864	0.557349
O43776	[R].IFDSEEILAGYK.[R]	531036	826488		19.0184	19.6566		-0.461476	0.316817		-0.461476	0.316817		0.778293	0.697998	1.25765
P10909	[K].LFDSDPITVTVPVEVSR.[K]	138139			17.0758			-2.40416			-2.40416	-4.50277		-2.09862	0.753401	1.15812
P04792	[R].LFDQAFGLPR.[L]	4323210	6.70055e+06		22.0437	22.6758		2.56375	3.33603		2.56375	3.33603		0.772287	-0.0581871	0.130624
P20042	[K].IFDIDEAEEGVK.[D]	326668			18.3175			-1.16246			-1.16246	-4.62979		-3.46733	-2.56294	5.07659
P12110	[R].LFAVAPNQNLK.[E]	1.84902e+06	2.22977e+06		20.8183	21.0885		1.3384	1.74864		1.3384	1.74864		0.41024	0.831996	3.39041
P46459	[K].LFADAEEEQR.[R]	223687	253265		17.7711	17.9503		-1.70881	-1.38953		-1.70881	-1.38953		0.319277	1.22948	2.41552
P80303	[K].LEYHQVIQQMEQK.[K]	6738407	7638876		22.684	22.8649		3.20405	3.52511		3.20405	3.52511		0.321062	-0.841578	0.697717
P11021	[K].IEWLESHQDADIEDFK.[A]	1.64296e+06	1.3314e+06		20.6479	20.3445		1.16794	1.0047		1.16794	1.0047		-0.163239	-1.07825	9.02413
Q6NZI2	[K].LEVNEAELLR.[R]	10861334	7.54854e+06		23.3727	22.8478		3.89277	3.50795		3.89277	3.50795		-0.384823	-0.68845	3.05227
TGME49_250340-t26_1-p1	[K].IFSLFDDDR.[T]	459727	397293		18.8104	18.5998		-0.669508	-0.739972		-0.669508	-0.739972		-0.0704638	-0.0995496	0.177797
P35232	[R].IFTSIGEDYDER.[V]	387129	543282		18.5625	19.0513		-0.917472	-0.288474		-0.917472	-0.288474		0.628998	0.399771	0.565773
Q14573	[R].LFTTTEQDEQGSK.[V]	167995	79423.1		17.3581	16.2773		-2.12186	-3.06254		-2.12186	-3.06254		-0.940681	-0.940681	#DIV/0!
Q14103	[K].IFVGGLSPDTPEEK.[I]	974769	1.01897e+06		19.8947	19.9587		0.414776	0.618858		0.414776	0.618858		0.204083	-0.638005	1.29332
P51636	[K].LGFEDVIAEPVTTHSFDK.[V]	205138			17.6462			-1.83369			-1.83369	-4.37142		-2.53772	-3.52929	2.23429
P09936	[K].LGFEDGSVLK.[Q]	1.20522e+06	1.22371e+06		20.2009	20.2228		0.720935	0.883015		0.720935	0.883015		0.16208	1.29905	2.56801
P07237	[K].LGETYKDHENIVIAK.[M]	1.19761e+06	435428		20.1917	18.7321		0.711799	-0.607741		0.711799	-0.607741		-1.31954	-0.66711	3.0539
O94832	[R].IGELVGVLVNHFK.[S]	2.0928e+06	1.41713e+06		20.997	20.4345		1.51708	1.09472		1.51708	1.09472		-0.422352	-0.234618	1.35607
P04075	[K].IGEHTPSALAIMENANVLAR.[Y]	200688	72052		17.6146	16.1368		-1.86533	-3.20307		-1.86533	-3.20307		-1.33774	-0.557288	1.46429
P07477	[R].LGEHNIEVLEGNEQFINAAK.[I]	4.98173e+08	5.86533e+08		28.8921	29.1276		9.41215	9.78782		9.41215	9.78782		0.375675	0.091733	0.0703941
P00558	[K].LGDVYVNDAFGTAHR.[A]	2.04906e+06	2.04361e+06		20.9665	20.9627		1.48661	1.62287		1.48661	1.62287		0.136262	-0.0492417	0.10983
P19474	[R].LGDTQQSIPGNEER.[F]	231998	224093		17.8238	17.7737		-1.65617	-1.56608		-1.65617	-1.56608		0.0900942	1.72659	1.34889
P15924	[K].IEVLEEELR.[L]	1.25275e+06	755077		20.2567	19.5263		0.77674	0.186449		0.77674	0.186449		-0.590291	-1.00918	16.9824
Q92614	[R].LGDLQADSEESQR.[A]	219578	146998		17.7444	17.1654		-1.73555	-2.17438		-1.73555	-2.17438		-0.438826	0.639569	0.766773
P12111	[K].IGDLHPQIVNLLK.[S]	513968	567964		18.9713	19.1154		-0.508606	-0.224377		-0.508606	-0.224377		0.284228	1.08265	13.1638
Q5XKE5	[K].LGDLDVALHQAK.[E]	114084			16.7997			-2.68019			-2.68019	-4.38126		-1.70107	-0.973958	4.41439
Q13428	[K].LGAGEGGEASVSPEK.[T]	907067	446321		19.7908	18.7677		0.310924	-0.572094		0.310924	-0.572094		-0.883018	-1.48522	9.8133
P06733	[R].IGAEVYHNLK.[N]	2.63628e+06	3.04392e+06		21.3301	21.5375		1.85015	2.19768		1.85015	2.19768		0.347533	0.324775	1.01436
Q9Y490	[K].LGAASLGAEDPETQVVLINAVK.[D]	582147	505384		19.151	18.947		-0.328902	-0.392796		-0.328902	-0.392796		-0.0638938	0.13449	0.695969
Q07960	[K].IFYVNYLSELSEHVK.[L]	91388.9			16.4797			-3.00019			-3.00019	-4.59449		-1.59429	0.233381	0.362018
P46940	[K].IFYPETTDIYDR.[K]	507625	1090088		18.9534	20.056		-0.526522	0.716197		-0.526522	0.716197		1.24272	0.778394	5.79899
P23246	[R].LFVGNLPADITEDEFK.[R]	96645.4	93455.3		16.5604	16.512		-2.91951	-2.82783		-2.91951	-2.82783		0.0916842	0.910437	1.71415
P08670	[R].LGDLYEEEMR.[E]	4.49498e+07	3.7285e+07		25.4218	25.1521		5.94189	5.81228		5.94189	5.81228		-0.129609	-0.0672905	0.300559
TGME49_311230-t26_1-p1	[R].QLVLHPPPHESSESVLQEDLGVVK.[E]	916144			19.8052			0.325289			0.325289	-4.51096		-4.83625	0.835627	8.27425
P54652	[KR].VEIIANDQGNR.[TI]	4997505	3.06604e+06		22.2528	21.5479		2.77285	2.20813		2.77285	2.20813		-0.56472	0.351114	0.77567
TGME49_258470-t26_1-p1	[R].VEIEYPTSSGAFQPPTYEWR.[S]	168913	94196.4		17.3659	16.5234		-2.114	-2.81643		-2.114	-2.81643		-0.702428	-0.856499	1.05368
P35580	[K].VEGELEEMER.[K]	2865567	2749484		21.4504	21.3907		1.97046	2.05091		1.97046	2.05091		0.0804495	-0.640132	14.4941
Q07021	[K].VEEQEPELTSTPNFVVEVIK.[N]	145530	81476.3		17.151	16.3141		-2.32897	-3.02572		-2.32897	-3.02572		-0.696758	0.506041	0.737374
O43399	[K].VEEEIVTLR.[Q]	192988	558565		17.5582	19.0914		-1.92177	-0.248452		-1.92177	-0.248452		1.67332	1.56536	1.24305
P35580	[R].VEEEEERNQILQNEK.[K]	99007.8			16.5953			-2.88467			-2.88467	-4.5925		-1.70783	-0.640132	14.4941
P38646	[R].VEAVNMAEGIIHDTETK.[M]	691449	375657		19.3993	18.5191		-0.080662	-0.820761		-0.080662	-0.820761		-0.740099	-0.549762	2.25936
TGME49_272520-t26_1-p1	[K].VEASLVGSTLSEGNSSVYYR.[V]	410614	364537		18.6474	18.4757		-0.832502	-0.864112		-0.832502	-0.864112		-0.0316107	-0.628645	1.27076
P49411	[K].VEAQVYILSK.[E]	243007	357241		17.8906	18.4465		-1.58929	-0.893277		-1.58929	-0.893277		0.696013	0.828724	2.19902
P35579	[K].VEAQLQELQVK.[F]	6.30727e+07	31491534		25.9105	24.9085		6.43059	5.56864		6.43059	5.56864		-0.861941	-0.413722	9.03428
Q09666	[K].VEAPSLDVHMDSPDINIEGPDVK.[I]		49793.6			15.6037			-3.73614		-4.55629	-3.73614		0.820151	-0.609847	6.33342
Q14315	[K].VEAAEIVEGEDSAYSVR.[F]	1666862	1.68938e+06		20.6687	20.6881		1.18878	1.34825		1.18878	1.34825		0.15947	1.07144	12.2167
O75190	[M].VDYYEVLGVQR.[H]	388534	269512		18.5677	18.04		-0.912244	-1.29982		-0.912244	-1.29982		-0.387581	-0.953364	1.50996
P35580	[K].VDYKADEWLMK.[N]	2.78325e+06	5.49591e+06		21.4083	22.3899		1.92842	3.05011		1.92842	3.05011		1.1217	-0.640132	14.4941
TGME49_216000-t26_1-p1	[R].VDVTVSQSPAGPHSPLSASPQTGTAASLK.[L]	971965			19.8905			0.410618			0.410618	-4.59358		-5.0042	-1.17689	3.03321
Q09666	[K].VDVSAPDVEAHGPEWNLK.[M]	312095	190127		18.2516	17.5366		-1.2283	-1.80321		-1.2283	-1.80321		-0.574914	-0.609847	6.33342
P02751	[R].VDVIPVNLPGEHGQR.[L]	8.46392e+06	13149730		23.0129	23.6485		3.53297	4.30871		3.53297	4.30871		0.775745	1.08461	16.4699
P35908	[K].VELQSKVDLLNQEIEFLK.[V]	89395.9	133941		16.4479	17.0312		-3.032	-2.30858		-3.032	-2.30858		0.723429	-0.874275	8.31431
P21333	[K].VDVGKDQEFTVK.[S]	2.88127e+06	3.29009e+06		21.4583	21.6497		1.97835	2.30988		1.97835	2.30988		0.331529	0.105789	0.87688
O75874	[K].VEITYTPSDGTQK.[V]	146798			17.1635			-2.31645			-2.31645	-4.4024		-2.08595	-1.21991	2.78696
Q13867	[R].VENSWGEDHGHK.[G]	400259	143364		18.6106	17.1293		-0.869352	-2.2105		-0.869352	-2.2105		-1.34115	-0.461952	0.536737
P61247	[R].VFEVSLADLQNDEVAFRK.[F]	1.53624e+06	964058		20.551	19.8788		1.07105	0.538944		1.07105	0.538944		-0.532105	0.374322	1.68517
P61247	[R].VFEVSLADLQNDEVAFR.[K]	7.06095e+06	4.99746e+06		22.7514	22.2528		3.2715	2.91295		3.2715	2.91295		-0.358558	0.374322	1.68517
P22061	[K].VFEVMLATDR.[S]	834220	443315		19.6701	18.758		0.190142	-0.581843		0.190142	-0.581843		-0.771985	-0.497304	1.17393
Q8NEM8	[K].VFEDSDTPVIDITLDVESSSR.[G]	346862			18.404			-1.07593			-1.07593	-4.37149		-3.29556	-3.29556	#DIV/0!
O15145	[K].VFDPQNDKPSK.[W]	1.82858e+06	2.43705e+06		20.8023	21.2167		1.32236	1.87689		1.32236	1.87689		0.554523	0.669349	1.01259
P60660	[R].VFDKEGNGTVMGAEIR.[H]	9.82344e+07	78272651		26.5497	26.222		7.0698	6.88219		7.0698	6.88219		-0.18761	-0.217382	0.683312
P0DP25	[R].VFDKDGNGYISAAELR.[H]	1.95341e+07	7.52044e+06		24.2195	22.8424		4.73956	3.50257		4.73956	3.50257		-1.23699	-1.01933	3.38858
Q12965	[R].VFDFLVDSINK.[A]		30969.8			14.9186			-4.42124		-4.7473	-4.42124		0.326053	0.326053	#DIV/0!
P02768	[K].VFDEFKPLVEEPQNLIK.[Q]	155868	80159.7		17.25	16.2906		-2.22996	-3.04923		-2.22996	-3.04923		-0.819264	-0.229178	0.577937
P12110	[R].VFAVVITDGR.[H]	1.18177e+06	686486		20.1725	19.3889		0.692594	0.0490544		0.692594	0.0490544		-0.64354	0.831996	3.39041
TGME49_315780-t26_1-p1	[K].VFADNYNPVVSEK.[V]	1.02186e+06	1.62425e+06		19.9628	20.6313		0.482841	1.29153		0.482841	1.29153		0.808687	0.668513	1.83632
TGME49_253470-t26_1-p1	[R].VEVQEIVHR.[V]	3929011	2.55436e+06		21.9057	21.2845		2.42581	1.94472		2.42581	1.94472		-0.481093	-0.531111	0.778815
TGME49_248700-t26_1-p1	[K].VEVEGVHEVPIIKPR.[E]	256698			17.9697			-1.51021			-1.51021	-4.46553		-2.95531	-0.566325	1.25164
P68104	[R].VETGVLKPGMVVTFAPVNVTTEVK.[S]	9006613	10358072		23.1026	23.3043		3.62263	3.96444		3.62263	3.96444		0.341808	0.900861	2.43828
P08670	[K].VESLQEEIAFLK.[K]	3.32998e+06	2203566		21.6671	21.0714		2.18716	1.73159		2.18716	1.73159		-0.455564	-0.0672905	0.300559
Q6WCQ1	[R].VESGYFSLEK.[T]	4.00223e+06	1.54483e+06		21.9324	20.559		2.45245	1.2192		2.45245	1.2192		-1.23325	-0.75772	7.00721
Q9BU76	[R].VESGGPGTSAASAR.[R]	63032			15.9438			-3.53613			-3.53613	-4.54384		-1.00772	-1.00772	#DIV/0!
Q9Y383	[K].VEQLGAEGNVEESQK.[V]	144137	119143		17.1371	16.8623		-2.34284	-2.47748		-2.34284	-2.47748		-0.13464	-0.13464	#DIV/0!
P21333	[K].VEPGLGADNSVVR.[F]	6.53297e+06	4.752e+06		22.6393	22.1801		3.15938	2.84029		3.15938	2.84029		-0.319097	0.105789	0.87688
TGME49_270240-t26_1-p1	[R].VEPEHEDNTR.[V]		939073			19.8409			0.501061		-4.67958	0.501061		5.18064	4.70399	25.8532
Q14204	[K].VEPAVIEAQNAVK.[S]	333708	496188		18.3482	18.9205		-1.1317	-0.41929		-1.1317	-0.41929		0.71241	0.913634	14.7474
Q01518	[R].VENQENVSNLVIEDTELK.[Q]	175586			17.4218			-2.05811			-2.05811	-4.44693		-2.38882	-0.101003	0.128987
Q09666	[K].VDIDAPDVDVHGPDWHLK.[M]	475561			18.8593			-0.620655			-0.620655	-4.50195		-3.88129	-0.609847	6.33342
P08473	[K].VDKDEWISGAAVVNAFYSSGR.[N]	407916	185061		18.6379	17.4976		-0.842012	-1.84218		-0.842012	-1.84218		-1.00017	-0.829563	3.92869
Q15149	[R].VDGAEWGVDLPSVEAQLGSHR.[G]	121060	106297		16.8854	16.6977		-2.59457	-2.64207		-2.59457	-2.64207		-0.0475095	0.366327	6.03859
O75635	[R].VDFTNHLEDTR.[R]		142430			17.1199			-2.21992		-4.6357	-2.21992		2.41577	2.41577	#DIV/0!
P46940	[K].VDFTEEEINNMK.[T]	452287	681490		18.7869	19.3783		-0.693046	0.0385163		-0.693046	0.0385163		0.731562	0.778394	5.79899
P14649	[R].VDFETFLPMLQAVAK.[N]	363845	250678		18.473	17.9355		-1.00696	-1.40434		-1.00696	-1.40434		-0.397379	-1.11338	3.47749
Q8N1N4	[K].VDELEAALR.[M]	574782	342260		19.1327	18.3847		-0.34727	-0.955084		-0.34727	-0.955084		-0.607814	-1.23803	5.02527
P11766	[K].VDEFVTHNLSFDEINK.[A]		226252			17.7876			-1.55225		-4.62965	-1.55225		3.0774	2.37944	3.8203
Q14204	[K].VDDLLIIEEK.[I]	183614	235996		17.4863	17.8484		-1.99361	-1.49141		-1.99361	-1.49141		0.502195	0.913634	14.7474
P09936	[R].VDDKVNFHFILFNNVDGHLYELDGR.[M]	42742.2	93729.1		15.3834	16.5162		-4.09655	-2.82361		-4.09655	-2.82361		1.27294	1.29905	2.56801
P52209	[K].VDDFLANEAK.[G]	446600	682153		18.7686	19.3797		-0.711302	0.0399186		-0.711302	0.0399186		0.751221	2.15999	3.50562
P35580	[K].VDDDLGTIESLEEAK.[K]	750781	481735		19.518	18.8779		0.038107	-0.461935		0.038107	-0.461935		-0.500042	-0.640132	14.4941
P07237	[K].VDATEESDLAQQYGVR.[G]	1.56018e+06	1.07275e+06		20.5733	20.0329		1.09335	0.693071		1.09335	0.693071		-0.400281	-0.66711	3.0539
Q9Y6C2	[R].VDAQDETAAEFTLR.[L]	964023	1.29703e+06		19.8787	20.3068		0.398783	0.966967		0.398783	0.966967		0.568184	-0.0187996	0.0618605
P13647	[K].VDALMDEINFMK.[M]	953753	394343		19.8633	18.5891		0.38333	-0.750726		0.38333	-0.750726		-1.13406	-0.750559	4.0399
Q08431	[K].VAYSLNGHEFDFIHDVNK.[K]	449704	316820		18.7786	18.2733		-0.70131	-1.06651		-0.70131	-1.06651		-0.365205	-0.38825	0.943449
P12111	[R].VAVVTYNNEVTTEIR.[F]		380923			18.5391			-0.800678		-4.51603	-0.800678		3.71535	1.08265	13.1638
Q6WCQ1	[K].VAVTSSSSSSSSSSSIPSAEK.[V]	1.49506e+06	802651		20.5118	19.6144		1.03184	0.274598		1.03184	0.274598		-0.757246	-0.75772	7.00721
P17931	[K].VAVNDAHLLQYNHR.[V]	532701	619683		19.023	19.2412		-0.456959	-0.0986466		-0.456959	-0.0986466		0.358312	0.325501	0.523365
Q14315	[K].VAVGQEQAFSVNTR.[G]		157915			17.2688			-2.07103		-4.54259	-2.07103		2.47156	1.07144	12.2167
P02545	[R].VAVEEVDEEGK.[F]	2136540	1.6309e+06		21.0268	20.6372		1.54692	1.29742		1.54692	1.29742		-0.249495	0.0408096	0.149368
P51659	[K].VAVAIPNRPPDAVLTDTTSLNQAALYR.[L]		265230			18.0169			-1.32293		-4.5853	-1.32293		3.26237	1.37701	3.6446
P26373	[R].VATWFNQPAR.[K]	1.48828e+06	1437291		20.5052	20.4549		1.02529	1.1151		1.02529	1.1151		0.0898123	0.125	0.185162
O75342	[R].VATGTDLLSGTR.[D]		120312			16.8764			-2.4634		-4.55764	-2.4634		2.09424	2.09424	#DIV/0!
Q9BPX5	[R].VDIDEFDENK.[F]	745223	682031		19.5073	19.3795		0.0273876	0.0396618		0.0273876	0.0396618		0.0122742	-0.198783	0.340518
O15511	[K].VDVDEYDENK.[F]	2219173	1.30743e+06		21.0816	20.3183		1.60166	0.978491		1.60166	0.978491		-0.623174	-0.435237	1.00004
Q09666	[K].VDTNAPDLSLEGPEGK.[L]	202559			17.628			-1.85194			-1.85194	-4.36724		-2.51529	-0.609847	6.33342
Q7Z794	[R].VDTLTGEVNFLK.[Y]	179000			17.4496			-2.03032			-2.03032	-4.53977		-2.50944	-1.67968	6.22308
TGME49_230160-t26_1-p1	[R].VDTDPEALGPLPEK.[Q]	1.20731e+06	1.33425e+06		20.2034	20.3476		0.723443	1.00778		0.723443	1.00778		0.284342	-0.173273	0.187189
P16615	[R].VDQSILTGESVSVIK.[H]	313597	255765		18.2586	17.9645		-1.22137	-1.37536		-1.22137	-1.37536		-0.153984	1.10236	1.77346
Q14247	[R].VDQSAVGFEYQGK.[T]	1.60922e+06	1.06736e+06		20.6179	20.0256		1.13801	0.6858		1.13801	0.6858		-0.452206	-0.0238681	0.0637957
P46940	[K].VDQIQEIVTGNPTVIK.[M]	321274	561306		18.2934	19.0984		-1.18648	-0.241389		-1.18648	-0.241389		0.945094	0.778394	5.79899
P05023	[K].VDNSSLTGESEPQTR.[S]		82879.6			16.3387			-3.00109		-4.7264	-3.00109		1.72532	1.72532	#DIV/0!
P06748	[K].VDNDENEHQLSLR.[T]	227764	212055		17.7972	17.6941		-1.68274	-1.64574		-1.68274	-1.64574		0.0370079	-0.78417	1.21185
Q9NR99	[K].VFGNNNIPEAR.[N]	607088	667187		19.2115	19.3477		-0.268381	0.00791591		-0.268381	0.00791591		0.276297	1.0459	5.63353
Q09666	[K].VDINAPDVDVHGPDWHLK.[M]	150991	204182		17.2041	17.6395		-2.27582	-1.70032		-2.27582	-1.70032		0.5755	-0.609847	6.33342
P35908	[K].VDLLNQEIEFLK.[V]	6.08928e+06	3.97624e+06		22.5378	21.923		3.05791	2.58316		3.05791	2.58316		-0.474757	-0.874275	8.31431
P21266	[R].VDIIENQVMDFR.[T]	140257	217996		17.0977	17.7339		-2.38222	-1.60587		-2.38222	-1.60587		0.776343	0.900729	1.9519
Q09666	[R].VDIETPNLEGTLTGPR.[L]	1.50864e+06	2.12653e+06		20.5248	21.0201		1.04489	1.68026		1.04489	1.68026		0.635366	-0.609847	6.33342
Q09666	[K].VDIDVPDVNVQGPDWHLK.[M]		355796			18.4407			-0.899127		-4.77036	-0.899127		3.87123	-0.609847	6.33342
Q07065	[K].VASLEESEGNKQDLK.[A]	1.26731e+06	420536		20.2733	18.6819		0.793416	-0.657946		0.793416	-0.657946		-1.45136	-1.51295	12.2444
P06576	[K].VLDSGAPIKIPVGPETLGR.[I]	263681	230106		18.0084	17.8119		-1.47149	-1.52788		-1.47149	-1.52788		-0.0563844	-0.286014	0.78941
P29401	[R].VLDPFTIKPLDR.[K]	162812	252648		17.3128	17.9468		-2.16708	-1.39305		-2.16708	-1.39305		0.774033	1.60128	4.323
O00299	[K].VLDNYLTSPLPEEVDETSAEDEGVSQR.[K]	885080	1.07447e+06		19.7554	20.0352		0.275523	0.695374		0.275523	0.695374		0.419851	-0.00991296	0.0154462
P60660	[K].VLDFEHFLPMLQTVAK.[N]	134022122	106546448		26.9979	26.6669		7.51797	7.32709		7.51797	7.32709		-0.190879	-0.217382	0.683312
Q14257	[R].VIDFDENTALDDAEEESFR.[K]	1.06938e+06	1.41368e+06		20.0283	20.431		0.548422	1.09121		0.548422	1.09121		0.542789	0.847064	3.0815
P46459	[R].VLDDGELLVQQTK.[N]	345237	441659		18.3972	18.7526		-1.0827	-0.587243		-1.0827	-0.587243		0.495456	1.22948	2.41552
P12814	[K].VLAVNQENEQLMEDYEK.[L]	1172849	877392		20.1616	19.7429		0.68166	0.403045		0.68166	0.403045		-0.278615	-0.576739	4.31749
O43707	[K].VLAVNQENEHLMEDYEK.[L]	538869	266821		19.0396	18.0255		-0.440351	-1.3143		-0.440351	-1.3143		-0.873952	-1.02259	7.89196
Q02413	[R].VIAPSSSLPTSLTIHHPR.[E]	356586			18.4439			-1.03603			-1.03603	-4.43879		-3.40276	-1.08615	5.10119
Q14974	[R].VLANPGNSQVAR.[V]	572330	576072		19.1265	19.1359		-0.353439	-0.203927		-0.353439	-0.203927		0.149512	0.668818	1.19647
Q15149	[K].VLALPEPSPAAPTLR.[S]	664914	950357		19.3428	19.8581		-0.137117	0.518293		-0.137117	0.518293		0.65541	0.366327	6.03859
P58107	[R].VLADPSDDTK.[G]	720930	769097		19.4595	19.5528		-0.0204268	0.21299		-0.0204268	0.21299		0.233417	0.92232	1.74011
P35579	[K].VKVNKDDIQK.[M]	2704821	4.01967e+06		21.3671	21.9386		1.88718	2.59883		1.88718	2.59883		0.711653	-0.413722	9.03428
P21333	[R].VKVEPSHDASK.[V]	1.74651e+06	2.07626e+06		20.736	20.9856		1.25612	1.64574		1.25612	1.64574		0.38962	0.105789	0.87688
Q9NZR1	[K].VKPVFEEPPNPTNVEISLQQMK.[A]	532472	570513		19.0223	19.1219		-0.457581	-0.217916		-0.457581	-0.217916		0.239665	-0.00384086	0.00649758
P13693	[R].VKPFMTGAAEQIK.[H]	1.37837e+06	1.02586e+06		20.3945	19.9684		0.914609	0.62858		0.914609	0.62858		-0.286028	0.326743	0.368179
P35579	[K].VKLQEMEGTVK.[S]	14339788	1.17944e+07		23.7735	23.4916		4.29359	4.15178		4.29359	4.15178		-0.141811	-0.413722	9.03428
P16402	[K].VKKPATAAGTK.[K]	28130	27709.6		14.7798	14.7581		-4.7001	-4.58172		-4.7001	-4.58172		0.118388	-0.69043	2.92727
Q6WCQ1	[R].VKESEIQYLK.[Q]	1084004	528325		20.0479	19.0111		0.568013	-0.328752		0.568013	-0.328752		-0.896764	-0.75772	7.00721
Q02952	[K].VKEESQLPGTGGPEDVLQPVQR.[A]	794050			19.5989			0.118945			0.118945	-4.387		-4.50594	-0.0808851	0.202548
Q92841	[K].VLEEANQAINPK.[L]		232349			17.8259			-1.51388		-4.53244	-1.51388		3.01856	1.25253	2.03708
P35030	[K].VLEGNEQFINAAK.[I]	108861160	100783760		26.6979	26.5867		7.21799	7.24687		7.21799	7.24687		0.0288831	0.0288831	#DIV/0!
P35579	[K].VLLQGKGDSEHK.[R]	180131	76287.3		17.4587	16.2192		-2.02124	-3.12066		-2.02124	-3.12066		-1.09942	-0.413722	9.03428
P07900	[K].VILHLKEDQTEYLEER.[R]	649558	872915		19.3091	19.7355		-0.170827	0.395666		-0.170827	0.395666		0.566492	0.491941	2.26811
P18669	[R].VLIAAHGNSLR.[G]	358097	666799		18.45	19.3469		-1.02994	0.00707674		-1.02994	0.00707674		1.03701	1.20802	3.49036
P04406	[K].VIHDNFGIVEGLMTTVHAITATQK.[T]	2953689			21.4941			2.01416			2.01416	-4.45365		-6.46781	0.314891	0.977001
P60660	[K].VLGNPKSDEMNVK.[V]	229098			17.8056			-1.67432			-1.67432	-4.4186		-2.74428	-0.217382	0.683312
P07093	[K].VLGITDMFDSSK.[A]	164884	169999		17.3311	17.3752		-2.14883	-1.96465		-2.14883	-1.96465		0.184178	-0.375832	0.695211
O94832	[K].VIGFKPEEIQTVYK.[I]	2.28272e+06	2.33759e+06		21.1223	21.1566		1.6424	1.81677		1.6424	1.81677		0.174375	-0.234618	1.35607
P02511	[K].VLGDVIEVHGK.[H]	660211	584319		19.3326	19.1564		-0.147359	-0.183419		-0.147359	-0.183419		-0.0360596	-0.00492038	0.00832907
Q14517	[K].VLGANSNPPEFTQTAYK.[A]	247022	285523		17.9143	18.1232		-1.56565	-1.21657		-1.56565	-1.21657		0.349077	-0.191912	0.253675
Q06210	[R].VIFLEDDDVAAVVDGR.[L]	341924			18.3833			-1.09661			-1.09661	-4.39623		-3.29962	0.181554	0.3671
TGME49_231630-t26_1-p1	[R].VIEVPQVQYVDR.[I]	2.44194e+06	1.31763e+06		21.2196	20.3295		1.73967	0.9897		1.73967	0.9897		-0.74997	-0.235169	0.526414
P62913	[K].VLEQLTGQTPVFSK.[A]	6.3538e+06	9018796		22.5992	23.1045		3.11926	3.76469		3.11926	3.76469		0.645425	1.0933	2.4539
P06702	[K].VIEHIMEDLDTNADK.[Q]	207400	114773		17.6621	16.8084		-1.81787	-2.53139		-1.81787	-2.53139		-0.71352	-0.451718	0.648787
Q9NR12	[K].VLEEGGFFEEK.[G]	431277	1.01391e+06		18.7183	19.9515		-0.761671	0.611686		-0.761671	0.611686		1.37336	-0.385373	0.440381
P52272	[K].VKEDPDGEHAR.[R]		155624			17.2477			-2.09211		-4.54248	-2.09211		2.45037	0.709826	2.74737
P61224	[R].VKDTDDVPMILVGNK.[C]	264140	295678		18.0109	18.1737		-1.46898	-1.16615		-1.46898	-1.16615		0.302832	-0.488804	0.831231
Q14315	[R].VHVQPAVDTSGVK.[V]	739821	808201		19.4968	19.6244		0.0168918	0.284538		0.0168918	0.284538		0.267646	1.07144	12.2167
O00571	[R].VGNLGLATSFFNER.[N]	561318	60111.6		19.0985	15.8754		-0.381466	-3.46446		-0.381466	-3.46446		-3.08299	-0.50132	1.56788
P0DPH8	[K].VGINYQPPTVVPGGDLAK.[V]	1.13991e+07	1.26131e+07		23.4424	23.5884		3.96249	4.24861		3.96249	4.24861		0.286118	1.05514	4.37092
Q9NR99	[K].VGLKPEANK.[Q]	739364	1173963		19.4959	20.163		0.0159999	0.823139		0.0159999	0.823139		0.807139	1.0459	5.63353
P10809	[K].VGGTSDVEVNEK.[K]	386193	468499		18.559	18.8377		-0.920964	-0.502131		-0.920964	-0.502131		0.418833	-0.15328	0.347779
Q09666	[K].VGGSGVNVNAK.[G]	1.27877e+06	889781		20.2863	19.7631		0.806395	0.423275		0.806395	0.423275		-0.383121	-0.609847	6.33342
O95425	[K].VGGMHETVLTVTGK.[S]	789761	481606		19.5911	18.8775		0.11113	-0.462321		0.11113	-0.462321		-0.573451	-0.324575	2.48915
P07305	[K].VGENADSQIK.[L]	2.45538e+07	2.20938e+07		24.5494	24.3971		5.06952	5.05732		5.06952	5.05732		-0.0121977	0.700285	2.40607
Q8WXX5	[R].VGEGDKEDATR.[R]	259064	159232		17.9829	17.2808		-1.49698	-2.05904		-1.49698	-2.05904		-0.562062	-0.592475	1.45304
P49327	[K].VGDPQELNGITR.[A]		926796			19.8219			0.482075		-4.69489	0.482075		5.17697	1.28108	10.8222
Q02413	[K].VGDFVATDLDTGRPSTTVR.[Y]		284371			18.1174			-1.2224		-4.54628	-1.2224		3.32388	-1.08615	5.10119
Q9Y490	[K].VGDDPAVWQLK.[N]	863373	1.00876e+06		19.7196	19.9441		0.239698	0.60433		0.239698	0.60433		0.364632	0.13449	0.695969
P30044	[K].VGDAIPAVEVFEGEPGNK.[V]	157665	268513		17.2665	18.0346		-2.21342	-1.30518		-2.21342	-1.30518		0.90824	0.870219	1.36306
Q9Y490	[K].VGAIPANALDDGQWSQGLISAAR.[M]		182142			17.4747			-1.86511		-4.72835	-1.86511		2.86324	0.13449	0.695969
Q9Y6N5	[K].VGAENVAIVEPSER.[H]		198190			17.5965			-1.74329		-4.5071	-1.74329		2.76381	-1.3909	2.76811
TGME49_239760-t26_1-p1	[K].VFVTAELPFSK.[R]	2.22225e+06	1.31605e+06		21.0836	20.3278		1.60366	0.987967		1.60366	0.987967		-0.615696	-1.61566	2.65501
O14979	[K].VFVGGLSPDTSEEQIK.[E]	547047	603975		19.0613	19.2041		-0.41862	-0.135688		-0.41862	-0.135688		0.282932	0.192146	0.254006
P12109	[K].VFSVAITPDHLEPR.[L]	1.71008e+06	2.54967e+06		20.7056	21.2819		1.22571	1.94206		1.22571	1.94206		0.716357	0.440423	1.48009
P13639	[R].VFSGLVSTGLK.[V]	1122059	1.89657e+06		20.0977	20.855		0.617791	1.51515		0.617791	1.51515		0.897355	0.376173	1.48982
P04080	[R].VFQSLPHENKPLTLSNYQTNK.[A]	3102693	4.59006e+06		21.5651	22.1301		2.08516	2.79027		2.08516	2.79027		0.705102	0.478078	0.557286
P07910	[R].VFIGNLNTLVVK.[K]	168897	224572		17.3658	17.7768		-2.11414	-1.563		-2.11414	-1.563		0.551137	1.11001	3.15075
P49419	[R].VGNPWDPNVLYGPLHTK.[Q]	115039	269834		16.8118	18.0417		-2.66817	-1.2981		-2.66817	-1.2981		1.37006	1.20008	1.50327
Q8NDI1	[K].VGNYETDTNSSVDQEK.[F]	168931			17.3661			-2.11385			-2.11385	-4.47012		-2.35627	-2.35627	#DIV/0!
Q86V48	[R].VGPSSGDAPEPSSR.[R]	149945			17.1941			-2.28585			-2.28585	-4.59635		-2.3105	-2.31958	2.77559
P43235	[R].VGPVSVAIDASLTSFQFYSK.[G]		800899			19.6113			0.271445		-4.71955	0.271445		4.99099	2.42848	5.75585
P04080	[K].VHVGDEDFVHLR.[V]	1.07079e+06	1.54268e+06		20.0302	20.557		0.550322	1.2172		0.550322	1.2172		0.666873	0.478078	0.557286
O43852	[K].VHNDAQSFDYDHDAFLGAEEAK.[T]	765964	1.21194e+06		19.5469	20.2089		0.066992	0.869067		0.066992	0.869067		0.802075	-0.0547563	0.128602
Q6IS14	[K].VHLVGIDIFTGK.[K]	927309	1.27552e+06		19.8227	20.2826		0.342764	0.942832		0.342764	0.942832		0.600068	0.600068	#DIV/0!
P27635	[R].VHIGQVIMSIR.[T]	1.43425e+06	1.64953e+06		20.4519	20.6536		0.971937	1.31381		0.971937	1.31381		0.341874	-0.761122	1.39147
P31943	[R].VHIEIGPDGR.[V]	3.13203e+06	4.41844e+06		21.5787	22.0751		2.09874	2.73529		2.09874	2.73529		0.636551	0.109977	0.197546
O43852	[R].VHHEPQLSDK.[V]	1.52366e+06	1.42439e+06		20.5391	20.4419		1.05919	1.1021		1.05919	1.1021		0.0429091	-0.0547563	0.128602
P21333	[R].VHGPGIQSGTTNKPNK.[F]	2.75049e+06	2.49028e+06		21.3913	21.2479		1.91133	1.90806		1.91133	1.90806		-0.00327071	0.105789	0.87688
Q9H223	[KR].VHAYIISYLK.[K]	996021	1.28727e+06		19.9258	20.2959		0.445891	0.956071		0.445891	0.956071		0.510181	0.283864	0.557349
Q9NZN3	[K].VHAYIISSLK.[K]	1.39023e+06	617903		20.4069	19.237		0.926966	-0.102796		0.926966	-0.102796		-1.02976	0.721467	2.34401
TGME49_267500-t26_1-p1	[K].VHAQVQQLFAR.[M]	2916148	2420158		21.4756	21.2067		1.99571	1.86685		1.99571	1.86685		-0.128853	-0.0487013	0.0609009
P46939	[R].VFLADQPIEAPEEPR.[R]		230841			17.8165			-1.52328		-4.72319	-1.52328		3.19991	1.19459	4.13393
Q09666	[K].VHAPGLNLSGVGGK.[M]	1.41531e+06	1.88882e+06		20.4327	20.8491		0.952757	1.50924		0.952757	1.50924		0.55648	-0.609847	6.33342
P12110	[R].VGVVQYSHEGTFEAIQLDDER.[I]		888795			19.7615			0.421674		-4.70194	0.421674		5.12361	0.831996	3.39041
O00571	[R].VGSTSENITQK.[V]	336858	305520		18.3618	18.2209		-1.11814	-1.11891		-1.11814	-1.11891		-0.000767503	-0.50132	1.56788
P27816	[K].VGSLDNVGHLPAGGAVK.[T]	240081	337977		17.8732	18.3666		-1.60676	-0.973252		-1.60676	-0.973252		0.633513	0.231047	0.358057
P38606	[R].VGSHITGGDIYGIVSENSLIK.[H]		279018			18.09			-1.24982		-4.56196	-1.24982		3.31214	2.66398	1.86675
P21333	[K].VGSAADIPINISETDLSLLTATVVPPSGR.[E]	2.04586e+06	1.60072e+06		20.9643	20.6103		1.48435	1.27047		1.48435	1.27047		-0.213876	0.105789	0.87688
P56945	[R].VGQGYVYEAAQPEQDEYDIPR.[H]	2.10231e+06			21.0035			1.52362			1.52362	-4.62741		-6.15103	-0.403593	1.6306
Q07065	[K].VASLEESEGNK.[Q]	1.58122e+06	584818		20.5926	19.1576		1.11268	-0.182188		1.11268	-0.182188		-1.29487	-1.51295	12.2444
P21333	[K].VAQPTITDNKDGTVTVR.[Y]	270946	201963		18.0476	17.6237		-1.43228	-1.71609		-1.43228	-1.71609		-0.283805	0.105789	0.87688
P22735	[R].TQSDAGEFQLPFDPR.[N]		168968			17.3664			-1.97342		-4.61066	-1.97342		2.63724	-0.464301	0.88842
TGME49_313380-t26_1-p1	[K].TQQTIYEQEVR.[R]	2.50268e+06	1.89245e+06		21.255	20.8518		1.77512	1.51201		1.77512	1.51201		-0.263107	0.0775375	0.167348
P33176	[K].TQMLDQEELLASTR.[R]	266228	554872		18.0223	19.0818		-1.45762	-0.258022		-1.45762	-0.258022		1.1996	0.515803	1.98957
Q9UM54	[K].TQLNLLLDK.[L]	774128	463263		19.5622	18.8215		0.0822871	-0.518346		0.0822871	-0.518346		-0.600633	-0.793189	5.64539
Q9P2E9	[K].TQLEWTEAILEDEQTQR.[Q]		313348			18.2574			-1.08241		-4.52647	-1.08241		3.44406	-1.44724	6.96588
P35580	[RK].TQLEELEDELQATEDAK.[L]	9.23016e+07	3.9368e+07		26.4599	25.2305		6.97993	5.8907		6.97993	5.8907		-1.08922	-0.640132	14.4941
Q15746	[R].TQAVLTVQEPHDGTQPWFISKPR.[S]	313025	556607		18.2559	19.0863		-1.22401	-0.253518		-1.22401	-0.253518		0.970492	0.395247	2.02226
TGME49_310780-t26_1-p1	[R].TQATATYYHPAAAPPPGPSVFVFTPSSVQPGAEVTPGYSGLQLR.[Q]	74662.8	1983733		16.1881	20.9198		-3.29182	1.57997		-3.29182	1.57997		4.87179	1.6154	3.81577
P27824	[K].TPYTIMFGPDK.[C]	388767	328794		18.5685	18.3268		-0.911381	-1.01299		-0.911381	-1.01299		-0.101612	0.032214	0.100228
Q96J84	[R].TPYEAYDPIGK.[Y]	708712			19.4348			-0.0450862			-0.0450862	-4.61868		-4.57359	-2.5715	6.06643
Q14204	[K].TPVSITEHPK.[I]	231096	770806		17.8181	19.556		-1.66179	0.216191		-1.66179	0.216191		1.87798	0.913634	14.7474
Q14204	[R].TPVIDADKPVSSQLR.[V]	721997	698437		19.4616	19.4138		-0.0182924	0.0739538		-0.0182924	0.0739538		0.0922462	0.913634	14.7474
P60866	[K].TPVEPEVAIHR.[I]	9.21774e+06	5.98169e+06		23.136	22.5121		3.65606	3.17231		3.65606	3.17231		-0.48375	-0.0210129	0.0216076
O95425	[K].TPTGEGLLDSPSK.[T]	2.70834e+06	1696350		21.369	20.694		1.88905	1.35419		1.88905	1.35419		-0.534864	-0.324575	2.48915
Q8WUM4	[R].TPSNELYKPLR.[A]	404191	502906		18.6247	18.9399		-0.855247	-0.399887		-0.855247	-0.399887		0.45536	1.08981	6.22876
P06396	[K].TPSAAYLWVGTGASEAEKTGAQELLR.[V]	377272	231206		18.5252	17.8188		-0.954679	-1.521		-0.954679	-1.521		-0.566321	-0.460365	1.79051
P06396	[K].TPSAAYLWVGTGASEAEK.[T]	1.81149e+06	2.01069e+06		20.7887	20.9393		1.30882	1.59944		1.30882	1.59944		0.290621	-0.460365	1.79051
TGME49_311470-t26_1-p1	[R].TPQATGGQSSRPPNPTVSPSK.[A]	108052	305142		16.7214	18.2191		-2.75856	-1.1207		-2.75856	-1.1207		1.63786	1.10309	1.77475
Q14204	[R].TPNGVVLAPVQLGK.[W]	445687	749035		18.7657	19.5147		-0.714254	0.174857		-0.714254	0.174857		0.889111	0.913634	14.7474
TGME49_311720-t26_1-p1	[K].TQTFSTYSDNQSAVLIQVYEGERPMTK.[H]		380828			18.5388			-0.801035		-4.56921	-0.801035		3.76817	2.15487	11.8469
Q14247	[K].TQTPPVSPAPQPTEER.[L]	775401	597752		19.5646	19.1892		0.0846574	-0.15063		0.0846574	-0.15063		-0.235287	-0.0238681	0.0637957
P48960	[K].TSSAEVTIQNVIK.[L]	231615			17.8214			-1.65856			-1.65856	-4.50012		-2.84156	-2.84156	#DIV/0!
Q13428	[K].TSQVGAASAPAK.[E]	290280			18.1471			-1.33284			-1.33284	-4.54522		-3.21238	-1.48522	9.8133
P35908	[R].TSQNSELNNMQDLVEDYKK.[K]	10143089	3.16584e+06		23.274	21.5942		3.79407	2.25434		3.79407	2.25434		-1.53973	-0.874275	8.31431
P35908	[R].TSQNSELNNMQDLVEDYK.[K]	5.75405e+06	4200735		22.4561	22.0022		2.97622	2.66239		2.97622	2.66239		-0.313826	-0.874275	8.31431
Q14315	[R].TSQLNVGTSTDVSLK.[I]	677332	854715		19.3695	19.7051		-0.110422	0.365267		-0.110422	0.365267		0.475689	1.07144	12.2167
P23634	[K].TSPVEGLSGNPADLEK.[R]		399367			18.6074			-0.732461		-4.77202	-0.732461		4.03956	2.42128	1.74674
TGME49_230850-t26_1-p1	[R].TSPGTSLGVGSSLPSR.[F]	2.30269e+06	979048		21.1349	19.901		1.65496	0.561204		1.65496	0.561204		-1.09376	-1.42377	5.55518
P25705	[K].TSIAIDTIINQK.[R]	342692	404287		18.3866	18.625		-1.09337	-0.714796		-1.09337	-0.714796		0.378577	-0.238124	0.569614
TGME49_204020-t26_1-p1	[R].TSGTYATIVGHSDDGSK.[T]	119883	333669		16.8713	18.3481		-2.60865	-0.99176		-2.60865	-0.99176		1.61689	1.05207	2.34573
P05388	[K].TSFFQALGITTK.[I]	197349	160587		17.5904	17.293		-1.88954	-2.04682		-1.88954	-2.04682		-0.157283	0.214331	0.369815
P35580	[K].TSDVNETQPPQSE.[-]	9768415	4.84368e+06		23.2197	22.2077		3.73977	2.86786		3.73977	2.86786		-0.871912	-0.640132	14.4941
P46821	[R].TSDVGGYYYEK.[I]	582279	497881		19.1514	18.9254		-0.328575	-0.414376		-0.328575	-0.414376		-0.085801	-0.120169	0.296226
Q96CV9	[R].TSDSDQQAYLVQR.[G]	210639	194349		17.6844	17.5683		-1.79551	-1.77153		-1.79551	-1.77153		0.0239815	1.52247	1.21394
TGME49_293690-t26_1-p1	[R].TSALAFAEYLHQSGY.[-]	516713	265898		18.979	18.0205		-0.500922	-1.31931		-0.500922	-1.31931		-0.818384	-0.916778	1.44526
P12111	[R].TRPEFYLNSYMNK.[Q]		256584			17.9691			-1.37075		-4.69968	-1.37075		3.32893	1.08265	13.1638
P35579	[K].TRLQQELDDLLVDLDHQR.[Q]	5.87135e+06	3.49886e+06		22.4853	21.7385		3.00534	2.39864		3.00534	2.39864		-0.606697	-0.413722	9.03428
P02533	[K].TRLEQEIATYR.[RS]	3.60781e+06	4.73955e+06		21.7827	22.1763		2.30277	2.8365		2.30277	2.8365		0.533737	-0.815236	5.87261
P01040	[K].TQVVAGTNYYIK.[V]	839147			19.6786			0.198638			0.198638	-4.5155		-4.71414	-3.34713	5.0311
Q9H6W3	[R].TQTLPSENSEESR.[V]	74035.6			16.1759			-3.304			-3.304	-4.39506		-1.09107	-1.09107	#DIV/0!
TGME49_293690-t26_1-p1	[K].TPNGSIVIALYDEEKEQDK.[G]	226906			17.7917			-1.68819			-1.68819	-4.51999		-2.8318	-0.916778	1.44526
Q8WWI1	[R].TPLHNDNSWIR.[Q]	5079789	2.85586e+06		22.2763	21.4455		2.79641	2.10568		2.79641	2.10568		-0.690733	-0.779371	9.78647
Q8WUM4	[K].TMQGSEVVNVLK.[S]	359153	282676		18.4542	18.1088		-1.02569	-1.23103		-1.02569	-1.23103		-0.205342	1.08981	6.22876
Q04695	[R].TMQALEIELQSQLSMK.[A]		60414.7			15.8826			-3.4572		-4.50536	-3.4572		1.04816	-1.28997	6.02383
Q8IWE2	[K].TMNVLAESDPGFK.[R]		495490			18.9185			-0.421321		-4.62716	-0.421321		4.20583	0.609469	1.07358
TGME49_232410-t26_1-p1	[R].TMNEGGANQKIEIIFVSLDR.[D]	127719	141459		16.9626	17.11		-2.51731	-2.2298		-2.51731	-2.2298		0.287518	0.698849	1.78068
P15924	[R].TMIQSPSGVILQEAADVHAR.[Y]	375464	210150		18.5183	17.6811		-0.961611	-1.65876		-0.961611	-1.65876		-0.697148	-1.00918	16.9824
Q15019	[R].TMLITHMQDLQEVTQDLHYENFR.[S]		349765			18.416			-0.923791		-4.50813	-0.923791		3.58433	1.59833	4.84351
P29508	[R].TMGMVDIFNGDADLSGMTGSR.[G]		72451.1			16.1447			-3.1951		-4.71507	-3.1951		1.51997	0.308155	0.246415
TGME49_277080-t26_1-p1	[R].TMDTQNDVESAGR.[Q]		167603			17.3547			-1.98513		-4.78987	-1.98513		2.80474	1.11103	1.38837
P12035	[R].TLYDAELSQMQSHISDTSVVLSMDNNR.[S]	386084	483314		18.5586	18.8826		-0.921369	-0.457216		-0.921369	-0.457216		0.464153	-0.216295	0.23663
P41567	[K].TLTTVQGIADDYDK.[K]	197859	167166		17.5941	17.3509		-1.88581	-1.9889		-1.88581	-1.9889		-0.103082	-0.42834	0.494184
P08238	[R].TLTLVDTGIGMTK.[A]	585212	1859637		19.1586	20.8266		-0.321326	1.48677		-0.321326	1.48677		1.8081	1.24848	6.46309
P62979	[K].TITLEVEPSDTIENVK.[A]	1.67505e+07	7.9143e+06		23.9977	22.916		4.51778	3.57621		4.51778	3.57621		-0.941564	0.43432	0.353046
TGME49_289750-t26_1-p1	[K].TITLDVEPSDTIENVK.[A]	893400	722327		19.7689	19.4623		0.289021	0.122477		0.289021	0.122477		-0.166544	0.0813378	0.118134
O60664	[R].TLTAAAVSGAQPILSK.[L]	230440			17.814			-1.6659			-1.6659	-4.47766		-2.81176	-0.268183	0.297646
TGME49_230850-t26_1-p1	[R].TLSSTVSSAQTASR.[T]	263212			18.0059			-1.47406			-1.47406	-4.41674		-2.94268	-1.42377	5.55518
TGME49_289750-t26_1-p1	[R].TLSDYNIQKESTLHLVLR.[L]	1.8492e+06	2.03916e+06		20.8185	20.9595		1.33854	1.61973		1.33854	1.61973		0.281187	0.0813378	0.118134
P28838	[K].TIQVDNTDAEGR.[L]		120578			16.8796			-2.46022		-4.7238	-2.46022		2.26358	2.26358	#DIV/0!
P0DPH8	[R].TIQFVDWCPTGFK.[VC]	143964	243406		17.1353	17.893		-2.34458	-1.44681		-2.34458	-1.44681		0.897771	1.05514	4.37092
Q9P2E9	[R].TLQEQLENGPNTQLAR.[L]	260517			17.991			-1.48891			-1.48891	-4.44904		-2.96013	-1.44724	6.96588
P02533	[R].TMQNLEIELQSQLSMK.[A]	994535	261095		19.9237	17.9942		0.443736	-1.3456		0.443736	-1.3456		-1.78934	-0.815236	5.87261
P14923	[R].TMQNTSDLDTAR.[C]	495740	242922		18.9192	17.8901		-0.560701	-1.44968		-0.560701	-1.44968		-0.888982	-0.845111	3.65254
P04264	[R].TNAENEFVTIK.[K]	230619024	112533240		27.7809	26.7458		8.30101	7.40596		8.30101	7.40596		-0.895051	-0.815291	8.4514
P04264	[R].TNAENEFVTIKK.[D]	3.72981e+06	3637566		21.8307	21.7945		2.35075	2.45473		2.35075	2.45473		0.103979	-0.815291	8.4514
P55290	[R].TPHAEDMAELVIVGGK.[D]	1.21948e+06	816126		20.2178	19.6384		0.737913	0.298616		0.737913	0.298616		-0.439297	-0.411338	1.15553
P62263	[K].TPGPGAQSALR.[A]	21832276	20170602		24.38	24.2658		4.90003	4.92593		4.90003	4.92593		0.0259009	0.88469	1.65803
P46821	[K].TPGDFSYAYQKPEETTR.[S]	555345	513468		19.083	18.9699		-0.3969	-0.369901		-0.3969	-0.369901		0.0269997	-0.120169	0.296226
P60953	[K].TPFLLVGTQIDLR.[D]	140136			17.0965			-2.38346			-2.38346	-4.60734		-2.22388	-0.390531	0.446802
P55084	[R].TPFLLSGTSYK.[D]	252382	539463		17.9452	19.0412		-1.53468	-0.298653		-1.53468	-0.298653		1.23603	0.651849	0.782912
TGME49_235380-t26_1-p1	[K].TPFDYDLFHR.[T]	225277	84918.5		17.7813	16.3738		-1.69858	-2.96602		-1.69858	-2.96602		-1.26744	-1.26744	#DIV/0!
Q09666	[K].TPEMIIQKPK.[I]	235788			17.8471			-1.6328			-1.6328	-4.66229		-3.02949	-0.609847	6.33342
P27824	[K].TPELNLDQFHDK.[T]	1.97255e+06	1.75492e+06		20.9116	20.743		1.43171	1.40316		1.43171	1.40316		-0.0285501	0.032214	0.100228
P46821	[R].TPEEGGYSYDISEK.[T]	771507	617005		19.5573	19.2349		0.0773943	-0.104893		0.0773943	-0.104893		-0.182287	-0.120169	0.296226
P46821	[K].TPEDGDYSYEIIEK.[T]	558012	563409		19.0899	19.1038		-0.389988	-0.235993		-0.389988	-0.235993		0.153995	-0.120169	0.296226
Q96IZ0	[R].TSSGLGGSTTDFLEEWK.[A]	521994	282241		18.9937	18.1066		-0.486252	-1.23325		-0.486252	-1.23325		-0.746999	-0.434932	0.823205
P14866	[K].TPASPVVHIR.[G]	171476	198733		17.3876	17.6005		-2.09228	-1.73935		-2.09228	-1.73935		0.352937	0.151685	0.162798
P04083	[K].TPAQFDADELR.[A]	1.36649e+06	1.53532e+06		20.382	20.5501		0.902123	1.2103		0.902123	1.2103		0.308172	-0.160793	0.366586
P43490	[R].TPAGNFVTLEEGK.[G]	143428	364408		17.13	18.4752		-2.34996	-0.86462		-2.34996	-0.86462		1.48534	-0.424343	0.344558
P36957	[K].TPAFAESVTEGDVR.[W]	329388			18.3294			-1.1505			-1.1505	-4.59225		-3.44175	-1.64264	1.29447
P17858	[R].TNVLGHLQQGGAPTPFDR.[N]	257640	420044		17.975	18.6802		-1.50493	-0.659636		-1.50493	-0.659636		0.845291	1.25181	3.64261
Q07020	[R].TNSTFNQVVLK.[R]	640175	1.38336e+06		19.2881	20.3997		-0.191818	1.05992		-0.191818	1.05992		1.25174	1.10607	2.1439
P07355	[R].TNQELQEINR.[V]	2.45852e+06	2150351		21.2294	21.0361		1.74943	1.69632		1.74943	1.69632		-0.0531078	-0.310986	0.917731
P07355	[K].TPAQYDASELK.[A]	2.7712e+06	3.28492e+06		21.4021	21.6474		1.92215	2.30761		1.92215	2.30761		0.385456	-0.310986	0.917731
P17302	[K].VAQTDGVNVDMHLK.[Q]	887540	886683		19.7595	19.7581		0.279527	0.418242		0.279527	0.418242		0.138715	-0.00720406	0.012211
Q15746	[K].TSSSITLQAAR.[V]	346277	403057		18.4016	18.6206		-1.07836	-0.719193		-1.07836	-0.719193		0.359167	0.395247	2.02226
Q8WWI1	[K].TSTTGVATTQSPTPR.[S]	2.19897e+06	1.21277e+06		21.0684	20.2099		1.58847	0.870061		1.58847	0.870061		-0.718411	-0.779371	9.78647
P08195	[K].VAEDEAEAAAAAK.[F]	309387	118860		18.2391	16.8589		-1.24087	-2.48091		-1.24087	-2.48091		-1.24004	-1.56749	1.95834
P48047	[K].VAASVLNPYVK.[R]	768326	743662		19.5514	19.5043		0.0714335	0.164472		0.0714335	0.164472		0.0930381	-0.436277	0.62393
P50502	[K].VAAIEALNDGELQK.[A]	400552	268134		18.6116	18.0326		-0.868297	-1.30722		-0.868297	-1.30722		-0.438924	-1.255	2.04138
P19971	[R].VAAALDDGSALGR.[F]		257628			17.9749			-1.36489		-4.55727	-1.36489		3.19238	2.09176	1.56897
Q02413	[K].TYVVTGNMGSNDK.[V]	213605			17.7046			-1.77534			-1.77534	-4.54614		-2.7708	-1.08615	5.10119
P15880	[K].TYSYLTPDLWK.[E]	597693	1.00003e+06		19.189	19.9316		-0.29088	0.591797		-0.29088	0.591797		0.882678	-0.429704	0.716866
P08670	[R].TYSLGSALRPSTSR.[S]	37853864	22641278		25.1739	24.4325		5.69401	5.09264		5.69401	5.09264		-0.601376	-0.0672905	0.300559
Q9NX24	[R].TYQELLVNQNPIAQPLASR.[R]	229021			17.8051			-1.6748			-1.6748	-4.45137		-2.77657	-2.77657	#DIV/0!
P12273	[K].TYLISSIPLQGAFNYK.[Y]	297851			18.1842			-1.2957			-1.2957	-4.57766		-3.28196	-2.70082	4.2529
P02751	[K].TYHVGEQWQK.[E]	16242659	1.65869e+07		23.9533	23.9835		4.47336	4.64372		4.47336	4.64372		0.170365	1.08461	16.4699
Q9Y5X1	[K].TYEEIASLVAEQPK.[K]	229522	346671		17.8083	18.4032		-1.67165	-0.936609		-1.67165	-0.936609		0.735041	-0.572533	1.13715
P11021	[R].TWNDPSVQQDIK.[F]	2.35779e+06	1.21735e+06		21.169	20.2153		1.68908	0.875493		1.68908	0.875493		-0.813582	-1.07825	9.02413
O15143	[R].TWKPTLVILR.[I]	480756	410878		18.8749	18.6483		-0.604979	-0.691467		-0.604979	-0.691467		-0.0864875	-0.435001	0.726988
Q9UJU6	[R].TWEQQQEVVSR.[N]	690880	462332		19.3981	18.8186		-0.0818511	-0.521248		-0.0818511	-0.521248		-0.439397	-0.500386	1.5642
Q9UM54	[K].TVYSHLFDHVVNR.[V]	354312			18.4347			-1.04527			-1.04527	-4.65924		-3.61397	-0.793189	5.64539
P11142	[K].TVTNAVVTVPAYFNDSQR.[Q]	2.14925e+06	2.30887e+06		21.0354	21.1388		1.55548	1.79894		1.55548	1.79894		0.243462	-0.0111212	0.0263522
Q96B97	[K].TVTISQVSDNK.[A]	180973	105535		17.4654	16.6874		-2.01451	-2.65245		-2.01451	-2.65245		-0.637941	-0.547348	0.646407
Q16563	[K].TVTATFGYPFR.[L]	199991	289690		17.6096	18.1442		-1.87035	-1.19566		-1.87035	-1.19566		0.674683	0.674683	#DIV/0!
P62805	[K].TVTAMDVVYALKR.[Q]	194107	1.0754e+06		17.5665	20.0364		-1.91344	0.696628		-1.91344	0.696628		2.61006	1.176	2.67141
P62191	[R].VAEEHAPSIVFIDEIDAIGTK.[R]	147528			17.1706			-2.30929			-2.30929	-4.38309		-2.0738	-1.24489	2.44936
P62805	[K].TVTAMDVVYALK.[R]	928970	1.3193e+06		19.8253	20.3313		0.345346	0.991521		0.345346	0.991521		0.646174	1.176	2.67141
Q9NX63	[R].VAEELALEQAK.[K]	1.42169e+06	2351119		20.4392	21.1649		0.959245	1.8251		0.959245	1.8251		0.865855	0.795135	1.88955
TGME49_223940-t26_1-p1	[K].VAEHSSAAVTDR.[S]	1.37314e+06	993377		20.3891	19.922		0.909125	0.582166		0.909125	0.582166		-0.326959	0.174322	0.324058
P21333	[K].VAQPTITDNK.[D]	3.79048e+06	3.26454e+06		21.8539	21.6384		2.37402	2.29863		2.37402	2.29863		-0.0753934	0.105789	0.87688
P12268	[K].VAQGVSGAVQDK.[G]	149361	156160		17.1884	17.2527		-2.29149	-2.08715		-2.29149	-2.08715		0.204331	0.204331	#DIV/0!
P60709	[R].VAPEEHPVLLTEAPLNPKANR.[E]	731705	342109		19.4809	18.3841		0.000976839	-0.955722		0.000976839	-0.955722		-0.956699	0.732278	4.47434
P60709	[R].VAPEEHPVLLTEAPLNPK.[A]	8.38699e+08	9.65391e+08		29.6436	29.8465		10.1637	10.5067		10.1637	10.5067		0.34307	0.732278	4.47434
P62736	[R].VAPEEHPTLLTEAPLNPK.[A]	15209680	13059707		23.8585	23.6386		4.37856	4.2988		4.37856	4.2988		-0.079758	0.0888208	0.18201
P62266	[K].VANVSLLALYK.[G]	2359802	3.28541e+06		21.1702	21.6476		1.69031	2.30783		1.69031	2.30783		0.617517	-0.0323041	0.0458569
Q00610	[K].VANVELYYR.[A]	682610	1.23017e+06		19.3807	20.2304		-0.099223	0.890607		-0.099223	0.890607		0.98983	1.44943	12.7973
P21333	[R].VANPSGNLTETYVQDR.[G]	8.61947e+06	6.98246e+06		23.0392	22.7353		3.55924	3.39549		3.55924	3.39549		-0.163756	0.105789	0.87688
P06576	[R].VALTGLTVAEYFR.[D]	317830			18.2779			-1.20203			-1.20203	-4.48783		-3.28579	-0.286014	0.78941
TGME49_263050-t26_1-p1	[R].VALSIGVAVDHR.[R]		179764			17.4557			-1.88407		-4.68946	-1.88407		2.80539	0.498493	1.17733
P62333	[R].VALDMTTLTIMR.[Y]	173500	95882.6		17.4046	16.549		-2.07535	-2.79084		-2.07535	-2.79084		-0.715483	-0.605294	0.49893
Q9P0L0	[K].VAHSDKPGSTSTASFR.[D]	1.08638e+06	723070		20.0511	19.4638		0.571177	0.12396		0.571177	0.12396		-0.447217	0.477513	0.690637
Q9UJU6	[R].VAGTGEGGLEEMVEELNSGK.[V]	161340			17.2997			-2.18018			-2.18018	-4.5965		-2.41631	-0.500386	1.5642
P62258	[K].VAGMDVELTVEER.[N]	410768	494429		18.648	18.9154		-0.831962	-0.424414		-0.831962	-0.424414		0.407548	-0.203454	0.311732
Q16698	[K].VAGHPNIVINNAAGNFISPTER.[L]	141872	373137		17.1142	18.5093		-2.3657	-0.830471		-2.3657	-0.830471		1.53523	1.90206	2.34125
TGME49_207840-t26_1-p1	[R].VAGFVTHLMK.[R]	3.3218e+06	3.85284e+06		21.6635	21.8775		2.18361	2.53767		2.18361	2.53767		0.354067	0.803189	2.1154
TGME49_250710-t26_1-p1	[K].VAGAGSLQASIGEHDFFNDYDQDEEYR.[K]	150842			17.2027			-2.27725			-2.27725	-4.41281		-2.13556	0.0871185	0.237428
Q8IWE2	[K].VAELILHGQEEEKPAQDQAK.[V]	390266	274412		18.5741	18.066		-0.905828	-1.27383		-0.905828	-1.27383		-0.368003	0.609469	1.07358
P19256	[K].VAELENSEFR.[A]	311832			18.2504			-1.22952			-1.22952	-4.49176		-3.26224	-3.26224	#DIV/0!
P98160	[R].VAEGQTLDLK.[C]	292599	625549		18.1586	19.2548		-1.32136	-0.0850538		-1.32136	-0.0850538		1.23631	1.23972	8.7228
O95292	[K].TVQSNSPISALAPTGK.[E]	475163	215581		18.8581	17.7179		-0.621864	-1.62194		-0.621864	-1.62194		-1.00008	-0.359343	0.408143
P46821	[K].TTSPPEVSGYSYEK.[T]	545682			19.0577			-0.422224			-0.422224	-4.47703		-4.0548	-0.120169	0.296226
P15104	[M].TTSASSHLNK.[G]	241886	117045		17.884	16.8367		-1.59596	-2.50311		-1.59596	-2.50311		-0.907147	-0.907147	#DIV/0!
O00151	[M].TTQQIDLQGPGPWGFR.[L]	218764	149651		17.739	17.1912		-1.74091	-2.14857		-1.74091	-2.14857		-0.407666	0.610806	1.5084
P17066	[R].TTPSYVAFTDTER.[L]	7395698	6.156e+06		22.8183	22.5536		3.33833	3.21374		3.33833	3.21374		-0.124585	0.313241	0.501343
P38646	[R].TTPSVVAFTADGER.[L]	1.81502e+06	977161		20.7916	19.8982		1.31163	0.558421		1.31163	0.558421		-0.753207	-0.549762	2.25936
P01857	[K].TTPPVLDSDGSFFLYSK.[L]	143610	255695		17.1318	17.9641		-2.34813	-1.37575		-2.34813	-1.37575		0.972374	0.972374	#DIV/0!
P62847	[K].TTPDVIFVFGFR.[T]	3255933	2.12257e+06		21.6346	21.0174		2.15471	1.67756		2.15471	1.67756		-0.477152	-0.0820843	0.119259
P09874	[R].TTNFAGILSQGLR.[I]		105506			16.687			-2.65285		-4.75384	-2.65285		2.101	1.90402	2.34341
P35580	[K].TTLQVDTLNAELAAER.[S]	2.72838e+07	12510260		24.7015	23.5766		5.22162	4.23679		5.22162	4.23679		-0.984825	-0.640132	14.4941
P24821	[R].TTIDLTEDENQYSIGNLKPDTEYEVSLISR.[R]	291148	67821		18.1514	16.0494		-1.32853	-3.29037		-1.32853	-3.29037		-1.96184	-0.320993	1.0902
P18124	[K].TTHFVEGGDAGNR.[E]	570144	723426		19.121	19.4645		-0.358959	0.124669		-0.358959	0.124669		0.483628	0.72058	1.3053
P60709	[R].TTGIVMDSGDGVTHTVPIYEGYALPHAILR.[L]	1.47157e+08	1.87816e+08		27.1328	27.4847		7.65285	8.14493		7.65285	8.14493		0.492077	0.732278	4.47434
P62736	[R].TTGIVLDSGDGVTHNVPIYEGYALPHAIMR.[L]	2.99068e+06	2.03132e+06		21.512	20.954		2.03212	1.61417		2.03212	1.61417		-0.417947	0.0888208	0.18201
P04899	[K].TTGIVETHFTFK.[D]	676789	880767		19.3683	19.7484		-0.11158	0.408584		-0.11158	0.408584		0.520163	0.140394	0.18205
P62847	[K].TTGFGMIYDSLDYAK.[K]	4.34279e+06	3.83789e+06		22.0502	21.8719		2.57027	2.53207		2.57027	2.53207		-0.0382001	-0.0820843	0.119259
P54821	[R].TTFNSSQLQALER.[V]	241467	303362		17.8815	18.2107		-1.59846	-1.12913		-1.59846	-1.12913		0.469324	0.469324	#DIV/0!
Q9ULV4	[K].TTDTASVQNEAK.[L]	426172	299621		18.7011	18.1928		-0.778851	-1.14704		-0.778851	-1.14704		-0.368188	0.751331	1.76351
P53396	[R].TTDGVYEGVAIGGDR.[Y]	348415	489784		18.4104	18.9018		-1.06948	-0.438031		-1.06948	-0.438031		0.631447	1.65897	5.59668
P13647	[R].TTAENEFVMLK.[K]	2.58171e+06	1.14442e+06		21.2999	20.1262		1.81997	0.786363		1.81997	0.786363		-1.03361	-0.750559	4.0399
P61247	[K].TSYAQHQQVR.[Q]	9.72146e+06	9.47639e+06		23.2127	23.1759		3.73282	3.83609		3.73282	3.83609		0.103273	0.374322	1.68517
TGME49_225690-t26_1-p1	[R].TTTAPTEYQVPVGADASDR.[Q]		189896			17.5349			-1.80496		-4.5816	-1.80496		2.77663	-0.218089	0.238714
Q05682	[K].TTTTNTQVEGDDEAAFLER.[L]	5.71071e+06	3.57549e+06		22.4452	21.7697		2.96531	2.42989		2.96531	2.42989		-0.535418	-0.295554	1.41786
P12273	[R].TVQIAAVVDVIR.[E]	1.16343e+06			20.15			0.670032			0.670032	-4.66658		-5.33661	-2.70082	4.2529
Q14247	[K].TVQGSGHQEHINIHK.[L]	684125	480208		19.3839	18.8733		-0.0960262	-0.466515		-0.0960262	-0.466515		-0.370489	-0.0238681	0.0637957
P41250	[K].TVNVVQFEPSK.[G]	389069	626673		18.5697	19.2574		-0.910261	-0.0824634		-0.910261	-0.0824634		0.827798	2.45742	4.89047
P84095	[R].TVNLNLWDTAGQEEYDR.[L]	143861	144475		17.1343	17.1405		-2.34561	-2.19936		-2.34561	-2.19936		0.146251	2.05006	1.54514
P10809	[R].TVIIEQSWGSPK.[V]	769352	618426		19.5533	19.2382		0.0733586	-0.101575		0.0733586	-0.101575		-0.174934	-0.15328	0.347779
Q6ZVX7	[R].TVIAQHHVAPR.[T]	125649			16.939			-2.54089			-2.54089	-4.37655		-1.83567	-1.68021	2.09085
P46779	[K].TVGVEPAADGK.[G]	1.01948e+06	1.68658e+06		19.9594	20.6857		0.479476	1.34585		0.479476	1.34585		0.866374	1.40082	3.26149
Q14766	[R].TSTDLDVDVDQPK.[E]		506666			18.9507			-0.389141		-4.71142	-0.389141		4.32228	4.32228	#DIV/0!
P35579	[R].TVGQLYKEQLAK.[L]	1.99616e+06	3.38949e+06		20.9288	21.6926		1.44887	2.35282		1.44887	2.35282		0.903949	-0.413722	9.03428
Q9UIJ7	[K].TVGIDDLTGEPLIQR.[E]	155609			17.2476			-2.23236			-2.23236	-4.49947		-2.26711	-2.23031	1.64595
P39023	[K].TVFAEHISDECK.[R]	223062	197841		17.7671	17.594		-1.71284	-1.74583		-1.71284	-1.74583		-0.0329895	0.84873	2.47781
Q99536	[R].TVENVTVFGTASASK.[H]	516096	770131		18.9773	19.5547		-0.502645	0.214929		-0.502645	0.214929		0.717574	1.63075	4.41111
P21980	[K].TVEIPDPVEAGEEVK.[V]	514274	561219		18.9722	19.0982		-0.507748	-0.241612		-0.507748	-0.241612		0.266136	-0.177546	0.233453
P16615	[K].TVEEVLGHFGVNESTGLSLEQVK.[K]		223855			17.7722			-1.56761		-4.68798	-1.56761		3.12037	1.10236	1.77346
P23284	[K].TVDNFVALATGEK.[G]	1.21244e+06	784869		20.2095	19.5821		0.729553	0.242276		0.729553	0.242276		-0.487277	-1.17767	3.03562
P30043	[K].TVAGQDAVIVLLGTR.[N]	190680	314978		17.5408	18.2649		-1.93914	-1.07492		-1.93914	-1.07492		0.864211	0.765474	0.93301
P61513	[K].TVAGGAWTYNTTSAVTVK.[S]	854083	1.00527e+06		19.704	19.9391		0.224092	0.599331		0.224092	0.599331		0.37524	0.37524	#DIV/0!
TGME49_311470-t26_1-p1	[R].TVGPADYDEERPEQTPDYLSPTDVVTLQR.[F]		320114			18.2882			-1.05159		-4.64559	-1.05159		3.594	1.10309	1.77475
O94832	[K].TIPLYNLTGLSVSNGKDQLVVFHTK.[D]	243685	269045		17.8947	18.0375		-1.58527	-1.30233		-1.58527	-1.30233		0.28294	-0.234618	1.35607
P04406	[R].VIISAPSADAPMFVMGVNHEK.[Y]	1.55525e+06	5.0524e+06		20.5687	22.2685		1.08879	2.92872		1.08879	2.92872		1.83993	0.314891	0.977001
P38646	[R].VINEPTAAALAYGLDK.[S]	263641	283447		18.0082	18.1127		-1.47171	-1.2271		-1.47171	-1.2271		0.244609	-0.549762	2.25936
P35579	[R].YEILTPNSIPK.[G]	38050212	43453168		25.1814	25.373		5.70148	6.03314		5.70148	6.03314		0.331666	-0.413722	9.03428
Q05682	[R].YEIEETETVTK.[S]	6.57421e+06	3.6045e+06		22.6484	21.7814		3.16846	2.44155		3.16846	2.44155		-0.726911	-0.295554	1.41786
TGME49_310440-t26_1-p1	[R].YEGEWTDDK.[R]	425000	420312		18.6971	18.6811		-0.782824	-0.658716		-0.782824	-0.658716		0.124108	-0.324378	0.917119
TGME49_230210-t26_1-p1	[K].YEGEQEVIEVEVPEIEYK.[D]	229447			17.8078			-1.67212			-1.67212	-4.43463		-2.76251	0.241281	0.613157
Q0ZGT2	[R].YEEQRPSLK.[E]	965657	299304		19.8812	18.1913		0.401226	-1.14857		0.401226	-1.14857		-1.54979	-1.31218	7.98601
P35908	[K].YEELQVTVGR.[H]	1.61305e+07	7.55809e+06		23.9433	22.8496		4.46336	3.50977		4.46336	3.50977		-0.953589	-0.874275	8.31431
P02538	[K].YEELQVTAGR.[H]	7939044	4.0214e+06		22.9205	21.9393		3.44061	2.59945		3.44061	2.59945		-0.841159	0.207984	0.393388
P13647	[K].YEELQQTAGR.[H]	9291298	4797040		23.1474	22.1937		3.66752	2.8539		3.66752	2.8539		-0.813626	-0.750559	4.0399
P04264	[K].YEELQITAGR.[H]	1.41413e+08	63209808		27.0753	25.9136		7.59542	6.57383		7.59542	6.57383		-1.02159	-0.815291	8.4514
P49411	[K].YEEIDNAPEER.[A]	158200	175014		17.2714	17.4171		-2.20854	-1.92271		-2.20854	-1.92271		0.285826	0.828724	2.19902
P22695	[R].YEDFSNLGTTHLLR.[L]	172829	196404		17.399	17.5835		-2.08094	-1.75635		-2.08094	-1.75635		0.324588	1.05522	1.69018
P53618	[K].YEAAGTLVTLSSAPTAIK.[A]	113940	339121		16.7979	18.3714		-2.68201	-0.968377		-2.68201	-0.968377		1.71363	1.03821	1.99443
P00918	[K].YDPSLKPLSVSYDQATSLR.[I]	2.27382e+06	1.86672e+06		21.1167	20.8321		1.63676	1.49226		1.63676	1.49226		-0.144499	1.63085	1.28671
P47756	[K].YDPPLEDGAMPSAR.[L]	2235009	1.66573e+06		21.0918	20.6677		1.61192	1.3279		1.61192	1.3279		-0.28402	0.348043	0.943538
Q9UK41	[K].YDNMAELFAVVK.[T]	60621.7			15.8875			-3.59238			-3.59238	-4.65112		-1.05874	0.416621	0.47944
P22314	[R].YDGQVAVFGSDLQEK.[L]	773471	703172		19.561	19.4235		0.0810613	0.0837008		0.0810613	0.0837008		0.0026395	0.950384	2.85567
Q9NZN4	[K].YDEIFYNLAPADGK.[L]	263403	185615		18.0069	17.502		-1.47302	-1.83786		-1.47302	-1.83786		-0.364844	0.550703	1.55353
P31946	[R].YDDMAAAMK.[AN]	170141	151074		17.3764	17.2049		-2.10355	-2.13492		-2.10355	-2.13492		-0.0313693	-0.062576	0.0901008
Q9Y4I1	[R].YFATVSGSASEANVEEK.[V]	1.69614e+06	923570		20.6938	19.8169		1.2139	0.477045		1.2139	0.477045		-0.736855	0.193873	0.684528
Q9ULV4	[R].YFEITDESPYVHYLNTFSSK.[E]	596990	385674		19.1873	18.557		-0.292577	-0.782793		-0.292577	-0.782793		-0.490215	0.751331	1.76351
P02794	[K].YFLHQSHEER.[E]	1.55136e+06	1.73286e+06		20.5651	20.7247		1.08518	1.38491		1.08518	1.38491		0.299727	0.900883	1.9523
P00568	[K].YGYTHLSTGDLLR.[S]	3.73994e+06	3.39517e+06		21.8346	21.6951		2.35466	2.35524		2.35466	2.35524		0.000578982	-1.27725	2.5203
O95425	[K].YGSFEEAEASYPILNR.[A]	1.05995e+06	590157		20.0156	19.1707		0.535636	-0.169077		0.535636	-0.169077		-0.704713	-0.324575	2.48915
P21128	[R].YGSEQEFVDDLK.[N]	1.1292e+06	1.16521e+06		20.1069	20.1522		0.626938	0.812347		0.626938	0.812347		0.185409	0.510892	0.599341
P21589	[R].YGQSTGEFLQVGGIHVVYDLSR.[K]	1.12784e+06	626505		20.1051	19.257		0.625203	-0.0828511		0.625203	-0.0828511		-0.708054	-0.41656	1.37978
Q86YZ3	[RS].YGQQGSGSGQSPSR.[G]	853134	682706		19.7024	19.3809		0.222487	0.0410882		0.222487	0.0410882		-0.181399	-0.309796	1.68216
Q14011	[K].YGQISEVVVVK.[D]	81767.6	125353		16.3192	16.9356		-3.16068	-2.40417		-3.16068	-2.40417		0.75651	0.75651	#DIV/0!
Q86YZ3	[SHR].YGQHGSGSR.[Q]	1.95705e+06	1.00136e+06		20.9002	19.9335		1.42032	0.593707		1.42032	0.593707		-0.826614	-0.309796	1.68216
P24534	[K].YGPADVEDTTGSGATDSK.[D]	686300	453058		19.3885	18.7893		-0.0914449	-0.550481		-0.0914449	-0.550481		-0.459036	0.214068	0.285229
P13667	[K].YGIVDYMIEQSGPPSK.[E]	93638.7			16.5148			-2.96511			-2.96511	-4.50054		-1.53543	-0.893768	2.64404
O95425	[K].YGLTLDPEADSEYLSR.[Y]	1.42231e+06	630550		20.4398	19.2663		0.959875	-0.073566		0.959875	-0.073566		-1.03344	-0.324575	2.48915
TGME49_201760-t26_1-p1	[K].YGLLGHDDSGAESWTTETR.[S]	340290	277847		18.3764	18.0839		-1.10352	-1.25589		-1.10352	-1.25589		-0.152367	-0.141023	0.210379
Q14247	[R].YGLFPANYVELR.[Q]	457844	334352		18.8045	18.351		-0.67543	-0.988808		-0.67543	-0.988808		-0.313378	-0.0238681	0.0637957
TGME49_278870-t26_1-p1	[R].YGGVLQAVQVSR.[A]		361307			18.4629			-0.87695		-4.57757	-0.87695		3.70062	0.549293	1.6558
P21333	[K].YGGQPVPNFPSK.[L]	6.60446e+06	6.50568e+06		22.655	22.6333		3.17508	3.29345		3.17508	3.29345		0.118369	0.105789	0.87688
P21333	[K].YGGPYHIGGSPFK.[A]	6.40524e+06	7286654		22.6108	22.7968		3.1309	3.45701		3.1309	3.45701		0.326113	0.105789	0.87688
Q14315	[K].YGGPQHIVGSPFK.[A]	1.32716e+06	1.64208e+06		20.3399	20.6471		0.859983	1.30728		0.859983	1.30728		0.447297	1.07144	12.2167
O75369	[K].YGGPNHIVGSPFK.[A]	171938	441151		17.3915	18.7509		-2.0884	-0.588905		-2.0884	-0.588905		1.49949	0.0277466	0.0922039
P21333	[K].YGGDEIPFSPYR.[V]	4.74522e+06	3.86044e+06		22.178	21.8803		2.69812	2.54052		2.69812	2.54052		-0.1576	0.105789	0.87688
P00734	[K].YGFYTHVFR.[L]	696264	754051		19.4093	19.5243		-0.0706519	0.184487		-0.0706519	0.184487		0.255139	0.255139	#DIV/0!
P16070	[R].YGFIEGHVVIPR.[I]	11294841	8.72317e+06		23.4292	23.0564		3.94923	3.71661		3.94923	3.71661		-0.23263	-0.272753	0.57929
TGME49_226380-t26_1-p1	[R].YGEASVDDTQR.[R]	102620	126898		16.647	16.9533		-2.83297	-2.3865		-2.83297	-2.3865		0.446464	0.98991	1.22998
P10619	[K].YGDSGEQIAGFVK.[E]	276420	118103		18.0765	16.8497		-1.40342	-2.49013		-1.40342	-2.49013		-1.0867	-1.0867	#DIV/0!
P20020	[K].YGDLLPADGILIQGNDLK.[I]	386909	261746		18.5616	17.9978		-0.91829	-1.34201		-0.91829	-1.34201		-0.423717	0.991508	1.57746
P15924	[K].YGDGIQLTR.[S]	1.39261e+06	1.16949e+06		20.4094	20.1574		0.929431	0.817626		0.929431	0.817626		-0.111805	-1.00918	16.9824
P12236	[R].YFPTQALNFAFK.[D]	638829	737954		19.2851	19.4932		-0.194855	0.153356		-0.194855	0.153356		0.34821	0.11127	0.21611
O15460	[R].YFEQLLEEER.[E]	390775	368127		18.576	18.4898		-0.903949	-0.849972		-0.903949	-0.849972		0.0539767	-0.726558	1.11143
P55209	[K].YAVLYQPLFDK.[R]	304803	265049		18.2175	18.0159		-1.26241	-1.32392		-1.26241	-1.32392		-0.0615105	-0.34324	0.477533
Q14956	[R].WNFIYVFHTLGQYFQK.[L]		208719			17.6712			-1.66861		-4.54643	-1.66861		2.87782	-0.886206	1.39126
P01876	[R].WLQGSQELPR.[E]	241720	187217		17.883	17.5144		-1.59695	-1.82546		-1.59695	-1.82546		-0.228514	0.263472	0.292047
Q00610	[K].WLLLTGISAQQNR.[V]		315853			18.2689			-1.07092		-4.75436	-1.07092		3.68344	1.44943	12.7973
P17987	[K].WIGLDLSNGKPR.[D]		137525			17.0693			-2.27048		-4.63172	-2.27048		2.36124	0.973279	1.5452
Q8WWI1	[K].WIDATSGIYNSEK.[S]	5244679	2.43493e+06		22.3224	21.2154		2.8425	1.87563		2.8425	1.87563		-0.966866	-0.779371	9.78647
O94813	[K].WLADYLHTNPIETSGAR.[C]	287628			18.1338			-1.34608			-1.34608	-4.46147		-3.11539	-1.2747	5.57481
P27824	[K].WKPPMIDNPSYQGIWKPR.[K]	757503	410887		19.5309	18.6484		0.0509655	-0.691435		0.0509655	-0.691435		-0.742401	0.032214	0.100228
P02751	[R].WKEATIPGHLNSYTIK.[G]	699343	1.96892e+06		19.4156	20.909		-0.0642859	1.56916		-0.0642859	1.56916		1.63344	1.08461	16.4699
Q13185	[K].WKDSDEADLVLAK.[E]	297881	209317		18.1844	17.6753		-1.29555	-1.66448		-1.29555	-1.66448		-0.368937	-0.4506	0.522323
P08758	[K].WGTDEEKFITIFGTR.[S]	313660	246826		18.2588	17.9131		-1.22108	-1.42668		-1.22108	-1.42668		-0.205602	-0.391952	1.15398
P21333	[K].WGDEHIPGSPYR.[V]	1.15195e+06	1221129		20.1357	20.2198		0.655727	0.879968		0.655727	0.879968		0.224241	0.105789	0.87688
TGME49_309820-t26_1-p1	[K].WFQQTYDGIVLNH.[-]	338458	348594		18.3686	18.4112		-1.11131	-0.928628		-1.11131	-0.928628		0.18268	0.18268	#DIV/0!
Q8WWI1	[K].WEQQLQEEQEQK.[R]	1.55476e+06	612400		20.5683	19.2241		1.08833	-0.115702		1.08833	-0.115702		-1.20403	-0.779371	9.78647
P04264	[K].WELLQQVDTSTR.[T]	1.67962e+08	6.27942e+07		27.3236	25.9041		7.84363	6.56431		7.84363	6.56431		-1.27932	-0.815291	8.4514
Q14257	[R].WDPTANEDPEWILVEK.[D]	311754	547524		18.25	19.0626		-1.22988	-0.277255		-1.22988	-0.277255		0.952623	0.847064	3.0815
P02751	[K].WCGTTQNYDADQK.[F]	121341	386583		16.8887	18.5604		-2.59122	-0.779397		-2.59122	-0.779397		1.81183	1.08461	16.4699
P55072	[R].WALSQSNPSALR.[E]	392090	422117		18.5808	18.6873		-0.8991	-0.652534		-0.8991	-0.652534		0.246566	0.455412	1.46775
P10321	[K].WAAVVVPSGQEQR.[Y]	887936	765012		19.7601	19.5451		0.280171	0.205305		0.280171	0.205305		-0.0748656	-0.0533056	0.0554242
P05534	[K].WAAVVVPSGEEQR.[Y]	2745772	2.39954e+06		21.3888	21.1943		1.90885	1.85451		1.90885	1.85451		-0.0543468	0.943928	1.78737
Q9Y5Z4	[K].VYYTAGYNSPVK.[L]	123052			16.9089			-2.57102			-2.57102	-4.40287		-1.83186	-0.369155	0.297747
Q9Y277	[K].WNTDNTLGTEISWENK.[L]	143136	165339		17.127	17.3351		-2.3529	-2.00475		-2.3529	-2.00475		0.348153	-1.06903	1.71459
P21796	[K].WNTDNTLGTEITVEDQLAR.[G]	218584	115200		17.7378	16.8138		-1.7421	-2.52604		-1.7421	-2.52604		-0.783936	-0.814281	1.94511
O75083	[K].YAPSGFYIASGDVSGK.[L]	1.02348e+06	1.85605e+06		19.9651	20.8238		0.485129	1.48399		0.485129	1.48399		0.998857	1.38474	7.38909
P24821	[K].YAPISGGDHAEVDVPK.[S]	1.33814e+06	998768		20.3518	19.9298		0.871875	0.589974		0.871875	0.589974		-0.281902	-0.320993	1.0902
P23528	[R].YALYDATYETK.[E]	5451751	7.5342e+06		22.3783	22.845		2.89836	3.50521		2.89836	3.50521		0.606844	1.4321	3.34302
P60981	[R].YALYDASFETK.[E]	2317740	2510126		21.1443	21.2593		1.66436	1.91951		1.66436	1.91951		0.25515	0.129302	0.100056
O94925	[K].YAIAVNDLGTEYVHR.[Y]	203107	262490		17.6319	18.0019		-1.84804	-1.33791		-1.84804	-1.33791		0.510132	0.510132	#DIV/0!
P41252	[R].YAHQSGFHVDR.[R]	107899	97755.8		16.7193	16.5769		-2.76061	-2.76292		-2.76061	-2.76292		-0.00231285	1.13226	1.41589
TGME49_263520-t26_1-p1	[K].YAGAAAGAETIQR.[G]	839798			19.6797			0.199758			0.199758	-4.63617		-4.83592	-1.28799	3.3728
TGME49_310440-t26_1-p1	[R].YAEGDVYTGEWR.[D]	185408	310238		17.5003	18.243		-1.97958	-1.0968		-1.97958	-1.0968		0.882779	-0.324378	0.917119
Q9Y6N5	[K].YADALQEIIQER.[N]	72565.9	89642.4		16.147	16.4519		-3.33292	-2.88792		-3.33292	-2.88792		0.444999	-1.3909	2.76811
P55786	[R].YAAVTQFEATDAR.[R]	263644	244308		18.0082	17.8983		-1.4717	-1.44148		-1.4717	-1.44148		0.0302191	0.0608153	0.0463319
P0DOY2	[K].YAASSYLSLTPEQWK.[S]	88802.9			16.4383			-3.04161			-3.04161	-4.44159		-1.39998	-1.39998	#DIV/0!
Q14697	[R].WYQMGAYQPFFR.[A]	45377.4	85665.7		15.4697	16.3864		-4.01024	-2.95339		-4.01024	-2.95339		1.05685	0.843048	2.86436
P49327	[K].WTSQDSLLGMEFSGR.[D]		147952			17.1748			-2.16504		-4.71749	-2.16504		2.55244	1.28108	10.8222
TGME49_271930-t26_1-p1	[R].WTSFLPETQQDTAFYGR.[N]	405811			18.6305			-0.849476			-0.849476	-4.45993		-3.61046	-1.66137	3.34503
P04259	[K].WTLLQEQGTK.[T]	23802464	11330007		24.5046	23.4336		5.02468	4.09383		5.02468	4.09383		-0.930853	-0.577042	3.20346
Q14204	[R].WTDENIDTVALK.[H]	805889	530289		19.6202	19.0164		0.140296	-0.323396		0.140296	-0.323396		-0.463693	0.913634	14.7474
Q13561	[R].WSPIASTLPELVQR.[L]	167080			17.3502			-2.12974			-2.12974	-4.60631		-2.47657	-1.45038	4.78924
P61247	[K].WQTMIEAHVDVK.[T]	3.04267e+06	1.92089e+06		21.5369	20.8733		2.05698	1.53353		2.05698	1.53353		-0.523452	0.374322	1.68517
Q15149	[R].WQAVLAQTDVR.[Q]	1373891	1.26019e+06		20.3898	20.2652		0.90991	0.925391		0.90991	0.925391		0.0154811	0.366327	6.03859
TGME49_311230-t26_1-p1	[R].VYYASPEAPQTAGHLK.[Q]	819276	2.09762e+06		19.644	21.0003		0.164063	1.66051		0.164063	1.66051		1.49644	0.835627	8.27425
TGME49_294800-t26_1-p1	[K].YHYTVIDAPGHR.[D]	480416	489816		18.8739	18.9019		-0.606	-0.437936		-0.606	-0.437936		0.168064	0.168064	#DIV/0!
P06753	[K].YSQKEDKYEEEIK.[I]	189984	427453		17.5355	18.7054		-1.94441	-0.634412		-1.94441	-0.634412		1.31	-0.452191	0.760012
Q7L576	[R].YSNSEVVTGSGR.[Q]		165068			17.3327			-2.00712		-4.69059	-2.00712		2.68348	2.68348	#DIV/0!
P25311	[R].YSLTYIYTGLSK.[H]	282200	158967		18.1064	17.2784		-1.37357	-2.06145		-1.37357	-2.06145		-0.687886	-1.66288	3.93655
Q14525	[R].YSLENTLTESEAR.[Y]	339982			18.3751			-1.10483			-1.10483	-4.42909		-3.32426	-3.21721	4.88368
Q9NX63	[R].YSGAYGASVSDEELK.[R]	1.79308e+06	2.30067e+06		20.774	21.1336		1.29408	1.79381		1.29408	1.79381		0.49973	0.795135	1.88955
P62714	[K].YSFLQFDPAPR.[R]	135311			17.0459			-2.434			-2.434	-4.52114		-2.08714	0.440132	0.736816
P02751	[K].YSFCTDHTVLVQTR.[G]	218539	784211		17.7375	19.5809		-1.74239	0.241065		-1.74239	0.241065		1.98346	1.08461	16.4699
P67936	[K].YSEKEDKYEEEIK.[L]	687064	1.11218e+06		19.3901	20.085		-0.0898408	0.745141		-0.0898408	0.745141		0.834982	0.109163	0.335953
P09493	[K].YSEALKDAQEK.[L]	1.23404e+06	1.13607e+06		20.235	20.1156		0.75503	0.775803		0.75503	0.775803		0.0207736	0.161042	0.501578
P07305	[K].YSDMIVAAIQAEK.[N]	11097940	2.1995e+07		23.4038	24.3907		3.92386	5.05086		3.92386	5.05086		1.12699	0.700285	2.40607
O00159	[R].YRGVSFYEVPPHLFAVADTVYR.[A]	161000			17.2967			-2.18323			-2.18323	-4.64985		-2.46662	-0.758889	6.59727
TGME49_258410-t26_1-p1	[R].YRDQYGHPHTTLDFSR.[-]	2.53014e+06	1.74165e+06		21.2708	20.732		1.79086	1.39221		1.79086	1.39221		-0.398653	0.240393	0.462131
O43795	[K].YRDQFTDQQK.[L]	309888	341942		18.2414	18.3834		-1.23854	-0.956425		-1.23854	-0.956425		0.282113	-0.00824221	0.0310847
O95425	[R].YQTQPVTLGEVEQVQSGK.[L]	3.01515e+06	3461863		21.5238	21.7231		2.04387	2.3833		2.04387	2.3833		0.339428	-0.324575	2.48915
Q9NR99	[K].YQIYQDGTLLIQK.[A]	2.51887e+06	3.71015e+06		21.2643	21.823		1.78442	2.48323		1.78442	2.48323		0.698814	1.0459	5.63353
P45880	[K].YQLDPTASISAK.[V]	631085	730583		19.2675	19.4787		-0.212451	0.138871		-0.212451	0.138871		0.351323	-0.120671	0.218019
P07237	[K].YQLDKDGVVLFK.[K]	317413	264884		18.276	18.015		-1.20393	-1.32481		-1.20393	-1.32481		-0.120888	-0.66711	3.0539
Q14444	[K].YQEVTNNLEFAK.[E]	323708			18.3043			-1.17559			-1.17559	-4.62599		-3.4504	-1.66087	1.30642
Q8N1N4	[K].YQELQVSAQLHGDR.[M]	274901	96655.2		18.0686	16.5606		-1.41137	-2.77926		-1.41137	-2.77926		-1.36789	-1.23803	5.02527
P46940	[K].YQELINDIAR.[D]	670038	559898		19.3539	19.0948		-0.126043	-0.245013		-0.126043	-0.245013		-0.11897	0.778394	5.79899
P40121	[K].YQEGGVESAFHK.[T]	488060	269890		18.8967	18.042		-0.583227	-1.2978		-0.583227	-1.2978		-0.714576	0.251626	0.33971
Q9P0K7	[K].YQEAQEEIMK.[L]	400977	196283		18.6132	17.5826		-0.866767	-1.75724		-0.866767	-1.75724		-0.890477	-0.634289	3.20193
Q92522	[K].YSQLVVETIR.[R]	2.41313e+06	1.18666e+06		21.2025	20.1785		1.72255	0.838655		1.72255	0.838655		-0.883893	-0.565353	1.37205
Q9H2D6	[K].YQDVYVELSHIK.[T]	345787	381109		18.3995	18.5398		-1.0804	-0.799974		-1.0804	-0.799974		0.280427	0.259892	0.407454
P62269	[K].YSQVLANGLDNK.[L]	6.21486e+07	2.61696e+07		25.8892	24.6414		6.40929	5.30157		6.40929	5.30157		-1.10772	-1.42197	7.2301
P68104	[K].YYVTIIDAPGHR.[D]	12535242	20099280		23.5795	24.2606		4.09956	4.92082		4.09956	4.92082		0.821263	0.900861	2.43828
P07900	[R].YYTSASGDEMVSLK.[D]	1.48656e+06			20.5035			1.02362			1.02362	-4.54736		-5.57098	0.491941	2.26811
P00167	[K].YYTLEEIQK.[H]	208512	217505		17.6698	17.7307		-1.81015	-1.60913		-1.81015	-1.60913		0.201025	-0.725326	1.10929
TGME49_310780-t26_1-p1	[R].YYHSMYGNK.[T]	115973	233005		16.8234	17.83		-2.6565	-1.50982		-2.6565	-1.50982		1.14668	1.6154	3.81577
Q93052	[R].YYEGYYAAGPGYGGR.[N]	458756	457620		18.8074	18.8038		-0.672559	-0.536025		-0.672559	-0.536025		0.136534	0.0771793	0.0590269
TGME49_248700-t26_1-p1	[K].YYDVEVPIYVPR.[Y]	2572854	1.28795e+06		21.2949	20.2966		1.81501	0.956823		1.81501	0.956823		-0.858189	-0.566325	1.25164
P11586	[K].YVVVTGITPTPLGEGK.[S]	312669	513652		18.2543	18.9704		-1.22565	-0.369384		-1.22565	-0.369384		0.856265	1.20561	4.18131
P07203	[K].YVRPGGGFEPNFMLFEK.[C]	208845	226532		17.6721	17.7894		-1.80785	-1.55046		-1.80785	-1.55046		0.257395	0.595198	1.04436
Q02413	[R].YVMGNNPADLLAVDSR.[T]	236683			17.8526			-1.62733			-1.62733	-4.38859		-2.76126	-1.08615	5.10119
Q16643	[K].YVLINWVGEDVPDAR.[K]	1.19929e+06	749821		20.1938	19.5162		0.713825	0.176371		0.713825	0.176371		-0.537454	-0.491681	2.11042
P31943	[R].YVELFLNSTAGASGGAYEHR.[Y]	493483	399761		18.9126	18.6088		-0.567284	-0.731037		-0.567284	-0.731037		-0.163753	0.109977	0.197546
Q03135	[K].YVDSEGHLYTVPIR.[E]	1.86452e+07	2.74897e+07		24.1523	24.7124		4.67238	5.37257		4.67238	5.37257		0.700196	1.50972	4.53844
P05387	[R].YVASYLLAALGGNSSPSAK.[D]	95633.8			16.5452			-2.93469			-2.93469	-4.48422		-1.54952	0.561022	0.974967
P21333	[K].YTPVQQGPVGVNVTYGGDPIPK.[S]	1.10393e+07	8.37657e+06		23.3961	22.9979		3.91622	3.65811		3.91622	3.65811		-0.258107	0.105789	0.87688
TGME49_231640-t26_1-p1	[R].YQDVEEVEEIIR.[Y]	1.53063e+06	1.14854e+06		20.5457	20.1314		1.06577	0.791548		1.06577	0.791548		-0.274219	-0.384711	1.30803
P40429	[K].YQAVTATLEEK.[R]	1.14185e+06	1.33979e+06		20.1229	20.3536		0.643013	1.01376		0.643013	1.01376		0.370747	0.954892	1.18385
P46777	[R].YLMEEDEDAYK.[K]		633254			19.2724			-0.0673912		-4.62822	-0.0673912		4.56083	1.77285	2.19711
Q9Y6C2	[R].YLLSAVLTGHR.[H]	3.25042e+06	2.10628e+06		21.6322	21.0063		2.15227	1.66645		2.15227	1.66645		-0.485824	-0.0187996	0.0618605
P00352	[K].YILGNPLTPGVTQGPQIDK.[E]	342803	504444		18.387	18.9443		-1.09291	-0.395483		-1.09291	-0.395483		0.697423	0.378809	0.916143
P27348	[K].YLIANATNPESK.[V]	494022	195696		18.9142	17.5783		-0.565709	-1.76156		-0.565709	-1.76156		-1.19585	-0.763472	1.39648
P18621	[K].YLKDVTLQK.[Q]	3.89022e+06	2.24651e+06		21.8914	21.0993		2.4115	1.75944		2.4115	1.75944		-0.65206	-1.07767	4.21038
TGME49_230210-t26_1-p1	[K].YIEVPTVELNDTIIPK.[V]	246706	162679		17.9124	17.3117		-1.5675	-2.02815		-1.5675	-2.02815		-0.460654	0.241281	0.613157
TGME49_235340-t26_1-p1	[R].YLEELNLADTAR.[A]	541510	207747		19.0466	17.6645		-0.433298	-1.67535		-0.433298	-1.67535		-1.24205	-1.71609	1.34216
Q8WWI1	[K].YLDQIGNMTSSQR.[R]	543055	577053		19.0507	19.1383		-0.429187	-0.201473		-0.429187	-0.201473		0.227715	-0.779371	9.78647
P63104	[R].YLAEVAAGDDK.[K]	1.65156e+06	1.05452e+06		20.6554	20.0082		1.17547	0.668342		1.17547	0.668342		-0.507126	-1.41823	4.66397
P13667	[R].YKVEGFPTIYFAPSGDK.[K]		45256.7			15.4658			-3.87397		-4.51927	-3.87397		0.645293	-0.893768	2.64404
Q9Y608	[R].YKTAAENAEK.[V]	517469	1.35516e+06		18.9811	20.37		-0.498813	1.03022		-0.498813	1.03022		1.52903	-0.0213869	0.0419502
P15924	[R].YKQSLDDAAK.[T]	98983.3	69514.7		16.5949	16.085		-2.88503	-3.25479		-2.88503	-3.25479		-0.369758	-1.00918	16.9824
P07237	[K].YKPESEELTAER.[I]	2.70297e+06	2.91932e+06		21.3661	21.4772		1.88619	2.13739		1.88619	2.13739		0.251197	-0.66711	3.0539
P21333	[K].YKGQHVPGSPFQFTVGPLGEGGAHK.[V]	1.47099e+06	1.10453e+06		20.4884	20.075		1.00843	0.735189		1.00843	0.735189		-0.273242	0.105789	0.87688
TGME49_231630-t26_1-p1	[R].YKEVPVPVHVQR.[T]	3.85491e+06	2.63948e+06		21.8783	21.3318		2.39834	1.992		2.39834	1.992		-0.406334	-0.235169	0.526414
Q6WCQ1	[K].YKDIYTELSIAK.[A]	848236	318738		19.6941	18.282		0.214181	-1.05781		0.214181	-1.05781		-1.27199	-0.75772	7.00721
Q9NYL9	[K].YKDLDEDELLGNLSETELK.[Q]	5.87897e+06	8.21044e+06		22.4871	22.969		3.00721	3.62921		3.00721	3.62921		0.622006	0.123734	0.421508
P35579	[K].YKASITALEAK.[I]	3.23113e+07	1.60262e+07		24.9455	23.9339		5.46561	4.59411		5.46561	4.59411		-0.871499	-0.413722	9.03428
Q9UHD8	[K].YLQEEVNINR.[K]	507616	747423		18.9534	19.5116		-0.526548	0.17175		-0.526548	0.17175		0.698297	0.23997	0.373233
P50479	[R].YLQGMLEAGEGGDWPGPGGPR.[N]	428866	245460		18.7102	17.9051		-0.76976	-1.43469		-0.76976	-1.43469		-0.664929	-0.434736	0.822773
P27105	[R].YLQTLTTIAAEK.[N]	337665			18.3652			-1.11469			-1.11469	-4.59687		-3.48218	-3.48218	#DIV/0!
P60709	[K].YPIEHGIVTNWDDMEK.[I]	3.56945e+06	2.71833e+06		21.7673	21.3743		2.28734	2.03447		2.28734	2.03447		-0.252873	0.732278	4.47434
P62736	[K].YPIEHGIITNWDDMEK.[I]	2.40914e+08	2.75623e+08		27.8439	28.0381		8.36402	8.69831		8.36402	8.69831		0.334289	0.0888208	0.18201
P21589	[K].YPFIVTSDDGR.[K]	3.18068e+06	1.79812e+06		21.6009	20.7781		2.12098	1.43824		2.12098	1.43824		-0.682739	-0.41656	1.37978
O00567	[K].YPASTVQILGAEK.[A]	528926	760361		19.0127	19.5363		-0.46722	0.196508		-0.46722	0.196508		0.663728	0.810165	1.49663
P50552	[K].YNQATPNFHQWR.[D]	930471	680006		19.8276	19.3752		0.347677	0.035372		0.347677	0.035372		-0.312304	-0.491334	0.949344
Q00839	[K].YNILGTNTIMDK.[M]	456842	738898		18.8013	19.495		-0.67859	0.155198		-0.67859	0.155198		0.833788	0.294784	0.682171
Q92743	[K].YNFIADVVEK.[I]	326997	265576		18.3189	18.0188		-1.16101	-1.32105		-1.16101	-1.32105		-0.160041	-1.4638	2.40076
P21333	[K].YNEQHVPGSPFTAR.[V]	8.2027e+06	6.56701e+06		22.9677	22.6468		3.48774	3.30699		3.48774	3.30699		-0.180753	0.105789	0.87688
Q9Y3C1	[R].YMVENHGEDYK.[A]	3.60402e+06	1.28947e+06		21.7812	20.2983		2.30125	0.958531		2.30125	0.958531		-1.34272	-1.51012	4.04874
P08758	[K].YMTISGFQIEETIDR.[E]	227433			17.7951			-1.68484			-1.68484	-4.38606		-2.70122	-0.391952	1.15398
P08238	[R].YHTSQSGDEMTSLSEYVSR.[M]	495458	793052		18.9184	19.5971		-0.561523	0.257239		-0.561523	0.257239		0.818762	1.24848	6.46309
O00159	[K].YMDVQFDFK.[G]	993726	2.03838e+06		19.9225	20.959		0.442562	1.61918		0.442562	1.61918		1.17662	-0.758889	6.59727
O43795	[K].YMDIEFDFK.[G]	129743	65918		16.9853	16.0084		-2.49463	-3.33143		-2.49463	-3.33143		-0.836805	-0.00824221	0.0310847
P35579	[K].YLYVDKNFINNPLAQADWAAK.[K]	6119078	5.95336e+06		22.5449	22.5053		3.06496	3.16546		3.06496	3.16546		0.100499	-0.413722	9.03428
P63173	[R].YLYTLVITDKEK.[A]	1.09597e+06	1.04692e+06		20.0638	19.9977		0.583846	0.657903		0.583846	0.657903		0.0740566	0.1014	0.107119
P63173	[R].YLYTLVITDK.[E]	423150	365821		18.6908	18.4808		-0.789117	-0.85904		-0.789117	-0.85904		-0.069923	0.1014	0.107119
TGME49_310440-t26_1-p1	[K].YIYSDGGVYEGDWIDGK.[M]	216949			17.727			-1.75293			-1.75293	-4.58684		-2.83391	-0.324378	0.917119
O15511	[K].YIYKGFESPSDNSSAMLLQWHEK.[A]	885943			19.7569			0.276928			0.276928	-4.45796		-4.73489	-0.435237	1.00004
Q9UM54	[R].YLTESYGTGQDIDDR.[I]	936799	654380		19.8374	19.3198		0.357454	-0.0200474		0.357454	-0.0200474		-0.377501	-0.793189	5.64539
O75340	[K].YITDWQNVFR.[T]	425598	533679		18.6991	19.0256		-0.780793	-0.314203		-0.780793	-0.314203		0.466589	0.773735	1.82777
P15144	[R].YLSYTLNPDLIR.[K]	2.16212e+06	1.4969e+06		21.044	20.5135		1.56409	1.17373		1.56409	1.17373		-0.390361	-0.505781	2.82605
P06733	[R].YISPDQLADLYK.[S]	285646			18.1239			-1.35606			-1.35606	-4.56639		-3.21033	0.324775	1.01436
P31946	[R].YLSEVASGDNK.[Q]	988963	837488		19.9156	19.6757		0.435631	0.335893		0.435631	0.335893		-0.0997383	-0.062576	0.0901008
O94832	[K].YMDINFDFKGDPIGGHINNYLLEK.[S]	405653	317191		18.6299	18.275		-0.850038	-1.06483		-0.850038	-1.06483		-0.214788	-0.234618	1.35607
P04406	[R].VIISAPSADAPMFVMGVNHEKYDNSLK.[I]	183856	670962		17.4882	19.3559		-1.99171	0.016054		-1.99171	0.016054		2.00776	0.314891	0.977001
TGME49_257380-t26_1-p1	[K].VYTTTVNVSSIPAHLK.[L]	1.35926e+06	1.47596e+06		20.3744	20.4932		0.894469	1.1534		0.894469	1.1534		0.258936	0.331394	0.534011
TGME49_230210-t26_1-p1	[K].VYNQSAVHEVPK.[M]	462574	373518		18.8193	18.5108		-0.6606	-0.828996		-0.6606	-0.828996		-0.168396	0.241281	0.613157
P02768	[K].VPQVSTPTLVEVSR.[N]	1.0282e+06	1.1657e+06		19.9717	20.1528		0.491765	0.812955		0.491765	0.812955		0.32119	-0.229178	0.577937
Q14204	[K].VPQIEVETHK.[V]		2.75796e+06			21.3952			2.05535		-4.62704	2.05535		6.68239	0.913634	14.7474
TGME49_253470-t26_1-p1	[R].VPHEVPVDVYK.[E]	1.26006e+06	824105		20.2651	19.6525		0.785134	0.312652		0.785134	0.312652		-0.472482	-0.531111	0.778815
P02751	[R].VPGTSTSATLTGLTR.[G]	8767459	12360280		23.0637	23.5592		3.5838	4.21939		3.5838	4.21939		0.63559	1.08461	16.4699
P02746	[K].VPGLYYFTYHASSR.[G]	4.28676e+06	2.72837e+06		22.0315	21.3796		2.55153	2.03979		2.55153	2.03979		-0.511738	-0.511738	#DIV/0!
TGME49_270240-t26_1-p1	[R].VPELPEVESFDEVGTGAR.[R]	114987	1.5242e+06		16.8111	20.5396		-2.66881	1.1998		-2.66881	1.1998		3.86861	4.70399	25.8532
TGME49_251540-t26_1-p1	[K].VPEDPVPEEPR.[R]	212930	1.10528e+06		17.7	20.076		-1.7799	0.736163		-1.7799	0.736163		2.51607	4.04751	13.1372
TGME49_308090-t26_1-p1	[R].VPASSTTTSASEGIFR.[R]	606819			19.2109			-0.269019			-0.269019	-4.49654		-4.22752	-2.79696	4.37609
P23526	[K].VPAINVNDSVTK.[S]	588035	969556		19.1655	19.887		-0.314383	0.547148		-0.314383	0.547148		0.861531	0.126616	0.134838
TGME49_278870-t26_1-p1	[R].VNVLDFPGLSR.[T]	106208	105570		16.6965	16.6878		-2.78339	-2.65198		-2.78339	-2.65198		0.131409	0.549293	1.6558
Q14315	[R].VNVGEGSHPER.[V]	489989	599456		18.9024	19.1933		-0.577537	-0.146522		-0.577537	-0.146522		0.431015	1.07144	12.2167
P21333	[R].VNVGAGSHPNK.[V]	3.67817e+06	4223508		21.8106	22.01		2.33063	2.67019		2.33063	2.67019		0.339562	0.105789	0.87688
Q09666	[K].VNVEAPDVNLEGLGGK.[L]	427269	236227		18.7048	17.8498		-0.775141	-1.49		-0.775141	-1.49		-0.714861	-0.609847	6.33342
P68871	[K].VNVDEVGGEALGR.[L]	387446	185760		18.5636	17.5031		-0.916292	-1.83673		-0.916292	-1.83673		-0.920442	-0.338616	0.382679
P62750	[K].VNTLIRPDGEK.[K]	1.39688e+07	1.70752e+07		23.7357	24.0254		4.25578	4.68558		4.25578	4.68558		0.429805	0.39909	1.04544
O00159	[R].VNSININQGSITFAGGPGR.[D]	5.49916e+06	318642		22.3908	18.2816		2.91085	-1.05824		2.91085	-1.05824		-3.96909	-0.758889	6.59727
Q13813	[K].VNSLGETAER.[L]	360548	258560		18.4598	17.9801		-1.02009	-1.35967		-1.02009	-1.35967		-0.339582	-1.78244	10.1006
P55290	[K].VNSDGGLVALR.[N]	2.25046e+06	1.00813e+06		21.1018	19.9433		1.62186	0.603437		1.62186	0.603437		-1.01843	-0.411338	1.15553
P21333	[K].VNQPASFAVSLNGAK.[G]	4.04568e+06	3.37111e+06		21.948	21.6848		2.46803	2.34498		2.46803	2.34498		-0.12305	0.105789	0.87688
Q14315	[K].VNQPASFAVQLNGAR.[G]	672843	949253		19.3599	19.8564		-0.120015	0.516616		-0.120015	0.516616		0.636631	1.07144	12.2167
P62937	[M].VNPTVFFDIAVDGEPLGR.[V]	699144	462427		19.4152	18.8189		-0.064696	-0.520952		-0.064696	-0.520952		-0.456256	0.0475667	0.105966
P62937	[M].VNPTVFFDIAVDGEPLGR.[V]	35607.9			15.1199			-4.36002			-4.36002	-4.45921		-0.0991908	0.0475667	0.105966
P49748	[R].VPSENVLGEVGSGFK.[V]		276403			18.0764			-1.2634		-4.54768	-1.2634		3.28428	2.39244	4.77369
Q15942	[K].VNPFRPGDSEPPPAPGAQR.[A]	322844			18.3005			-1.17945			-1.17945	-4.40431		-3.22486	-1.91522	3.13542
P04406	[R].VPTANVSVVDLTCR.[L]	761609	1.12601e+06		19.5387	20.1028		0.0587657	0.76297		0.0587657	0.76297		0.704204	0.314891	0.977001
TGME49_231640-t26_1-p1	[K].VQQQIIQQQLSAR.[A]	886352	608482		19.7575	19.2149		0.277595	-0.124962		0.277595	-0.124962		-0.402556	-0.384711	1.30803
Q9Y6C2	[K].VQQLEEQVQSLTK.[E]	4.05152e+06	4.56293e+06		21.95	22.1215		2.47011	2.78171		2.47011	2.78171		0.311607	-0.0187996	0.0618605
P50552	[R].VQIYHNPTANSFR.[V]	1.72057e+06	995901		20.7145	19.9256		1.23453	0.585826		1.23453	0.585826		-0.648701	-0.491334	0.949344
Q8N1N4	[K].VQISQLHQEIQR.[L]	437890			18.7402			-0.739716			-0.739716	-4.6056		-3.86588	-1.23803	5.02527
TGME49_270240-t26_1-p1	[R].VQGSGDFDISFEVGR.[A]		777574			19.5686			0.228804		-4.58559	0.228804		4.8144	4.70399	25.8532
P19013	[K].VQFLEQQNK.[V]	1.32404e+06			20.3365			0.856593			0.856593	-4.58683		-5.44342	-1.42385	2.3328
Q07065	[K].VQEQVHTLLSQDQAQAAR.[L]	1.20475e+06	943888		20.2003	19.8483		0.720379	0.50844		0.720379	0.50844		-0.21194	-1.51295	12.2444
O15305	[K].VQEQLGNDVVEK.[Y]	291894	178602		18.1551	17.4464		-1.32484	-1.89343		-1.32484	-1.89343		-0.568587	-0.568587	#DIV/0!
Q08554	[K].VQDQDLPNTPHSK.[A]	665774	531711		19.3447	19.0203		-0.135253	-0.319534		-0.135253	-0.319534		-0.184281	-1.57998	3.72517
[truncated: 5,613 more rows]

## Sheet: Replicate 2 Analysis
				Log2			Normalize			Impute			T-Test
Accession Number	Peptide Sequence	PruQ Control Peptide Intensity	PP2C-1xHA Peptide Intensity		PruQ Control	PP2C-1xHA		PruQ Control	PP2C-1xHA		PruQ Control	PP2C-1xHA		Peptide Fold Change	Protein Fold Enrichment	-log2 p-Value
P60660; P14649	[R].ALGQNPTNAEVLK.[V]	12850357628	2321690256		33.5811	31.1125		13.4394	12.4032		13.4394	12.4032		-1.03614	-0.748798	0.670807
P07477	[K].NKPGVYTK.[V]	1168639050	1438477322		30.1222	30.4219		9.98047	11.7126		9.98047	11.7126		1.73213	1.50119	0.932346
P60660	[K].NKDQGTYEDYVEGLR.[V]	5114014030	2547830979		32.2518	31.2466		12.1101	12.5373		12.1101	12.5373		0.427235	-0.983659	2.76302
P60660	[R].HVLVTLGEK.[M]	4962825696	1982343165		32.2085	30.8846		12.0668	12.1753		12.0668	12.1753		0.108467	-0.983659	2.76302
P24844; O14950	[K].LNGTDPEDVIR.[N]	6092893129	1510526784		32.5045	30.4924		12.3628	11.7831		12.3628	11.7831		-0.579654	0.883637	1.52874
O14950	[K].GNFNYIEFTR.[I]	3722058296	1599666620		31.7935	30.5751		11.6517	11.8658		11.6517	11.8658		0.214093	-0.944646	1.65803
P11498	[R].LDNASAFQGAVISPHYDSLLVK.[V]	133168	296051		17.0229	18.1755		-3.11882	-0.533803		-3.11882	-0.533803		2.58501	0.896381	7.77833
P11498	[R].SFQPDTGRIEVFR.[S]		274917			18.0686			-0.640651		-4.67041	-0.640651		4.02976	0.896381	7.77833
P60660	[K].EAFQLFDR.[T]	2778396066	1191500249		31.3716	30.1501		11.2299	11.4408		11.2299	11.4408		0.210949	-0.983659	2.76302
P11498	[R].VVHSYEELEENYTR.[A]	876613	435559		19.7416	18.7325		-0.400129	0.0232209		-0.400129	0.0232209		0.42335	0.896381	7.77833
P60709; TGME49_209030-t26_1-p1; P63261	[R].VAPEEHPVLLTEAPLNPK.[A]	2543328638	4.37407e+08		31.2441	28.7044		11.1024	9.99511		11.1024	9.99511		-1.10725	-2.18636	2.05926
P11498	[R].ADFAQACQDAGVR.[F]	3.90651e+06	2.9798e+06		21.8974	21.5068		1.75574	2.7975		1.75574	2.7975		1.04176	0.896381	7.77833
P04080	[K].SQVVAGTNYFIK.[V]	2.51249e+06	1.47305e+06		21.2607	20.4904		1.11898	1.78109		1.11898	1.78109		0.662114	0.329523	0.27509
P0DP25; TGME49_249240-t26_1-p1	[K].EAFSLFDKDGDGTITTK.[E]	1567531942	6.80755e+08		30.5458	29.3426		10.4041	10.6333		10.4041	10.6333		0.229135	-0.788277	1.46364
P11498	[R].VFDYSEYWEGAR.[G]	2.10804e+06	3.04217e+06		21.0075	21.5367		0.865757	2.82738		0.865757	2.82738		1.96162	0.896381	7.77833
P60709; P62736; P68032; P63261	[R].AVFPSIVGRPR.[H]	2050278624	2.24944e+08		30.9332	27.745		10.7915	9.0357		10.7915	9.0357		-1.75576	-0.475577	0.731101
P0DP25	[R].VFDKDGNGYISAAELR.[H]	1818663411	6.86405e+08		30.7602	29.3545		10.6185	10.6452		10.6185	10.6452		0.0266763	0.193397	0.289812
P0CG39; P60709; P62736; P68032; P63261	[K].AGFAGDDAPR.[A]	1801082067	3.61104e+08		30.7462	28.4278		10.6045	9.71855		10.6045	9.71855		-0.885957	-0.885957	#DIV/0!
P11498	[R].AEAEAQAEELSFPR.[S]	371445	173321		18.5028	17.4031		-1.63892	-1.3062		-1.63892	-1.3062		0.332718	0.896381	7.77833
O14950	[R].FTDEEVDELYR.[E]	1974606446	5.65331e+08		30.8789	29.0745		10.7372	10.3652		10.7372	10.3652		-0.371974	-0.944646	1.65803
P11498	[K].HYFIEVNSR.[L]		246104			17.9089			-0.800378		-4.67304	-0.800378		3.87266	0.896381	7.77833
P35579	[R].RGDLPFVVPR.[R]	2216039671	3.7003e+08		31.0453	28.4631		10.9036	9.75378		10.9036	9.75378		-1.14985	-1.20185	46.562
P60709; P62736; Q562R1; P68032; P63261	[KR].SYELPDGQVITIGNER.[F]	1573289230	200006637		30.5511	27.5755		10.4094	8.86618		10.4094	8.86618		-1.54324	-0.688405	1.24058
P11498	[R].GLAPVQAYLHIPDIIK.[V]		61125.5			15.8995			-2.8098		-4.74191	-2.8098		1.93211	0.896381	7.77833
P11498	[R].ACTELGIR.[T]		2.39496e+06			21.1916			2.48228		-4.83802	2.48228		7.3203	0.896381	7.77833
Q13085; TGME49_218560-t26_1-p1	[R].LGGIPVGVVAVETR.[TV]		63660			15.9581			-2.75119		-4.71981	-2.75119		1.96863	1.96863	#DIV/0!
P54886	[R].ILHLLTQEALSIHGVK.[E]	13086366	21966422		23.6416	24.3888		3.49985	5.67951		3.49985	5.67951		2.17966	0.428515	0.648214
P11498	[R].HIEVQILGDQYGNILHLYER.[D]		59389.5			15.8579			-2.85137		-4.59692	-2.85137		1.74555	0.896381	7.77833
TGME49_270240-t26_1-p1	[K].QLVGTAAGEIEEGVKADTQAVQDSSKDVLTK.[S]	2.92451e+06	3.11229e+06		21.4798	21.5695		1.33806	2.86026		1.33806	2.86026		1.5222	3.18343	27.078
P61266	[R].KFVEVMTEYNATQSK.[Y]	133443216	199956992		26.9917	27.5751		6.84994	8.86583		6.84994	8.86583		2.01589	0.48369	0.512326
P35579	[K].ANLQIDQINTDLNLER.[S]	4.64777e+08	1.07764e+08		28.792	26.6833		8.65025	7.97401		8.65025	7.97401		-0.676245	-1.20185	46.562
P60660	[R].VFDKEGNGTVMGAEIR.[H]	2213347300	4.72335e+08		31.0436	28.8152		10.9019	10.1059		10.9019	10.1059		-0.795924	-0.983659	2.76302
P0CG39; P60709; TGME49_209030-t26_1-p1; P68032; P63261	[K].IWHHTFYNELR.[V]	1406517986	1.03952e+08		30.3895	26.6313		10.2478	7.92205		10.2478	7.92205		-2.32572	-2.32572	#DIV/0!
A0AVK6	[K].AESSQNSAPFPSK.[M]	33218226	43395904		24.9855	25.3711		4.84376	6.66177		4.84376	6.66177		1.81801	1.81801	#DIV/0!
P11498	[R].GANAVGYTNYPDNVVFK.[F]	6.88711e+06	415944		22.7155	18.666		2.57376	-0.0432577		2.57376	-0.0432577		-2.61701	0.896381	7.77833
P11498	[R].GLYAAFDCTATMK.[S]	984226	127886		19.9086	16.9645		-0.23308	-1.74479		-0.23308	-1.74479		-1.51171	0.896381	7.77833
P67936	[K].AEGDVAALNRR.[I]	8.43268e+07	8.08131e+06		26.3295	22.9462		6.18778	4.23687		6.18778	4.23687		-1.95091	-2.51628	17.5514
P11498	[R].INGCAIQCR.[V]		214107			17.708			-1.00132		-4.8283	-1.00132		3.82698	0.896381	7.77833
P98082	[K].DISSDAFTALDPLGDKEIK.[D]	405007			18.6276			-1.51412			-1.51412	-4.32254		-2.80842	-1.7733	2.19018
P0DP25; TGME49_249240-t26_1-p1	[M].ADQLTEEQIAEFK.[E]	4.45286e+08	332459905		28.7302	28.3086		8.58845	9.59932		8.58845	9.59932		1.01087	-0.788277	1.46364
P24844	[K].GNFNYVEFTR.[I]	1121247838	358848665		30.0625	28.4188		9.92075	9.70951		9.92075	9.70951		-0.211236	-1.55108	3.02055
Q13085	[R].RVDPVYIHLAER.[L]		348195			18.4095			-0.299752		-4.68494	-0.299752		4.38519	0.992028	11.7633
P11498	[R].QVFFELNGQLR.[S]	279468	42191.1		18.0923	15.3647		-2.04939	-3.34464		-2.04939	-3.34464		-1.29525	0.896381	7.77833
P11498	[K].IAEEFEVELERGK.[T]	1.61675e+06	313132		20.6247	18.2564		0.482958	-0.452875		0.482958	-0.452875		-0.935833	0.896381	7.77833
P11498	[K].VVEIAPAAHLDPQLR.[T]	3.23158e+06	206166		21.6238	17.6535		1.4821	-1.05584		1.4821	-1.05584		-2.53793	0.896381	7.77833
P35580; P35749; P35579	[KR].KFDQLLAEEK.[SNT]	1040342812	1.74897e+08		29.9544	27.3819		9.8127	8.67264		9.8127	8.67264		-1.14006	-1.1916	3.76784
P11498	[R].LQVEHTVTEEITDVDLVHAQIHVAEGR.[S]	3.1134e+06	1.71841e+06		21.5701	20.7126		1.42835	2.00336		1.42835	2.00336		0.575006	0.896381	7.77833
P05165	[K].MADEAVCVGPAPTSK.[S]	153507			17.2279			-2.91377			-2.91377	-4.39355		-1.47979	0.585265	2.83974
Q13085; O00763	[R].ITSENPDEGFKPSSGTVQELNFR.[S]	813715	306379		19.6342	18.225		-0.507546	-0.48433		-0.507546	-0.48433		0.0232155	1.39748	3.25915
Q7Z794; P35908; P04264	[R].FLEQQNQVLQTK.[W]	57520752	14710669		25.7776	23.8104		5.63587	5.10107		5.63587	5.10107		-0.534798	-0.534798	#DIV/0!
P67936	[M].AGLNSLEAVKR.[K]	1530031614	1.07837e+08		30.5109	26.6843		10.3692	7.97499		10.3692	7.97499		-2.39422	-2.51628	17.5514
P60709; P62736; P68032; P63261	[K].DSYVGDEAQSK.[R]	8.75211e+08	2.38718e+08		29.7051	27.8307		9.56334	9.12145		9.56334	9.12145		-0.441898	-0.475577	0.731101
P35579	[K].VSHLLGINVTDFTR.[G]	8.15429e+08	1.25931e+08		29.603	26.9081		9.46127	8.19877		9.46127	8.19877		-1.2625	-1.20185	46.562
P11498	[K].AYVEANQMLGDLIK.[V]		49483			15.5946			-3.11464		-4.86078	-3.11464		1.74614	0.896381	7.77833
P67936; P09493; P07951; P06753	[R].RIQLVEEELDRAQER.[L]	1513627662	8.296e+07		30.4954	26.3059		10.3537	7.59662		10.3537	7.59662		-2.75703	-1.72815	4.99952
P11498	[K].GQIGAPMPGK.[V]	106959			16.7067			-3.43501			-3.43501	-4.38899		-0.95398	0.896381	7.77833
P11498	[K].IAEEFEVELER.[G]	1.10741e+07	91403.7		23.4007	16.48		3.25897	-2.22932		3.25897	-2.22932		-5.48829	0.896381	7.77833
P60709; P63261	[R].GYSFTTTAER.[E]	5.59805e+08	143838237		29.0603	27.0999		8.91864	8.39058		8.91864	8.39058		-0.528054	-1.27786	2.39431
P35579	[K].IAQLEEQLDNETK.[E]	8.05543e+08	1.8694e+08		29.5854	27.478		9.44368	8.76871		9.44368	8.76871		-0.674964	-1.20185	46.562
Q13085	[R].KVNNADDFPNLFR.[Q]	373447	568134		18.5105	19.1159		-1.63117	0.406582		-1.63117	0.406582		2.03775	0.992028	11.7633
TGME49_270240-t26_1-p1	[K].KLEEIDDLLQLTR.[A]	728165	3.6887e+06		19.4739	21.8147		-0.667805	3.10539		-0.667805	3.10539		3.7732	3.18343	27.078
P35579	[K].LQVELDNVTGLLSQSDSK.[S]	5.04357e+08	1.23151e+08		28.9099	26.8759		8.76816	8.16657		8.76816	8.16657		-0.601592	-1.20185	46.562
P11498	[R].HIEVQILGDQYGNILHLYERDCSIQR.[R]	832689	1.02897e+06		19.6674	19.9728		-0.474292	1.26348		-0.474292	1.26348		1.73777	0.896381	7.77833
TGME49_270240-t26_1-p1	[K].SQLALVEAFK.[A]	1.0848e+06	7.26859e+06		20.049	22.7932		-0.092706	4.08396		-0.092706	4.08396		4.17666	3.18343	27.078
P67936; P09493; P07951; P06753	[R].LATALQKLEEAEKAADESER.[G]	1136054573	1.12117e+08		30.0814	26.7404		9.93967	8.03114		9.93967	8.03114		-1.90853	-1.72815	4.99952
P60660	[K].EAFQLFDRTGDGK.[I]	876571964	1.97877e+08		29.7073	27.56		9.56559	8.85074		9.56559	8.85074		-0.714848	-0.983659	2.76302
Q96SB3	[K].HAVTEAEIQQLKR.[K]	1.36518e+08	1.10198e+08		27.0245	26.7155		6.88281	8.00623		6.88281	8.00623		1.12343	-2.81105	17.2703
P35579	[R].LQQELDDLLVDLDHQR.[Q]	5.34745e+08	7.51027e+07		28.9943	26.1624		8.85256	7.45307		8.85256	7.45307		-1.39949	-1.20185	46.562
Q13085	[R].IGLAEEIR.[H]	904761	214903		19.7872	17.7133		-0.354532	-0.995964		-0.354532	-0.995964		-0.641432	0.992028	11.7633
P13645; P13646	[R].QSVEADINGLRR.[V]	308899300	70017240		28.2026	26.0612		8.06085	7.35192		8.06085	7.35192		-0.708933	-0.669989	0.414663
TGME49_270240-t26_1-p1	[R].LVDLIKDNQR.[R]	744529	2.46862e+06		19.506	21.2353		-0.635741	2.52599		-0.635741	2.52599		3.16173	3.18343	27.078
Q13085	[R].TAQIMFQAYGDKQGPLHGMLINTPYVTKDLLQSK.[R]	731913856	1.98141e+08		29.4471	27.562		9.30539	8.85266		9.30539	8.85266		-0.452726	0.992028	11.7633
TGME49_270240-t26_1-p1	[R].EATGKLEADELESERGPAVSPR.[R]		3.68684e+06			21.814			3.10466		-4.76526	3.10466		7.86992	3.18343	27.078
TGME49_312230-t26_1-p1	[K].IVDEILVNAADVK.[A]	133048			17.0216			-3.12012			-3.12012	-4.34207		-1.22195	-0.437962	0.836067
TGME49_270240-t26_1-p1	[K].AASLSSLLGVDAVEK.[Q]	1.13039e+06	6.59874e+06		20.1084	22.6538		-0.0333273	3.94447		-0.0333273	3.94447		3.9778	3.18343	27.078
P61247	[K].LMELHGEGSSSGK.[A]	6.2353e+08	1.37489e+08		29.2159	27.0347		9.07417	8.32545		9.07417	8.32545		-0.748722	0.628858	2.16729
P11498	[R].TVAIYSEQDTGQMHR.[Q]	675237	549353		19.365	19.0674		-0.776675	0.358086		-0.776675	0.358086		1.13476	0.896381	7.77833
P11498	[K].DFTATFGPLDSLNTR.[L]	129283			16.9802			-3.16154			-3.16154	-4.44485		-1.28331	0.896381	7.77833
P04264	[K].SLNNQFASFIDKVR.[F]	1.05352e+07	4.67002e+06		23.3287	22.155		3.18701	3.44571		3.18701	3.44571		0.258702	0.244748	1.09743
P35908	[R].SKEEAEALYHSKYEELQVTVGR.[H]	1.29096e+07	1.28352e+06		23.6219	20.2917		3.48024	1.58238		3.48024	1.58238		-1.89785	-1.29968	9.00681
P09496	[R].QDEQLQK.[T]	5.38584e+06	1.97592e+06		22.3607	20.9141		2.21903	2.2048		2.21903	2.2048		-0.0142261	-0.87477	1.18098
P35579	[K].VAAYDKLEK.[T]	4.91536e+08	1.20766e+08		28.8727	26.8476		8.73101	8.13835		8.73101	8.13835		-0.592659	-1.20185	46.562
P04264	[R].TLLEGEESR.[M]	19685110	6586487		24.2306	22.6511		4.08889	3.94179		4.08889	3.94179		-0.147102	0.244748	1.09743
P11498	[R].FLYECPWR.[R]		1.19848e+06			20.1928			1.48349		-4.70022	1.48349		6.1837	0.896381	7.77833
P35579	[R].QAQQERDELADEIANSSGK.[G]	4.84264e+08	85148563		28.8512	26.3435		8.70951	7.63419		8.70951	7.63419		-1.07532	-1.20185	46.562
P13645	[R].ALEESNYELEGK.[I]	22627976	11466422		24.4316	23.4509		4.28989	4.74162		4.28989	4.74162		0.45173	0.0127639	0.0376171
P35579	[K].QTLENERGELANEVK.[V]	5.47239e+08	4.48214e+07		29.0276	25.4177		8.88589	6.7084		8.88589	6.7084		-2.17749	-1.20185	46.562
P11498	[K].IVGDLAQFMVQNGLSR.[A]		89125.8			16.4436			-2.26573		-4.82003	-2.26573		2.5543	0.896381	7.77833
P35579	[K].LKDVLLQVDDERR.[N]	592835720	91875908		29.1431	26.4532		9.00135	7.7439		9.00135	7.7439		-1.25745	-1.20185	46.562
TGME49_264660-t26_1-p1	[K].SAALILDIVRPYSSVK.[F]	188164			17.5216			-2.62008			-2.62008	-4.35992		-1.73983	0.0714067	0.366425
P60660	[K].DQGTYEDYVEGLR.[V]	5.17249e+08	2.00541e+08		28.9463	27.5793		8.80457	8.87004		8.80457	8.87004		0.0654614	-0.983659	2.76302
P35579	[R].IAEFTTNLTEEEEK.[S]	5.41445e+08	9.64117e+07		29.0122	26.5227		8.87053	7.81342		8.87053	7.81342		-1.05711	-1.20185	46.562
P05165	[R].VDSGIQPGSDISIYYDPMISK.[L]	153784	215038		17.2305	17.7142		-2.91117	-0.995057		-2.91117	-0.995057		1.91611	0.585265	2.83974
P35579	[K].ASITALEAK.[I]	3.81594e+08	1.29369e+08		28.5075	26.9469		8.36575	8.23763		8.36575	8.23763		-0.128127	-1.20185	46.562
P35579	[R].IAEFTTNLTEEEEKSK.[S]	350367680	54531922		28.3843	25.7006		8.24258	6.99131		8.24258	6.99131		-1.25127	-1.20185	46.562
P24844; O14950	[K].EAFNMIDQNR.[D]	8.71723e+08	2.1846e+08		29.6993	27.7028		9.55758	8.99351		9.55758	8.99351		-0.564076	0.883637	1.52874
P04264	[K].WELLQQVDTSTR.[T]	13797468	3.49687e+06		23.7179	21.7376		3.57619	3.02834		3.57619	3.02834		-0.547847	0.244748	1.09743
P04264	[R].SLVNLGGSK.[S]	24576674	8.1643e+06		24.5508	22.9609		4.40908	4.25161		4.40908	4.25161		-0.157467	0.244748	1.09743
P60709; P63261	[R].KDLYANTVLSGGTTMYPGIADR.[M]	9.60904e+07	19569762		26.5179	24.2221		6.37618	5.51283		6.37618	5.51283		-0.863344	-1.27786	2.39431
Q7Z794	[R].TGSENDFVVLKK.[D]	2217922	2.38305e+06		21.0808	21.1844		0.939067	2.47509		0.939067	2.47509		1.53602	-0.238941	0.306839
P60660	[M].CDFTEDQTAEFK.[E]	531515590	1.5914e+08		28.9855	27.2457		8.84383	8.53643		8.84383	8.53643		-0.307394	-0.983659	2.76302
Q08431	[R].MWVTGVVTQGASR.[L]	68655944	53846944		26.0329	25.6824		5.89117	6.97307		5.89117	6.97307		1.0819	0.251946	0.387089
P04264	[R].TNAENEFVTIKK.[D]	1.01754e+07	4.09403e+06		23.2786	21.9651		3.13687	3.2558		3.13687	3.2558		0.118933	0.244748	1.09743
P35579	[K].KVEAQLQELQVK.[F]	491700192	99775244		28.8732	26.5722		8.73149	7.86289		8.73149	7.86289		-0.868603	-1.20185	46.562
P09493; P07951	[K].KATDAEADVASLNR.[R]	8.10824e+08	5.2451e+07		29.5948	25.6445		9.4531	6.93518		9.4531	6.93518		-2.51792	-2.43511	4.38261
Q13085; O00763	[K].FGAYIVDGLR.[EQ]	677637	214898		19.3702	17.7133		-0.771558	-0.995993		-0.771558	-0.995993		-0.224435	1.39748	3.25915
TGME49_270240-t26_1-p1	[R].RVEPEHEDNTRVEAR.[V]		3.61878e+06			21.7871			3.07778		-4.62535	3.07778		7.70314	3.18343	27.078
O14950	[K].KGNFNYIEFTR.[I]	666350124	116345340		29.3117	26.7938		9.17	8.08455		9.17	8.08455		-1.08545	-0.944646	1.65803
Q13085	[R].MMYGVSPWGDSPIDFEDSAHVPCPR.[G]		66489.5			16.0208			-2.68845		-4.67784	-2.68845		1.98939	0.992028	11.7633
P60709; P62736; P68032; P63261	[K].EITALAPSTMK.[I]	177390752	3.71411e+07		27.4024	25.1465		7.26065	6.43722		7.26065	6.43722		-0.823422	-0.475577	0.731101
TGME49_250710-t26_1-p1	[K].RIDEQQANYEQR.[Q]	4.65181e+08	1.48667e+08		28.7932	27.1475		8.65151	8.43822		8.65151	8.43822		-0.213287	-0.453235	1.88164
P11498	[R].KMGDKVEAR.[A]	357244	78209.8		18.4466	16.2551		-1.69516	-2.45423		-1.69516	-2.45423		-0.759068	0.896381	7.77833
TGME49_250710-t26_1-p1	[R].KQEAVIQELK.[E]	4.78084e+08	1.28134e+08		28.8327	26.9331		8.69098	8.22379		8.69098	8.22379		-0.467188	-0.453235	1.88164
P67936; P09493; P07951; P06753	[R].LATALQKLEEAEK.[A]	792440235	6.10646e+07		29.5617	25.8638		9.42002	7.15454		9.42002	7.15454		-2.26547	-1.72815	4.99952
P04264	[K].AQYEDIAQK.[S]	2.07893e+07	7.07953e+06		24.3093	22.7552		4.16763	4.04593		4.16763	4.04593		-0.121696	0.244748	1.09743
Q13085; O00763	[R].DFTVASPAEFVTR.[F]	243506	623231		17.8936	19.2494		-2.24811	0.54012		-2.24811	0.54012		2.78823	1.39748	3.25915
P35579	[K].IAQLEEQLDNETKER.[Q]	298674304	79785298		28.154	26.2496		8.01229	7.54033		8.01229	7.54033		-0.471956	-1.20185	46.562
P60709; P62736; P68032; P63261	[K].DSYVGDEAQSKR.[G]	4.40949e+08	4.65005e+07		28.716	25.4707		8.57433	6.76146		8.57433	6.76146		-1.81287	-0.475577	0.731101
P35579	[R].VISGVLQLGNIVFKK.[E]	275902400	39913026		28.0396	25.2504		7.89787	6.54107		7.89787	6.54107		-1.3568	-1.20185	46.562
Q13554	[R].ITAHEALKHPWVCQR.[S]	504657	256311		18.9449	17.9675		-1.19677	-0.741752		-1.19677	-0.741752		0.455015	2.22943	1.32252
TGME49_298020-t26_1-p1	[R].EAALSSFKEGSHDVLVATDVAGR.[G]	447454944	90253536		28.7372	26.4275		8.59546	7.71819		8.59546	7.71819		-0.877265	0.491965	0.830009
P12814	[R].ISIEMHGTLEDQLSHLR.[Q]	3.12014e+06	480627		21.5732	18.8746		1.43147	0.165269		1.43147	0.165269		-1.2662	-0.696243	4.47535
Q96RQ3	[R].SEQEFQEQLESARR.[E]	514138	356458		18.9718	18.4434		-1.16991	-0.265914		-1.16991	-0.265914		0.904	0.13638	0.405397
P05165	[R].LSSQEAASSFGDDRLLIEK.[F]	375379			18.518			-1.62372			-1.62372	-4.49271		-2.86898	0.585265	2.83974
P02533; P13645; P19012; Q04695; P08779	[R].LASYLDKVR.[A]	22109129	6041930		24.3981	22.5266		4.25643	3.81729		4.25643	3.81729		-0.439139	-0.439139	#DIV/0!
Q96RQ3	[K].VLIANRGEIACR.[V]	1.15742e+06			20.1425			0.000769057			0.000769057	-4.49575		-4.49652	0.13638	0.405397
P11498	[K].VAKENNVDAVHPGYGFLSER.[A]	95325.4			16.5406			-3.60114			-3.60114	-4.49965		-0.898514	0.896381	7.77833
P35579	[R].EQEVNILKK.[T]	390046112	83206144		28.5391	26.3102		8.39736	7.6009		8.39736	7.6009		-0.796461	-1.20185	46.562
P67936; P09493; P07951; P06753	[R].IQLVEEELDRAQER.[L]	4.84405e+08	1.12903e+08		28.8516	26.7505		8.70993	8.04122		8.70993	8.04122		-0.668712	-1.72815	4.99952
P35579	[K].VIQYLAYVASSHK.[S]	3.99646e+08	6.0123e+07		28.5741	25.8414		8.43244	7.13213		8.43244	7.13213		-1.30031	-1.20185	46.562
P35579	[K].KANLQIDQINTDLNLER.[S]	364175676	8.14005e+07		28.4401	26.2785		8.29835	7.56925		8.29835	7.56925		-0.729103	-1.20185	46.562
P05165	[R].HIEIQVLGDKHGNALWLNER.[E]	183874			17.4884			-2.65335			-2.65335	-4.41535		-1.762	0.585265	2.83974
P05165	[R].AQAVHPGYGFLSENKEFAR.[C]		150846			17.2027			-1.50657		-4.68143	-1.50657		3.17486	0.585265	2.83974
Q96RQ3	[R].HVEVQVFGDHHGNAVYLFER.[D]		147725			17.1726			-1.53674		-4.71827	-1.53674		3.18153	0.13638	0.405397
TGME49_264660-t26_1-p1	[R].NSVIMPSTATSSEHLAQVYSVR.[D]	294287	190837		18.1669	17.542		-1.97485	-1.1673		-1.97485	-1.1673		0.807543	0.0714067	0.366425
P35579	[K].HSQAVEELAEQLEQTKR.[V]	3.52506e+08	6.4771e+07		28.3931	25.9488		8.25136	7.23956		8.25136	7.23956		-1.0118	-1.20185	46.562
P09493	[R].SKQLEDELVSLQK.[K]	699023456	43457810		29.3808	25.3731		9.23906	6.66382		9.23906	6.66382		-2.57523	-2.8845	23.4843
TGME49_264660-t26_1-p1	[R].VGSLPVKDTALCYLCVDPGDHSHNCGVVINVK.[G]		211863			17.6928			-1.01652		-4.71094	-1.01652		3.69442	0.0714067	0.366425
P67936; P09493; P07951; P06753	[R].IQLVEEELDR.[A]	6.43908e+08	55252900		29.2623	25.7195		9.12057	7.01026		9.12057	7.01026		-2.11031	-1.72815	4.99952
Q13085	[R].GGSWVVIDSSINPR.[H]		279666			18.0933			-0.615943		-4.61523	-0.615943		3.99929	0.992028	11.7633
TGME49_264660-t26_1-p1	[K].QLPVCVPSSDPSVGK.[M]	556173	163329		19.0852	17.3174		-1.05654	-1.39187		-1.05654	-1.39187		-0.335333	0.0714067	0.366425
P35579	[R].ASREEILAQAK.[E]	374724352	78719830		28.4813	26.2302		8.33954	7.52094		8.33954	7.52094		-0.818609	-1.20185	46.562
P0DP25	[K].DTDSEEEIR.[E]	189566098	1.43586e+08		27.4981	27.0973		7.35642	8.38805		7.35642	8.38805		1.03164	0.193397	0.289812
P24844; O14950	[R].ELLTTMGDR.[F]	621396160	187020896		29.2109	27.4786		9.06923	8.76934		9.06923	8.76934		-0.299892	0.883637	1.52874
TGME49_264660-t26_1-p1	[K].VSVCEPQYLQGVAER.[G]	424267			18.6946			-1.4471			-1.4471	-4.50331		-3.05621	0.0714067	0.366425
TGME49_264660-t26_1-p1	[R].QIAESCGIHITVK.[G]	4.69246e+07	1.17044e+07		25.4838	23.4805		5.34213	4.77125		5.34213	4.77125		-0.570875	0.0714067	0.366425
Q13085	[K].ITDIIGKEEGIGPENLR.[G]	284408			18.1176			-2.02411			-2.02411	-4.44973		-2.42562	0.992028	11.7633
P35579	[K].SGFEPASLKEEVGEEAIVELVENGKK.[V]	4.01392e+08	59204134		28.5804	25.8192		8.43873	7.10991		8.43873	7.10991		-1.32882	-1.20185	46.562
P04264	[R].FLEQQNQVLQTKWELLQQVDTSTR.[T]	222451			17.7631			-2.37858			-2.37858	-4.54877		-2.17019	0.244748	1.09743
P04264	[K].SKAEAESLYQSKYEELQITAGR.[H]	1.1167e+07	2.41379e+06		23.4127	21.2029		3.27102	2.49358		3.27102	2.49358		-0.777447	0.244748	1.09743
P60709; P63261	[R].TTGIVMDSGDGVTHTVPIYEGYALPHAILR.[L]	9.70095e+07	1.03592e+07		26.5316	23.3044		6.38991	4.59513		6.38991	4.59513		-1.79478	-1.27786	2.39431
Q13085; O00763	[R].HLEPALAFQLELNR.[M]		116073			16.8247			-1.88462		-4.84213	-1.88462		2.95751	1.39748	3.25915
P11498	[K].ASPSPTDPVVPAVPIGPPPAGFR.[D]	245753			17.9069			-2.23486			-2.23486	-4.38625		-2.15139	0.896381	7.77833
P35579	[R].VVFQEFR.[Q]	245935056	49585992		27.8737	25.5634		7.73199	6.85414		7.73199	6.85414		-0.877851	-1.20185	46.562
P13645	[R].SQYEQLAEQNRK.[D]	3.74062e+07	8056147		25.1568	22.9417		5.01506	4.23237		5.01506	4.23237		-0.782695	0.0127639	0.0376171
TGME49_264660-t26_1-p1	[K].ILPGASLVSETAVDASEITTK.[Y]		152957			17.2228			-1.48652		-4.83433	-1.48652		3.34781	0.0714067	0.366425
P11498	[K].ENNVDAVHPGYGFLSER.[A]	1.50161e+06	525940		20.5181	19.0045		0.376364	0.295252		0.376364	0.295252		-0.0811128	0.896381	7.77833
P35579	[K].KLVWVPSDK.[S]	4.2623e+08	4.20238e+07		28.6671	25.3247		8.52535	6.61542		8.52535	6.61542		-1.90993	-1.20185	46.562
P13645	[R].LKYENEVALR.[Q]	28243589	7.17585e+06		24.7514	22.7747		4.60971	4.06543		4.60971	4.06543		-0.544281	0.0127639	0.0376171
O76013; P02533; Q15323; Q14525; P13645; P19012; P13646; Q04695; P08779	[KR].LAADDFR.[TL]	18422940	6.43323e+06		24.135	22.6171		3.99329	3.90782		3.99329	3.90782		-0.0854658	-0.0854658	#DIV/0!
P35527	[K].TLLDIDNTR.[M]	7.7754e+06	3.54369e+06		22.8905	21.7568		2.74878	3.04753		2.74878	3.04753		0.298756	0.138909	0.477903
P04264	[R].TNAENEFVTIK.[K]	7.77185e+06	5.41325e+06		22.8898	22.3681		2.74812	3.65877		2.74812	3.65877		0.910659	0.244748	1.09743
P08670	[K].ILLAELEQLKGQGK.[S]	357937656	69826018		28.4151	26.0573		8.27342	7.34797		8.27342	7.34797		-0.92545	-1.15173	12.3029
Q13085	[R].IIEFVPTKTPYDPR.[W]	333268	242879		18.3463	17.8899		-1.79539	-0.819411		-1.79539	-0.819411		0.975977	0.992028	11.7633
TGME49_310780-t26_1-p1	[R].LPAFSDSVSVSTEDSGLTVVR.[D]	9.63254e+06	7.65871e+06		23.1995	22.8687		3.05778	4.15938		3.05778	4.15938		1.10161	0.266728	0.412337
Q13085	[R].YLYLTPQDYKR.[V]	78879.4			16.2674			-3.87435			-3.87435	-4.26946		-0.395111	0.992028	11.7633
P67936; P07951	[R].KLVILEGELER.[AS]	499900944	59928750		28.8971	25.8367		8.75536	7.12746		8.75536	7.12746		-1.6279	-1.47678	1.39554
P04264	[K].SISISVAR.[G]	10404816	6.61125e+06		23.3107	22.6565		3.16904	3.9472		3.16904	3.9472		0.778165	0.244748	1.09743
P35527	[R].SGGGGGGGLGSGGSIR.[S]	11217691	7.75872e+06		23.4193	22.8874		3.27756	4.1781		3.27756	4.1781		0.900536	0.138909	0.477903
P09493; P07951	[K].ATDAEADVASLNR.[R]	5.43437e+08	3.74679e+07		29.0175	25.1592		8.87583	6.44986		8.87583	6.44986		-2.42596	-2.43511	4.38261
TGME49_254720-t26_1-p1	[R].QRPLFTEGVR.[M]	1.86334e+06	550542		20.8295	19.0705		0.687749	0.361206		0.687749	0.361206		-0.326543	0.360429	0.578707
P35527	[R].QGVDADINGLR.[Q]	11472924	5420913		23.4517	22.3701		3.31002	3.66082		3.31002	3.66082		0.350797	0.138909	0.477903
Q9BQE3	[R].AVFVDLEPTVIDEVR.[T]	3.52393e+07	1.68666e+07		25.0707	24.0077		4.92897	5.29838		4.92897	5.29838		0.369404	0.861229	0.781999
Q13085	[R].SLVQANPEVAMDSIIHMTQHISPTQR.[A]	510834	493810		18.9625	18.9136		-1.17922	0.204309		-1.17922	0.204309		1.38353	0.992028	11.7633
P35579	[R].VRTELADKVTK.[L]	282536618	60913655		28.0739	25.8603		7.93215	7.15097		7.93215	7.15097		-0.781178	-1.20185	46.562
TGME49_264660-t26_1-p1	[K].ADSAAAVPIHPFRPRPAVK.[L]	619150			19.2399			-0.901781			-0.901781	-4.50315		-3.60136	0.0714067	0.366425
P35579	[M].AQQAADKYLYVDK.[N]	2.7752e+08	6.46603e+07		28.048	25.9464		7.90631	7.23709		7.90631	7.23709		-0.669218	-1.20185	46.562
Q13085	[R].DIIVIGNDITYR.[I]	705243	761247		19.4278	19.538		-0.713949	0.828717		-0.713949	0.828717		1.54267	0.992028	11.7633
P11498	[K].MGDKVEAR.[A]	3.04449e+06	1.132e+06		21.5378	20.1104		1.39606	1.40116		1.39606	1.40116		0.00509494	0.896381	7.77833
P60709; P62736; Q562R1; P68032; P63261	[K].IIAPPER.[K]	268672608	79276264		28.0013	26.2404		7.85956	7.5311		7.85956	7.5311		-0.328466	-0.688405	1.24058
P35579	[K].SVHELEK.[S]	3.03875e+08	7.38826e+07		28.1789	26.1387		8.03719	7.42944		8.03719	7.42944		-0.607748	-1.20185	46.562
P46939	[R].LEDSSNQVTQAVAK.[L]	1.56033e+06	449684		20.5734	18.7786		0.431706	0.0692622		0.431706	0.0692622		-0.362444	-0.559443	2.38708
Q69YQ0	[K].VKDLLTLAK.[T]	4.59909e+06	7.84977e+07		22.1329	26.2261		1.99121	7.51686		1.99121	7.51686		5.52565	-1.28729	6.24543
TGME49_251540-t26_1-p1	[R].VLAGDFEGFSR.[T]		2887567			21.4614			2.75213		-4.63902	2.75213		7.39116	1.90913	9.45801
Q13085	[K].TCVFEKENDPSVMR.[S]	7.05229e+06	1.31602e+06		22.7497	20.3277		2.60795	1.61846		2.60795	1.61846		-0.989493	0.992028	11.7633
P35579	[R].QKHSQAVEELAEQLEQTKR.[V]	2.2345e+08	5.03045e+07		27.7354	25.5842		7.59366	6.8749		7.59366	6.8749		-0.718767	-1.20185	46.562
P11498	[R].SFQPDTGR.[I]		52246.6			15.673			-3.03624		-4.59908	-3.03624		1.56284	0.896381	7.77833
P35580; P35749; P35579	[R].DRAEAEAR.[E]	3.44211e+08	7.40575e+07		28.3587	26.1421		8.21701	7.43285		8.21701	7.43285		-0.784153	-1.1916	3.76784
P67936; P09493; P07951; P06753	[R].LATALQK.[L]	438118016	6.50916e+07		28.7067	25.956		8.56503	7.24668		8.56503	7.24668		-1.31835	-1.72815	4.99952
P35579	[R].NAEQYKDQADK.[A]	3.123e+08	7.83612e+07		28.2184	26.2236		8.07665	7.51435		8.07665	7.51435		-0.562298	-1.20185	46.562
TGME49_264660-t26_1-p1	[K].LATYVCKPENSTEVAETGLKAPALSLTIDSR.[A]	352667	834221		18.4279	19.6701		-1.71376	0.960782		-1.71376	0.960782		2.67455	0.0714067	0.366425
P67936	[R].KIQALQQQADEAEDR.[A]	4.99793e+08	44068423		28.8968	25.3932		8.75505	6.68395		8.75505	6.68395		-2.07109	-2.51628	17.5514
TGME49_288650-t26_1-p1	[R].WDQVGTSVCR.[Y]		106767			16.7041			-2.00518		-4.75903	-2.00518		2.75386	2.06521	5.71705
P35579	[K].DLEGLSQR.[H]	3.01423e+08	6.7229e+07		28.1672	26.0026		8.02551	7.29329		8.02551	7.29329		-0.732214	-1.20185	46.562
P05165	[R].TVQCLSR.[E]	564071	143948		19.1055	17.1352		-1.03619	-1.5741		-1.03619	-1.5741		-0.537905	0.585265	2.83974
P60709; P62736; Q562R1; P68032; P63261	[K].IIAPPERK.[Y]	2.23521e+08	6.05237e+07		27.7358	25.851		7.59413	7.14171		7.59413	7.14171		-0.452416	-0.688405	1.24058
Q13085	[R].ECCQPVLVYIPPQAELR.[G]	1.27632e+06			20.2836			0.141843			0.141843	-4.35832		-4.50017	0.992028	11.7633
P05165	[R].HIEIQVLGDKHGNALWLNERECSIQR.[R]	6309758			22.5892			2.44744			2.44744	-4.38144		-6.82888	0.585265	2.83974
P35579	[K].IRELESQISELQEDLESER.[A]	2.75112e+08	49576592		28.0354	25.5632		7.89373	6.85387		7.89373	6.85387		-1.03987	-1.20185	46.562
P11498	[K].ADEAYLIGR.[G]	433027	459763		18.7241	18.8105		-1.41761	0.101242		-1.41761	0.101242		1.51885	0.896381	7.77833
Q13085	[K].GYVKDVDDGLQAAEEVGYPVMIK.[A]	542124	94333.6		19.0483	16.5255		-1.09345	-2.1838		-1.09345	-2.1838		-1.09036	0.992028	11.7633
P05165	[K].SVHCQAGDTVGEGDLLVELE.[-]	171330	533781		17.3864	19.0259		-2.7553	0.3166		-2.7553	0.3166		3.0719	0.585265	2.83974
TGME49_264660-t26_1-p1	[K].HVPAAATTGLR.[E]	55360.9			15.7566			-4.38513			-4.38513	-4.53442		-0.149294	0.0714067	0.366425
P35579	[R].KKVEAQLQELQVK.[F]	2.88559e+08	4.44956e+07		28.1043	25.4072		7.96258	6.69787		7.96258	6.69787		-1.26471	-1.20185	46.562
P62987	[R].QLAQKYNCDK.[M]	3.98159e+07	44890676		25.2468	25.4199		5.10513	6.71062		5.10513	6.71062		1.60549	1.60549	#DIV/0!
P35579	[R].ELEDATETADAMNR.[E]	203111786	4.13854e+07		27.5977	25.3026		7.45599	6.59333		7.45599	6.59333		-0.862659	-1.20185	46.562
P13645	[K].IRLENEIQTYR.[S]	13543850	3.80844e+06		23.6911	21.8608		3.54942	3.15148		3.54942	3.15148		-0.397942	0.0127639	0.0376171
TGME49_264660-t26_1-p1	[K].IEKPGGSASFECPDGSTIFPDHADALDPK.[C]	443164			18.7575			-1.38423			-1.38423	-4.30192		-2.91769	0.0714067	0.366425
P04264; P04259; P02538; P48668; P13647	[RK].NKYEDEINKR.[T]	1.20018e+07	6.15411e+06		23.5168	22.5531		3.37504	3.84383		3.37504	3.84383		0.468788	0.4773	0.29075
P35579	[R].IAQLEEELEEEQGNTELINDRLK.[K]	150528373	4.03255e+07		27.1655	25.2652		7.02375	6.5559		7.02375	6.5559		-0.467849	-1.20185	46.562
TGME49_251540-t26_1-p1	[R].GVDGFGPSLLGDSPGFHFPR.[L]		338971			18.3708			-0.338488		-4.63575	-0.338488		4.29726	1.90913	9.45801
P08670	[R].KVESLQEEIAFLK.[K]	1.90103e+08	2.21385e+07		27.5022	24.4001		7.3605	5.69077		7.3605	5.69077		-1.66973	-1.15173	12.3029
Q13885; Q13509; P07437; Q9BVA1	[R].AILVDLEPGTMDSVR.[S]	7.89272e+06	3.84394e+06		22.9121	21.8742		2.77038	3.16487		2.77038	3.16487		0.394486	0.394486	#DIV/0!
P13645	[K].GSLGGGFSSGGFSGGSFSR.[G]	5.60602e+07	6.10802e+06		25.7405	22.5423		5.59876	3.83298		5.59876	3.83298		-1.76578	0.0127639	0.0376171
P35579	[R].ELESQISELQEDLESER.[A]	284503760	6.87339e+07		28.0839	26.0345		7.94216	7.32523		7.94216	7.32523		-0.616932	-1.20185	46.562
P05165	[K].VVEEAPSIFLDAETR.[R]		332178			18.3416			-0.367692		-4.64106	-0.367692		4.27337	0.585265	2.83974
P0DPH8; Q9NY65; Q9BQE3; P68366	[K].VGINYQPPTVVPGGDLAK.[V]	2.31805e+07	7.24161e+06		24.4664	22.7879		4.3247	4.07859		4.3247	4.07859		-0.246109	-0.401791	0.340328
TGME49_288650-t26_1-p1	[K].ASETGSGLAASFLNTVEVR.[V]		30670.2			14.9045			-3.80474		-4.81601	-3.80474		1.01127	2.06521	5.71705
TGME49_250710-t26_1-p1	[K].RKQEAVIQELK.[E]	276221320	85936876		28.0412	26.3568		7.89954	7.64749		7.89954	7.64749		-0.252054	-0.453235	1.88164
TGME49_264660-t26_1-p1	[R].FCYVCPR.[N]	371103	100290		18.5015	16.6138		-1.64025	-2.09547		-1.64025	-2.09547		-0.45522	0.0714067	0.366425
Q9H0U4	[R].MGPGAASGGERPNLK.[I]	270273664	3.8744e+07		28.0098	25.2075		7.86814	6.49818		7.86814	6.49818		-1.36995	-0.963451	1.1147
P60709; P62736; Q562R1; P68032; P63261	[R].HQGVMVGMGQK.[D]	9.24354e+07	2.53272e+07		26.4619	24.5942		6.32023	5.88489		6.32023	5.88489		-0.435339	-0.688405	1.24058
Q13085	[K].LKEREEFLIPIYHQVAVQFADLHDTPGR.[M]	730654	1.10972e+06		19.4788	20.0818		-0.66288	1.37247		-0.66288	1.37247		2.03535	0.992028	11.7633
P11498	[K].DTQAMKEMHFHPK.[A]	438662	112464		18.7427	16.7791		-1.39896	-1.93018		-1.39896	-1.93018		-0.531219	0.896381	7.77833
P35579	[K].HSQAVEELAEQLEQTK.[R]	2.58511e+08	39330526		27.9456	25.2291		7.80394	6.51986		7.80394	6.51986		-1.28408	-1.20185	46.562
P35579	[K].VKPLLQVSR.[Q]	258672648	37699568		27.9466	25.168		7.80484	6.45876		7.80484	6.45876		-1.34609	-1.20185	46.562
P62736; P68032	[K].YPIEHGIITNWDDMEK.[I]	1.62703e+08	1.5579e+07		27.2777	23.8931		7.13596	5.18381		7.13596	5.18381		-1.95215	-2.41139	5.60524
Q13085	[R].RLLLEDLVK.[K]	527745			19.0095			-1.13223			-1.13223	-4.50229		-3.37006	0.992028	11.7633
P67936; P09493; P07951; P06753	[R].RIQLVEEELDR.[A]	400131288	4.17919e+07		28.5759	25.3167		8.43419	6.60743		8.43419	6.60743		-1.82676	-1.72815	4.99952
TGME49_264660-t26_1-p1	[R].NRDPADGCAVLVK.[V]		91740.6			16.4853			-2.22402		-4.63427	-2.22402		2.41025	0.0714067	0.366425
TGME49_264660-t26_1-p1	[R].TYTFTTPEQPAEDRR.[F]	1.7392e+06	1.31383e+06		20.73	20.3253		0.588285	1.61606		0.588285	1.61606		1.02778	0.0714067	0.366425
TGME49_270240-t26_1-p1	[K].AFGEMVSQK.[A]	208024	413699		17.6664	18.6582		-2.47532	-0.0510665		-2.47532	-0.0510665		2.42426	3.18343	27.078
Q13885; Q9BVA1	[K].FWEVISDEHGIDPTGSYHGDSDLQLER.[I]	2.08645e+07	1.88234e+06		24.3145	20.8441		4.17283	2.13481		4.17283	2.13481		-2.03803	-1.16539	1.65028
P35579	[R].EQEVNILK.[K]	2.13902e+08	4.5834e+07		27.6724	25.4499		7.53066	6.74063		7.53066	6.74063		-0.790035	-1.20185	46.562
P35749; P35579	[K].KEEELQAALAR.[LV]	232957724	7.39648e+07		27.7955	26.1403		7.65378	7.43105		7.65378	7.43105		-0.222735	-1.05075	2.65341
TGME49_264660-t26_1-p1	[R].FSCLSTATELPSEAGARPAPAQVYPVNGR.[G]	402938			18.6202			-1.52151			-1.52151	-4.2686		-2.74709	0.0714067	0.366425
P09493; P07951	[K].KATDAEADVASLNRR.[I]	462577743	2.7433e+07		28.7851	24.7094		8.64341	6.00012		8.64341	6.00012		-2.64329	-2.43511	4.38261
P07477	[K].TLNNDIMLIK.[L]	42217036	37728348		25.3313	25.1691		5.18961	6.45986		5.18961	6.45986		1.27025	1.50119	0.932346
P35579	[K].VNKDDIQK.[M]	2.53147e+08	6.00478e+07		27.9154	25.8396		7.77369	7.13032		7.77369	7.13032		-0.643368	-1.20185	46.562
Q96RQ3	[R].HTPLVEFEEEESDKRESE.[-]		1.14434e+06			20.1261			1.4168		-4.83797	1.4168		6.25477	0.13638	0.405397
TGME49_250710-t26_1-p1	[R].QQELQNQSPEEVEEAKR.[K]	251970992	89859795		27.9087	26.4212		7.76697	7.71188		7.76697	7.71188		-0.0550881	-0.453235	1.88164
P05165	[R].EAGGNMSIQFLGTVYK.[V]	411784	478711		18.6515	18.8688		-1.49018	0.159507		-1.49018	0.159507		1.64969	0.585265	2.83974
P08670	[R].SLYASSPGGVYATR.[S]	248416448	58329292		27.8882	25.7977		7.74648	7.08843		7.74648	7.08843		-0.658046	-1.15173	12.3029
P35580; P35579	[K].LDPHLVLDQLR.[C]	297950056	36307116		28.1505	25.1137		8.00879	6.40446		8.00879	6.40446		-1.60432	-0.338469	0.79582
P11498	[K].QVGYENAGTVEFLVDR.[H]	372999	627340		18.5088	19.2589		-1.6329	0.549599		-1.6329	0.549599		2.1825	0.896381	7.77833
P05165	[K].SFGLPSIGR.[L]		75965.9			16.2131			-2.49622		-4.77035	-2.49622		2.27413	0.585265	2.83974
Q96RQ3	[K].SIMAAAGVPVVEGYHGEDQSDQCLKEHAR.[R]	405441	151437		18.6291	17.2084		-1.51258	-1.50093		-1.51258	-1.50093		0.0116477	0.13638	0.405397
Q13085	[K].VQQAELHTGSLPR.[I]	709358	340727		19.4362	18.3783		-0.705555	-0.331033		-0.705555	-0.331033		0.374522	0.992028	11.7633
P67936; P09493; P07951; P06753	[K].LEEAEKAADESER.[G]	3.94632e+08	3.62207e+07		28.5559	25.1103		8.41422	6.40102		8.41422	6.40102		-2.0132	-1.72815	4.99952
P35579	[K].TLEEEAKTHEAQIQEMR.[Q]	56696283	1.28742e+07		25.7568	23.618		5.61504	4.90869		5.61504	4.90869		-0.706353	-1.20185	46.562
P05165	[R].MADALDNYVIR.[G]	1.32765e+06			20.3404			0.198733			0.198733	-4.33025		-4.52898	0.585265	2.83974
P11498	[R].SILVKDTQAMK.[E]	1.36761e+06	1.88911e+06		20.3832	20.8493		0.241516	2.13998		0.241516	2.13998		1.89847	0.896381	7.77833
P04264	[R].GSGGGSSGGSIGGR.[G]	12839691	8357171		23.6141	22.9946		3.4724	4.28529		3.4724	4.28529		0.812898	0.244748	1.09743
P16402; P10412; P16403	[R].SGVSLAALKK.[A]	1.13892e+08	9.86246e+07		26.7631	26.5554		6.62138	7.84616		6.62138	7.84616		1.22477	1.45265	2.12682
P35527	[K].EIETYHNLLEGGQEDFESSGAGK.[I]	1.91748e+07	1.51852e+06		24.1927	20.5342		4.051	1.82495		4.051	1.82495		-2.22605	0.138909	0.477903
P35579	[R].EQLEEEEEAKHNLEK.[Q]	258394016	54542697		27.945	25.7009		7.80329	6.99159		7.80329	6.99159		-0.811693	-1.20185	46.562
P35579	[K].GALALEEK.[R]	229960096	59296776		27.7768	25.8215		7.6351	7.11216		7.6351	7.11216		-0.522936	-1.20185	46.562
P35527	[K].TLNDMRQEYEQLIAK.[N]	319067	142590		18.2835	17.1215		-1.85821	-1.58778		-1.85821	-1.58778		0.270432	0.138909	0.477903
TGME49_310780-t26_1-p1	[R].TQATATYYHPAAAPPPGPSVFVFTPSSVQPGAEVTPGYSGLQLR.[Q]		1.00828e+06			19.9435			1.23417		-4.7423	1.23417		5.97648	0.266728	0.412337
TGME49_208740-t26_1-p1	[R].VAQRPGSLHFAR.[M]	409043			18.6419			-1.49982			-1.49982	-4.53978		-3.03996	0.377229	1.1915
Q96RQ3	[K].SFNDDAMLIEK.[F]	698532	38538.8		19.414	15.234		-0.727744	-3.47527		-0.727744	-3.47527		-2.74752	0.13638	0.405397
TGME49_215910-t26_1-p1	[K].RDYFPIETEVGAR.[Y]		293198			18.1615			-0.547772		-4.79486	-0.547772		4.24709	0.285015	1.54402
P04264; P04259	[K].YEELQITAGR.[H]	10952520	5.23032e+06		23.3848	22.3185		3.24305	3.60918		3.24305	3.60918		0.366131	0.366131	#DIV/0!
P11498	[R].AGTHILCIK.[D]		118611			16.8559			-1.8534		-4.56679	-1.8534		2.71338	0.896381	7.77833
P09493; P06753	[K].DAQEKLELAEK.[K]	2.04207e+07	1.71331e+06		24.2835	20.7084		4.14182	1.99907		4.14182	1.99907		-2.14275	-2.04964	7.10819
P35527	[R].FSSSSGYGGGSSR.[V]	4788892	3645477		22.1913	21.7977		2.04955	3.08839		2.04955	3.08839		1.03884	0.138909	0.477903
P35527	[R].IKFEMEQNLR.[Q]	1.41364e+06	627151		20.431	19.2585		0.289269	0.549165		0.289269	0.549165		0.259897	0.138909	0.477903
P35579	[K].AKQTLENERGELANEVK.[V]	194710630	3.14572e+07		27.5368	24.9069		7.39505	6.1976		7.39505	6.1976		-1.19745	-1.20185	46.562
P11498	[R].NHPGLLLMDTTFRDAHQSLLATR.[V]		71942.3			16.1346			-2.57474		-4.69539	-2.57474		2.12065	0.896381	7.77833
Q13085; O00763	[R].AIGIGAYLVR.[L]	1.52014e+06	1.25787e+06		20.5358	20.2626		0.394064	1.55327		0.394064	1.55327		1.1592	1.39748	3.25915
TGME49_208730-t26_1-p1	[K].LCSETIDGGRYCGVSGAVAR.[F]	3.87046e+06	6.56937e+06		21.8841	22.6473		1.74236	3.93804		1.74236	3.93804		2.19567	0.586754	2.73002
Q96RQ3	[R].HVEVQVFGDHHGNAVYLFERDCSVQR.[R]	365443	100740		18.4793	16.6203		-1.66242	-2.08902		-1.66242	-2.08902		-0.426595	0.13638	0.405397
P35579	[R].DELADEIANSSGK.[G]	2.24981e+08	5.56408e+07		27.7452	25.7296		7.60352	7.02035		7.60352	7.02035		-0.583167	-1.20185	46.562
TGME49_310780-t26_1-p1	[K].GVLTGLGVAATLAAAAAAAK.[A]	101949	45885.6		16.6375	15.4858		-3.50423	-3.22353		-3.50423	-3.22353		0.280693	0.266728	0.412337
Q13085	[R].RLTFLVAQKDFR.[K]	129277	158876		16.9801	17.2775		-3.1616	-1.43175		-3.1616	-1.43175		1.72986	0.992028	11.7633
TGME49_264660-t26_1-p1	[R].TTVDEGVVNR.[T]		231059			17.8179			-0.891388		-4.57599	-0.891388		3.6846	0.0714067	0.366425
TGME49_264660-t26_1-p1	[K].AVPSASLSTDTVVENEVTTR.[K]	1.17979e+06	1.66392e+06		20.1701	20.6662		0.0283936	1.95687		0.0283936	1.95687		1.92848	0.0714067	0.366425
TGME49_203290-t26_1-p1	[K].KLPLFFIDVEDNKGQGR.[N]	614367	438422		19.2287	18.742		-0.912968	0.0326733		-0.912968	0.0326733		0.945642	0.101568	0.191692
P0DPH8; Q9NY65; Q9BQE3; P68366	[R].QLFHPEQLITGKEDAANNYAR.[G]	22617597	6.37008e+06		24.4309	22.6029		4.28923	3.89359		4.28923	3.89359		-0.39564	-0.401791	0.340328
P35580; P35749; P35579	[RK].TQLEELEDELQATEDAK.[L]	1.96322e+08	4.31564e+07		27.5486	25.3631		7.40693	6.65378		7.40693	6.65378		-0.753151	-1.1916	3.76784
P35579	[K].NSFREQLEEEEEAKHNLEK.[Q]	2.10426e+08	5.12562e+07		27.6487	25.6112		7.50703	6.90194		7.50703	6.90194		-0.60509	-1.20185	46.562
P35579	[K].KLEEEQIILEDQNCK.[L]	1.50286e+08	2.93092e+07		27.1631	24.8049		7.02142	6.09556		7.02142	6.09556		-0.925861	-1.20185	46.562
P35579	[K].DLEAHIDSANK.[N]	2.21643e+08	5.13093e+07		27.7237	25.6127		7.58196	6.90343		7.58196	6.90343		-0.678527	-1.20185	46.562
P67936; P07951	[K].LVILEGELER.[AS]	3.1688e+08	4.27283e+07		28.2394	25.3487		8.09765	6.6394		8.09765	6.6394		-1.45825	-1.47678	1.39554
P60660	[K].VLDFEHFLPMLQTVAK.[N]	4.30089e+08	17100383		28.6801	24.0275		8.53835	5.31824		8.53835	5.31824		-3.22011	-0.983659	2.76302
TGME49_208740-t26_1-p1	[R].YELESSPGGAGAWR.[C]	127677			16.9621			-3.17957			-3.17957	-4.52682		-1.34725	0.377229	1.1915
Q13085	[K].IHNANPELTDGQIQAMLR.[R]		172623			17.3973			-1.31202		-4.84418	-1.31202		3.53216	0.992028	11.7633
Q13085	[K].QLTEEDGVHSVIEENIK.[C]	337098			18.3628			-1.7789			-1.7789	-4.36403		-2.58513	0.992028	11.7633
P35579	[K].DLEGLSQRHEEK.[V]	187741112	29068277		27.4842	24.7929		7.34246	6.08365		7.34246	6.08365		-1.25881	-1.20185	46.562
P11498	[K].QVGYENAGTVEFLVDRHGK.[H]		427868			18.7068			-0.00248287		-4.66958	-0.00248287		4.6671	0.896381	7.77833
P35527	[R].HGVQELEIELQSQLSK.[K]	1.17644e+06	912777		20.166	19.7999		0.0242903	1.09062		0.0242903	1.09062		1.06632	0.138909	0.477903
TGME49_209030-t26_1-p1	[K].AAEDSSDIEK.[S]	184283600	34441200		27.4574	25.0376		7.31564	6.32834		7.31564	6.32834		-0.987298	-0.58749	1.34712
TGME49_264660-t26_1-p1	[K].EFLRPLADLVPGASLK.[L]		41569.1			15.3432			-3.36606		-4.77136	-3.36606		1.40529	0.0714067	0.366425
P08133	[K].SLEDALSSDTSGHFR.[R]	9.05398e+06	7.61781e+06		23.1101	22.8609		2.96841	4.15166		2.96841	4.15166		1.18325	-0.145014	0.358384
P35579	[R].TVGQLYKEQLAK.[L]	129489012	20130436		26.9483	24.2629		6.80654	5.55359		6.80654	5.55359		-1.25296	-1.20185	46.562
P35527	[R].GGSGGSYGGGGSGGGYGGGSGSR.[G]	6.62687e+06	5874603		22.6599	22.4861		2.51819	3.77677		2.51819	3.77677		1.25858	0.138909	0.477903
P61353	[R].YSVDIPLDK.[T]	8.68912e+06	6.10155e+06		23.0508	22.5407		2.90907	3.83146		2.90907	3.83146		0.922388	0.644712	0.828581
P04264	[K].SLNNQFASFIDK.[V]	6187408	1.77571e+06		22.5609	20.76		2.41919	2.05067		2.41919	2.05067		-0.36852	0.244748	1.09743
P35579	[K].NFINNPLAQADWAAK.[K]	2.12957e+08	23850690		27.666	24.5075		7.52427	5.79824		7.52427	5.79824		-1.72604	-1.20185	46.562
TGME49_312420-t26_1-p1	[K].MHLTLDPAEAKLETLR.[K]		1.48079e+06			20.4979			1.78865		-4.73749	1.78865		6.52614	1.10995	6.80917
P35579	[R].DLQGRDEQSEEK.[K]	1.79642e+08	4.63118e+07		27.4205	25.4649		7.27884	6.75559		7.27884	6.75559		-0.523249	-1.20185	46.562
TGME49_269690-t26_1-p1	[R].SAAGVIEEDLK.[A]	1.78885e+06	488332		20.7706	18.8975		0.628887	0.188214		0.628887	0.188214		-0.440673	0.519258	2.10699
Q96RQ3	[R].LQVEHPVTEMITGTDLVEWQLR.[I]		415157			18.6633			-0.0459899		-4.60845	-0.0459899		4.56246	0.13638	0.405397
TGME49_251540-t26_1-p1	[R].NRTECAFAEGQEVELEEKPLPSDSSPVTSVELPR.[L]	723797			19.4652			-0.676484			-0.676484	-4.50918		-3.8327	1.90913	9.45801
TGME49_264660-t26_1-p1	[R].QPSVVLDVAAPGQSVR.[F]	373076			18.5091			-1.6326			-1.6326	-4.4847		-2.8521	0.0714067	0.366425
TGME49_208740-t26_1-p1	[K].LEAGWHCFK.[G]	450987	1.39984e+07		18.7827	23.7388		-1.35898	5.02947		-1.35898	5.02947		6.38845	0.377229	1.1915
Q13885; Q13509; P04350; Q9BUF5; P07437; P68371; Q9BVA1	[K].NSSYFVEWIPNNVK.[TV]	1.88945e+07	3.34306e+06		24.1715	21.6727		4.02975	2.96345		4.02975	2.96345		-1.0663	-0.330169	0.437703
P35527	[R].MTLDDFR.[I]	1.54621e+06	448894		20.5603	18.776		0.418594	0.066726		0.418594	0.066726		-0.351868	0.138909	0.477903
P35580; P35579	[RK].AGKLDPHLVLDQLR.[C]	149673700	1.63249e+07		27.1572	23.9606		7.01554	5.25128		7.01554	5.25128		-1.76426	-0.338469	0.79582
P35579	[R].NAEQYKDQADKASTR.[L]	1.68195e+08	3.37706e+07		27.3256	25.0093		7.18385	6.29997		7.18385	6.29997		-0.883875	-1.20185	46.562
P09493; P07951	[K].ATDAEADVASLNRR.[I]	3.10617e+08	28301970		28.2106	24.7544		8.06885	6.04511		8.06885	6.04511		-2.02374	-2.43511	4.38261
TGME49_264660-t26_1-p1	[R].QRNPADSCAVMITVK.[A]	182971			17.4813			-2.66045			-2.66045	-4.43984		-1.77939	0.0714067	0.366425
TGME49_251540-t26_1-p1	[K].LAGWTDNTHTATAGTPK.[K]		1.47724e+06			20.4945			1.78518		-4.80917	1.78518		6.59436	1.90913	9.45801
P0DPH8; Q9BQE3	[K].DVNAAIATIK.[T]	14554095	5437292		23.7949	22.3745		3.65321	3.66517		3.65321	3.66517		0.011957	-0.0381976	0.021831
Q13085	[R].KQVNYEVDRR.[F]	405361	285223		18.6288	18.1217		-1.51286	-0.58756		-1.51286	-0.58756		0.925304	0.992028	11.7633
P35580; P35579	[R].AGVLAHLEEER.[D]	187118156	53085306		27.4794	25.6618		7.33766	6.95252		7.33766	6.95252		-0.385143	-0.338469	0.79582
Q13885; P04350; Q9BUF5; P07437; P68371; Q9BVA1	[R].LHFFMPGFAPLTSR.[G]	3.30056e+06	638952		21.6543	19.2853		1.51257	0.576059		1.51257	0.576059		-0.936511	-0.936511	#DIV/0!
Q13085	[K].RPGAALDPGCVLAK.[M]		192768			17.5565			-1.15278		-4.79421	-1.15278		3.64143	0.992028	11.7633
P07951	[K].HIAEDSDR.[K]	262190400	42698768		27.966	25.3477		7.82433	6.6384		7.82433	6.6384		-1.18593	-1.69758	9.48601
P08670	[R].TNEKVELQELNDR.[F]	210078824	36122028		27.6464	25.1064		7.50465	6.39709		7.50465	6.39709		-1.10756	-1.15173	12.3029
P04264	[K].NKLNDLEDALQQAKEDLAR.[L]	2.94891e+06	894248		21.4917	19.7703		1.35004	1.06103		1.35004	1.06103		-0.289011	0.244748	1.09743
P05165	[R].IAWDDEETRDGFR.[L]		294590			18.1683			-0.54094		-4.57313	-0.54094		4.03219	0.585265	2.83974
P67936; P06753	[K].HIAEEADR.[K]	268437088	38218656		28	25.1878		7.8583	6.47849		7.8583	6.47849		-1.37981	-1.7864	1.69379
P60709; P62736; P68032; P63261	[R].HQGVMVGMGQKDSYVGDEAQSKR.[G]	16432028	3.1352e+06		23.97	21.5801		3.8283	2.87084		3.8283	2.87084		-0.957461	-0.475577	0.731101
P0DPH8; Q9NY65; TGME49_316400-t26_1-p1; Q9BQE3; P68366	[R].NLDIERPTYTNLNR.[L]	11262397	4.67238e+06		23.425	22.1557		3.2833	3.44644		3.2833	3.44644		0.163137	-0.801443	0.904371
P13645; Q7Z3Y8	[KR].DAEAWFNEK.[S]	20679098	2.5353e+06		24.3017	21.2737		4.15996	2.56443		4.15996	2.56443		-1.59553	-1.59553	#DIV/0!
TGME49_269690-t26_1-p1	[K].AVCAQLDEFEEEVTHAK.[M]	429235	97018.9		18.7114	16.566		-1.4303	-2.14331		-1.4303	-2.14331		-0.713007	0.519258	2.10699
P0DP25	[K].DTDSEEEIREAFR.[V]	156328136	78552972		27.22	26.2272		7.07829	7.51787		7.07829	7.51787		0.439582	0.193397	0.289812
P16402; P10412; P16403; Q02539	[K].ALAAAGYDVEK.[N]	99250472	96129552		26.5646	26.5185		6.42286	7.80919		6.42286	7.80919		1.38633	1.3683	1.65361
P35579	[K].ALELDSNLYR.[I]	158351984	39617300		27.2386	25.2396		7.09685	6.53034		7.09685	6.53034		-0.566511	-1.20185	46.562
P04264	[R].SGGGFSSGSAGIINYQR.[R]	5.77112e+06	2.71796e+06		22.4604	21.3741		2.31871	2.66481		2.31871	2.66481		0.346097	0.244748	1.09743
P09493	[K].HIAEDADR.[K]	312574720	20886468		28.2196	24.3161		8.07792	5.60678		8.07792	5.60678		-2.47114	-2.8845	23.4843
P13645	[R].VLDELTLTK.[A]	23103352	8042516		24.4616	22.9392		4.31989	4.22993		4.31989	4.22993		-0.0899615	0.0127639	0.0376171
TGME49_208740-t26_1-p1	[K].QTEDCFGLWLAR.[Y]		44537.2			15.4427			-3.26656		-4.67281	-3.26656		1.40624	0.377229	1.1915
P04264	[R].THNLEPYFESFINNLRR.[R]	1.02681e+06	132507		19.9697	17.0157		-0.171979	-1.69358		-0.171979	-1.69358		-1.5216	0.244748	1.09743
P62805; TGME49_239260-t26_1-p1	[R].DNIQGITKPAIR.[R]	20420540	15433713		24.2835	23.8796		4.14181	5.17029		4.14181	5.17029		1.02849	1.02849	#DIV/0!
P35908; P04259; P02538; P48668; P19013	[KR].AQYEEIAQR.[S]	20173582	3756177		24.266	21.8408		4.12425	3.13155		4.12425	3.13155		-0.992708	-0.992708	#DIV/0!
TGME49_316250-t26_1-p1	[R].SVSPPCYLGR.[I]	30170940	21357966		24.8467	24.3483		4.70495	5.63898		4.70495	5.63898		0.934037	0.00173577	0.00238406
TGME49_221320-t26_1-p1	[K].ASEDVPHVLTGDPIAQR.[S]		355316			18.4387			-0.270546		-4.62295	-0.270546		4.35241	0.554473	5.47964
Q8WUM4	[K].STPVNVPISQK.[F]	2.10666e+07	2.02491e+07		24.3285	24.2714		4.18674	5.56207		4.18674	5.56207		1.37532	-0.625607	3.24922
P02538; P48668	[R].AIGGGLSSVGGGSSTIK.[Y]	718217	1.11963e+06		19.4541	20.0946		-0.687651	1.38531		-0.687651	1.38531		2.07296	0.669024	0.737032
TGME49_312420-t26_1-p1	[R].KLPGASELLR.[S]		112132			16.7748			-1.93446		-4.81452	-1.93446		2.88006	1.10995	6.80917
P16402; P10412; P16403	[R].KASGPPVSELITK.[A]	85980488	86562952		26.3575	26.3672		6.2158	7.65796		6.2158	7.65796		1.44216	1.45265	2.12682
P09493; P06753	[K].LDKENALDR.[A]	2.47883e+08	2.80914e+07		27.8851	24.7436		7.74338	6.03434		7.74338	6.03434		-1.70904	-2.04964	7.10819
Q16777; Q7L7L0; Q71UI9; TGME49_261250-t26_1-p1; P16104; TGME49_300200-t26_1-p1	[RK].AGLQFPVGR.[VI]	78693896	97153880		26.2297	26.5338		6.08804	7.82448		6.08804	7.82448		1.73644	1.73644	#DIV/0!
TGME49_221320-t26_1-p1	[R].LAMEGYEQDVESTVQK.[L]	137436			17.0684			-3.07331			-3.07331	-4.53765		-1.46434	0.554473	5.47964
P67936	[R].EKAEGDVAALNR.[R]	281471728	2.64253e+07		28.0684	24.6554		7.9267	5.94613		7.9267	5.94613		-1.98058	-2.51628	17.5514
P05165	[K].VVEEAPSIFLDAETRR.[A]	1.15865e+06	932950		20.144	19.8314		0.00230094	1.12215		0.00230094	1.12215		1.11985	0.585265	2.83974
TGME49_264660-t26_1-p1	[K].DGSCIIGEHTLK.[L]	757007	197838		19.5299	17.594		-0.611763	-1.11533		-0.611763	-1.11533		-0.503569	0.0714067	0.366425
P35579	[K].DVLLQVDDERR.[N]	177120544	48011516		27.4002	25.5169		7.25845	6.80759		7.25845	6.80759		-0.450857	-1.20185	46.562
TGME49_250710-t26_1-p1	[R].KYHEELRR.[K]	194308968	50735044		27.5338	25.5965		7.39207	6.88719		7.39207	6.88719		-0.504876	-0.453235	1.88164
P63220	[K].ADGIVSK.[N]	2.94235e+07	1.52226e+07		24.8105	23.8597		4.66876	5.15042		4.66876	5.15042		0.481667	1.49624	1.82444
P16402; P10412; P16403	[R].SGVSLAALK.[K]	90180848	87442768		26.4263	26.3818		6.28461	7.67255		6.28461	7.67255		1.38794	1.45265	2.12682
P67936	[K].YSEKEDKYEEEIK.[L]	260651989	3.19906e+07		27.9575	24.9311		7.81584	6.22186		7.81584	6.22186		-1.59398	-2.51628	17.5514
TGME49_264660-t26_1-p1	[K].SCGDVGALR.[T]		66396.6			16.0188			-2.69047		-4.65141	-2.69047		1.96094	0.0714067	0.366425
P35908; P04264	[K].IEISELNR.[V]	7.86506e+06	2.70143e+06		22.907	21.3653		2.76532	2.656		2.76532	2.656		-0.109313	-0.109313	#DIV/0!
P02533; P19012; P13646; P08779	[R].ALEEANADLEVK.[I]	4.51433e+07	1.82063e+07		25.428	24.1179		5.2863	5.40865		5.2863	5.40865		0.122347	-0.372681	0.224392
TGME49_204340-t26_1-p1	[K].CEEGGLYVPVIVTNVEDQEPYRVELSPTK.[F]	125353	139991		16.9356	17.095		-3.20608	-1.61432		-3.20608	-1.61432		1.59176	0.54876	1.56604
Q7Z794; Q7RTS7; P35908; P04259; P02538; P48668; Q9NSB2; P12035; Q14CN4; P13647	[K].FASFIDKVR.[F]	1.12289e+07	1.65845e+06		23.4207	20.6614		3.279	1.95211		3.279	1.95211		-1.32689	-1.32689	#DIV/0!
TGME49_251540-t26_1-p1	[K].EGYLPDNALER.[V]		3.42092e+06			21.706			2.99667		-4.85711	2.99667		7.85378	1.90913	9.45801
P35579	[R].IAQLEEELEEEQGNTELINDR.[L]	1.54638e+08	2.48639e+07		27.2043	24.5675		7.06261	5.85826		7.06261	5.85826		-1.20435	-1.20185	46.562
TGME49_221320-t26_1-p1	[R].TGVMGAFQSLEEVQEVGDR.[L]	2380665	1.06865e+06		21.1829	20.0274		1.04122	1.31807		1.04122	1.31807		0.27685	0.554473	5.47964
TGME49_227280-t26_1-p1	[K].KVEEELSLLRR.[E]	1.03257e+06	1.583e+06		19.9778	20.5942		-0.163906	1.88494		-0.163906	1.88494		2.04885	0.502343	0.779185
P04264	[K].SKAEAESLYQSK.[Y]	22181364	5.85619e+06		24.4028	22.4815		4.26113	3.77224		4.26113	3.77224		-0.488892	0.244748	1.09743
P35579	[K].LVWVPSDK.[S]	1.79812e+08	18378152		27.4219	24.1315		7.28021	5.4222		7.28021	5.4222		-1.85801	-1.20185	46.562
P35579	[R].ASREEILAQAKENEK.[K]	122121628	2.376e+07		26.8637	24.502		6.72203	5.79275		6.72203	5.79275		-0.929288	-1.20185	46.562
P35579	[R].TELADKVTK.[L]	110415744	62107913		26.7184	25.8883		6.57666	7.17899		6.57666	7.17899		0.602325	-1.20185	46.562
Q13085	[R].LGTPELSTAER.[K]	1.30515e+06	392991		20.3158	18.5841		0.174072	-0.125153		0.174072	-0.125153		-0.299225	0.992028	11.7633
TGME49_264660-t26_1-p1	[K].ETVDGAVVR.[S]	1.58152e+06	477676		20.5929	18.8657		0.451166	0.156384		0.451166	0.156384		-0.294782	0.0714067	0.366425
TGME49_221320-t26_1-p1	[R].LTQSLGYVGAGTVEYLYNR.[K]	410220	317807		18.646	18.2778		-1.49567	-0.431496		-1.49567	-0.431496		1.06418	0.554473	5.47964
TGME49_221320-t26_1-p1	[R].ESVVMHAGQVWFPDSAYK.[T]	1.13425e+06	478870		20.1133	18.8693		-0.0284091	0.159986		-0.0284091	0.159986		0.188395	0.554473	5.47964
Q13885; Q13509; P07437; P68371; Q9BVA1	[K].GHYTEGAELVDSVLDVVRK.[E]	2.56839e+07	5.88237e+06		24.6144	22.488		4.47265	3.77868		4.47265	3.77868		-0.693974	-0.693974	#DIV/0!
TGME49_264660-t26_1-p1	[K].TYTLVIPGLPAK.[E]		207435			17.6623			-1.04699		-4.70759	-1.04699		3.6606	0.0714067	0.366425
Q9NWB6	[R].KIAEAQAK.[L]		224382			17.7756			-0.933694		-4.7494	-0.933694		3.81571	0.772366	2.12641
P83731	[K].CESAFLSK.[R]		1.15279e+06			20.1367			1.42741		-4.83032	1.42741		6.25773	1.15542	2.99867
P54652	[K].QTQTFTTYSDNQSSVLVQVYEGER.[A]	8.82126e+06	8.27056e+06		23.0726	22.9796		2.93084	4.27026		2.93084	4.27026		1.33942	-1.36087	4.23
P07951	[K].QLEEEQQALQK.[K]	221202256	32949540		27.7208	24.9738		7.57908	6.26447		7.57908	6.26447		-1.31461	-1.69758	9.48601
Q05639; TGME49_294800-t26_1-p1 ; P68104	[RK].QTVAVGVIK.[NSA]	34548108	12989073		25.0421	23.6308		4.90039	4.92151		4.90039	4.92151		0.0211137	-0.343871	0.352012
O00151	[K].GHFFVEDQIYCEK.[H]	832714	480590		19.6675	18.8744		-0.474248	0.165159		-0.474248	0.165159		0.639406	-0.760863	2.29616
P35579	[K].KQELEEICHDLEAR.[V]	3.53493e+07	6.13382e+06		25.0752	22.5484		4.93347	3.83907		4.93347	3.83907		-1.0944	-1.20185	46.562
TGME49_264660-t26_1-p1	[R].MTGDSCDTREETAFLQDEVPGAELQR.[R]	1.18969e+06			20.1822			0.0404488			0.0404488	-4.31348		-4.35393	0.0714067	0.366425
P35579	[R].TEMEDLMSSKDDVGK.[S]	1.19784e+08	3.08844e+07		26.8359	24.8804		6.69415	6.17109		6.69415	6.17109		-0.523063	-1.20185	46.562
Q02543	[K].SRFWYFVSQLKK.[M]	18086454	1.80438e+07		24.1084	24.105		3.9667	5.39571		3.9667	5.39571		1.42901	0.0820622	0.153106
Q05639; TGME49_294800-t26_1-p1 ; P68104	[K].IGGIGTVPVGR.[V]	76848808	16680593		26.1955	23.9917		6.05381	5.28238		6.05381	5.28238		-0.77143	-0.343871	0.352012
P08670	[R].DGQVINETSQHHDDLE.[-]	1.73435e+08	2.73966e+07		27.3698	24.7075		7.22811	5.99821		7.22811	5.99821		-1.22991	-1.15173	12.3029
P67936	[K].TIDDLEEK.[L]	2.16613e+08	33496192		27.6905	24.9975		7.54883	6.28821		7.54883	6.28821		-1.26063	-2.51628	17.5514
TGME49_270250-t26_1-p1	[K].SMQRDEEIFFR.[A]		244054			17.8968			-0.812446		-4.74788	-0.812446		3.93544	3.21346	4.84072
P08670	[R].FANYIDKVR.[F]	135166436	28587296		27.0102	24.7689		6.86845	6.05958		6.86845	6.05958		-0.808869	-1.15173	12.3029
P16401	[R].NGLSLAALKK.[A]	97116396	9.87234e+07		26.5332	26.5569		6.3915	7.8476		6.3915	7.8476		1.4561	1.86551	10.7663
TGME49_264660-t26_1-p1	[R].DGEIANSCGVMITVKPK.[G]	463067	1.22169e+06		18.8209	20.2204		-1.32085	1.51116		-1.32085	1.51116		2.83201	0.0714067	0.366425
P12814; O43707	[R].TINEVENQILTR.[D]	51022988	10956732		25.6046	23.3853		5.46293	4.67603		5.46293	4.67603		-0.786908	-1.32374	3.04644
Q13085	[R].IPPNVEK.[S]	11774789	20685720		23.4892	24.3021		3.34749	5.59284		3.34749	5.59284		2.24536	0.992028	11.7633
P05165	[R].AMGEQAVALAR.[A]	1.42175e+06	497676		20.4392	18.9248		0.297531	0.215559		0.297531	0.215559		-0.081972	0.585265	2.83974
P35580; P35749; P35579	[K].FDQLLAEEK.[SNT]	121800752	26748946		26.8599	24.673		6.71824	5.96369		6.71824	5.96369		-0.754547	-1.1916	3.76784
P35579	[K].TDLLLEPYNK.[Y]	168866160	35740704		27.3313	25.0911		7.18959	6.38178		7.18959	6.38178		-0.807818	-1.20185	46.562
TGME49_264660-t26_1-p1	[R].CGLEFPKVDPPIDDPASQGQVYYGK.[S]	6.2761e+06	1.5371e+06		22.5814	20.5518		2.43973	1.84249		2.43973	1.84249		-0.59724	0.0714067	0.366425
O14950	[R].ELLTTMGDRFTDEEVDELYR.[E]	2.82305e+08	1.68289e+07		28.0727	24.0044		7.93097	5.29515		7.93097	5.29515		-2.63582	-0.944646	1.65803
P35579	[K].GALALEEKR.[R]	134088240	37038748		26.9986	25.1425		6.8569	6.43324		6.8569	6.43324		-0.423654	-1.20185	46.562
TGME49_208740-t26_1-p1	[R].LDFTQLSSCIDGCGNPISCR.[G]	269804			18.0416			-2.10016			-2.10016	-4.52373		-2.42357	0.377229	1.1915
Q09666	[K].VDINAPDVDVQGPDWHLK.[M]	1449626	1.75931e+06		20.4672	20.7466		0.325539	2.03729		0.325539	2.03729		1.71175	-0.286907	2.49093
P35579	[K].NKHEAMITDLEER.[L]	1.02903e+08	1.7405e+07		26.6167	24.053		6.475	5.34371		6.475	5.34371		-1.1313	-1.20185	46.562
TGME49_270240-t26_1-p1	[R].VQGSGDFDISFEVGR.[A]	453352			18.7903			-1.35144			-1.35144	-4.49314		-3.1417	3.18343	27.078
TGME49_264660-t26_1-p1	[K].FLLGAAMTAEVR.[Q]	63288	583241		15.9496	19.1537		-4.19207	0.444443		-4.19207	0.444443		4.63651	0.0714067	0.366425
P16401	[R].KATGPPVSELITK.[A]	81818480	74948196		26.2859	26.1594		6.14421	7.4501		6.14421	7.4501		1.30589	1.86551	10.7663
Q6NZI2	[K].VPPFTFHVK.[K]	245364521	2.89666e+06		27.8704	21.466		7.72864	2.75667		7.72864	2.75667		-4.97197	-0.0158618	0.0346913
P0CG39; P60709; P63261	[K].QEYDESGPSIVHR.[K]	136746324	3.15887e+07		27.0269	24.9129		6.88522	6.20362		6.88522	6.20362		-0.681599	-0.561666	0.344829
Q13885; P04350; P07437; P68371; Q9BVA1	[R].SGPFGQIFRPDNFVFGQSGAGNNWAK.[G]	2448799			21.2236			1.08193			1.08193	-4.52541		-5.60734	-4.80296	3.8763
Q9P2E9	[R].QLEEKEKLLATEQEDAAVAK.[S]	144611936	25415652		27.1076	24.5992		6.9659	5.88993		6.9659	5.88993		-1.07598	0.252703	0.998606
TGME49_221320-t26_1-p1	[R].LSVSSHQGSWLHTK.[A]		84656.3			16.3693			-2.33996		-4.7979	-2.33996		2.45794	0.554473	5.47964
Q13085	[K].VEVGTEVTDYR.[F]	11639041	9692561		23.4725	23.2084		3.33076	4.49916		3.33076	4.49916		1.1684	0.992028	11.7633
P02533; P13645; Q7Z3Y8; P08779	[K].VTMQNLNDR.[L]	4.04458e+06	1.09698e+06		21.9476	20.0651		1.80585	1.35582		1.80585	1.35582		-0.45003	-0.45003	#DIV/0!
P11498	[R].ELIPNIPFQMLLR.[G]		60835.8			15.8926			-2.81665		-4.83408	-2.81665		2.01742	0.896381	7.77833
P04264	[R].GGGGGGYGSGGSSYGSGGGSYGSGGGGGGGR.[G]	8958499	2.23723e+06		23.0948	21.0933		2.95312	2.38399		2.95312	2.38399		-0.569124	0.244748	1.09743
TGME49_264660-t26_1-p1	[K].LVHTPEDGDTTR.[T]		47429.1			15.5335			-3.1758		-4.78168	-3.1758		1.60588	0.0714067	0.366425
Q02978	[M].AATASAGAGGIDGKPR.[T]	195573056	22022304		27.5431	24.3925		7.40142	5.68317		7.40142	5.68317		-1.71825	-0.616122	0.541678
P08670	[K].FADLSEAANR.[N]	144668432	34690444		27.1082	25.048		6.96646	6.33875		6.96646	6.33875		-0.627718	-1.15173	12.3029
TGME49_289130-t26_1-p1	[R].VSLLDASLK.[S]	184689648	26449028		27.4605	24.6567		7.31882	5.94742		7.31882	5.94742		-1.37139	-1.37139	#DIV/0!
TGME49_208730-t26_1-p1	[R].LQQDLNAFCTTQFQK.[L]	1.04762e+06	76210.1		19.9987	16.2177		-0.143024	-2.49159		-0.143024	-2.49159		-2.34857	0.586754	2.73002
P13645	[R].AETECQNTEYQQLLDIK.[I]	784934	928521		19.5822	19.8246		-0.559499	1.11529		-0.559499	1.11529		1.67479	0.0127639	0.0376171
P04264	[R].FSSCGGGGGSFGAGGGFGSR.[S]	2.02249e+06	2.33877e+06		20.9477	21.1573		0.805992	2.44803		0.805992	2.44803		1.64204	0.244748	1.09743
P35579	[R].EEILAQAK.[E]	156194528	38987368		27.2188	25.2165		7.07706	6.50722		7.07706	6.50722		-0.569843	-1.20185	46.562
Q13085	[R].FIIGSVSEDNSEDEISNLVK.[L]	91340.2	102750		16.479	16.6488		-3.66275	-2.06051		-3.66275	-2.06051		1.60224	0.992028	11.7633
P35527	[R].HGVQELEIELQSQLSKK.[A]	781021	291272		19.575	18.152		-0.566709	-0.557279		-0.566709	-0.557279		0.00943043	0.138909	0.477903
P16401; P16402; P10412; P16403; Q02539	[K].GTGASGSFK.[L]	69774352	90299680		26.0562	26.4282		5.91448	7.71893		5.91448	7.71893		1.80445	3.54654	4.22774
TGME49_270240-t26_1-p1	[R].VPELPEVESFDEVGTGARR.[S]	170913	879409		17.3829	19.7462		-2.75881	1.03689		-2.75881	1.03689		3.79569	3.18343	27.078
P35579	[K].QIATLHAQVADMK.[K]	104855172	23300338		26.6438	24.4738		6.50211	5.76456		6.50211	5.76456		-0.737553	-1.20185	46.562
P35579	[M].AQQAADKYLYVDKNFINNPLAQADWAAK.[K]	1.41371e+08			27.0749			6.9332			6.9332	-4.34791		-11.2811	-1.20185	46.562
P62987; P62979	[K].TITLEVEPSDTIENVK.[A]	58903140	15025835		25.8118	23.8409		5.67013	5.13165		5.67013	5.13165		-0.538477	-2.09042	1.25324
TGME49_270240-t26_1-p1	[K].ELVEPTSKEAEEAR.[Q]	2.85076e+06	1.22832e+06		21.4429	20.2282		1.30121	1.51896		1.30121	1.51896		0.217755	3.18343	27.078
TGME49_310780-t26_1-p1	[R].DSSSSESTVTPADEAASESEEGDKTSR.[K]	14615003	7.4934e+06		23.8009	22.8372		3.65924	4.1279		3.65924	4.1279		0.468664	0.266728	0.412337
P29590	[R].ELLEAVDAR.[Y]	223739	232991		17.7715	17.8299		-2.37025	-0.879372		-2.37025	-0.879372		1.49088	1.49088	#DIV/0!
P35579	[R].ALEEAMEQKAELER.[L]	41385746	7.67844e+06		25.3026	22.8724		5.16092	4.16309		5.16092	4.16309		-0.997826	-1.20185	46.562
TGME49_269690-t26_1-p1	[R].KFLLLQEEHDRQTDQLVSELR.[L]	107474	180878		16.7136	17.4647		-3.42808	-1.24463		-3.42808	-1.24463		2.18345	0.519258	2.10699
Q13085	[R].HLEVQILADQYGNAISLFGR.[D]		132760			17.0185			-1.69083		-4.57521	-1.69083		2.88438	0.992028	11.7633
TGME49_221320-t26_1-p1	[R].FFGRDPNAGDRIDFINEDYLPIQR.[H]	4098109			21.9665			1.82482			1.82482	-4.47416		-6.29897	0.554473	5.47964
P27482; P0DP25; TGME49_249240-t26_1-p1	[K].EAFSLFDK.[D]	80552416	52910976		26.2634	25.6571		6.12171	6.94778		6.12171	6.94778		0.826061	0.475255	0.289445
P67936	[K].LVILEGELERAEER.[A]	2.53688e+08	1.8226e+07		27.9185	24.1195		7.77677	5.4102		7.77677	5.4102		-2.36656	-2.51628	17.5514
P35579	[R].LEVNLQAMK.[A]	83846880	21457036		26.3213	24.3549		6.17954	5.64566		6.17954	5.64566		-0.533884	-1.20185	46.562
P08670; P07196; Q16352	[RK].EYQDLLNVK.[M]	131024536	30909284		26.9653	24.8815		6.82355	6.17225		6.82355	6.17225		-0.651303	-0.651303	#DIV/0!
TGME49_215220-t26_1-p1	[NK].ASVAFQGDDAR.[V]		486189			18.8912			0.181869		-4.61877	0.181869		4.80064	1.09808	3.3809
P35579	[K].KVIQYLAYVASSHK.[S]	4.19448e+07	3.20065e+07		25.322	24.9319		5.18028	6.22257		5.18028	6.22257		1.0423	-1.20185	46.562
P67936	[K].IQALQQQADEAEDR.[A]	2.19896e+08	2.02295e+07		27.7122	24.27		7.57053	5.56067		7.57053	5.56067		-2.00986	-2.51628	17.5514
P35579	[K].EQADFAIEALAK.[A]	8.4656e+07	3.16471e+07		26.3351	24.9156		6.1934	6.20628		6.1934	6.20628		0.0128844	-1.20185	46.562
TGME49_251540-t26_1-p1	[R].TQMCLVSGR.[N]	854970	352246		19.7055	18.4262		-0.436195	-0.283064		-0.436195	-0.283064		0.153131	1.90913	9.45801
P05165	[K].YSSAGTVEFLVDSK.[K]	105623			16.6886			-3.45314			-3.45314	-4.43349		-0.980346	0.585265	2.83974
P10412	[M].SETAPAAPAAPAPAEK.[T]	74225565	72267956		26.1454	26.1069		6.0037	7.39756		6.0037	7.39756		1.39386	2.95787	8.51403
P11498	[K].ASPSPTDPVVPAVPIGPPPAGFRDILLR.[E]	384012			18.5508			-1.59092			-1.59092	-4.35276		-2.76184	0.896381	7.77833
P35527	[R].LASYLDKVQALEEANNDLENK.[I]	3.7475e+06	1.85195e+06		21.8375	20.8206		1.69579	2.11132		1.69579	2.11132		0.415538	0.138909	0.477903
P35579	[K].RQLEEAEEEAQR.[A]	143372164	32163162		27.0952	24.9389		6.95348	6.22962		6.95348	6.22962		-0.723862	-1.20185	46.562
P11498	[K].IAPYVAHNFSK.[L]	106396			16.6991			-3.44262			-3.44262	-4.45627		-1.01365	0.896381	7.77833
Q8TCJ2	[K].HLEEAFTSEHWLVR.[I]	4.0365e+06	4.35058e+06		21.9447	22.0528		1.80296	3.34349		1.80296	3.34349		1.54052	-0.172398	0.168371
P04264	[K].QISNLQQSISDAEQR.[G]		1.95263e+06			20.897			2.1877		-4.64161	2.1877		6.82931	0.244748	1.09743
Q16778; Q5QNW6	[R].LLLPGELAK.[H]	37156460	43915560		25.1471	25.3882		5.0054	6.67894		5.0054	6.67894		1.67354	1.97904	1.87285
P14136; P08670; P04259; P02538; P78386; P48668; Q9NSB2; P12035; O43790; Q8N1N4; P13647	[R].FLEQQNK.[AIVLM]	8.08746e+07	2.25229e+07		26.2692	24.4249		6.12747	5.7156		6.12747	5.7156		-0.41187	-0.41187	#DIV/0!
P16401	[K].ALAAGGYDVEK.[N]	80468568	75583888		26.2619	26.1716		6.12021	7.46229		6.12021	7.46229		1.34208	1.86551	10.7663
Q9NWB6	[R].ILEENNRK.[I]	1.2909e+08	4.40123e+07		26.9438	25.3914		6.8021	6.68212		6.8021	6.68212		-0.119979	0.772366	2.12641
P35580; P35749; P35579	[R].TVGQLYK.[E]	132968752	30023206		26.9865	24.8396		6.8448	6.13029		6.8448	6.13029		-0.714515	-1.1916	3.76784
TGME49_264660-t26_1-p1	[R].LPEMELLVDSVNR.[T]		123946			16.9194			-1.78993		-4.72208	-1.78993		2.93215	0.0714067	0.366425
TGME49_284190-t26_1-p1	[R].RFYAPFEATATVK.[N]		3.53681e+06			21.754			3.04473		-4.7676	3.04473		7.81233	1.05835	6.35226
P11277	[K].LLTSQDVSYDEAR.[N]	13671905	18383862		23.7047	24.1319		3.563	5.42265		3.563	5.42265		1.85965	1.85965	#DIV/0!
P35579	[R].QKHSQAVEELAEQLEQTK.[R]	110053935	2.7319e+07		26.7136	24.7034		6.57193	5.99411		6.57193	5.99411		-0.577811	-1.20185	46.562
TGME49_269690-t26_1-p1	[R].RLEVEVANK.[Q]	497322	161869		18.9238	17.3045		-1.21789	-1.40482		-1.21789	-1.40482		-0.186931	0.519258	2.10699
TGME49_308970-t26_1-p1	[R].YKPPTHDFGDAVVPFIAR.[G]	1.62287e+06	891052		20.6301	19.7652		0.488403	1.05586		0.488403	1.05586		0.56746	0.883626	1.52872
P13645	[K].QSLEASLAETEGR.[Y]	4140195	969245		21.9813	19.8865		1.83956	1.17721		1.83956	1.17721		-0.662344	0.0127639	0.0376171
Q13085	[K].DVDDGLQAAEEVGYPVMIK.[A]	1630795	1.81806e+06		20.6371	20.794		0.495434	2.08468		0.495434	2.08468		1.58924	0.992028	11.7633
P35527	[K].STMQELNSR.[L]	752720	742279		19.5218	19.5016		-0.619956	0.792314		-0.619956	0.792314		1.41227	0.138909	0.477903
P09493	[R].KLVIIESDLER.[A]	211789256	17547945		27.6581	24.0648		7.51634	5.35551		7.51634	5.35551		-2.16083	-2.8845	23.4843
P67936	[M].AGLNSLEAVK.[R]	198008656	23345960		27.561	24.4767		7.41928	5.76738		7.41928	5.76738		-1.6519	-2.51628	17.5514
P21291	[K].GLESTTLADKDGEIYCK.[G]	1.28021e+07	1.92329e+07		23.6099	24.1971		3.46817	5.48779		3.46817	5.48779		2.01962	-1.4099	2.99908
P0DPH8; Q9NY65; TGME49_316400-t26_1-p1; Q9BQE3	[R].TIQFVDWCPTGFK.[VC]	1.47047e+06	363914		20.4878	18.4732		0.346139	-0.236048		0.346139	-0.236048		-0.582188	-0.0750456	0.0431851
P04264	[K].SDQSRLDSELK.[N]	1.62193e+06	433165		20.6293	18.7246		0.487566	0.015268		0.487566	0.015268		-0.472298	0.244748	1.09743
TGME49_221320-t26_1-p1	[R].FSFEVSR.[T]		231048			17.8178			-0.891454		-4.6461	-0.891454		3.75465	0.554473	5.47964
P16402; P10412; P16403; Q02539	[K].ALAAAGYDVEKNNSR.[I]	55222000	52113940		25.7187	25.6352		5.57703	6.92588		5.57703	6.92588		1.34885	1.3683	1.65361
TGME49_312420-t26_1-p1	[R].VVCTFVDQLK.[H]		124487			16.9256			-1.78365		-4.60218	-1.78365		2.81853	1.10995	6.80917
P62861	[R].FVNVVPTFGK.[K]	59533428	74459040		25.8272	26.1499		5.68549	7.44066		5.68549	7.44066		1.75517	1.79449	2.69395
TGME49_218560-t26_1-p1	[R].RVTNAEEVADAYRQVVNEVK.[G]	2.14973e+07	12265885		24.3577	23.5481		4.21594	4.83886		4.21594	4.83886		0.622919	0.58609	4.53658
P16402; P10412; P16403	[K].ASGPPVSELITK.[A]	58229596	61010316		25.7952	25.8625		5.65354	7.15326		5.65354	7.15326		1.49972	1.45265	2.12682
P05165	[R].INGWAVECR.[V]		124032			16.9204			-1.78894		-4.84276	-1.78894		3.05382	0.585265	2.83974
P16401	[M].SETAPAETATPAPVEK.[S]	74936704	74306400		26.1592	26.147		6.01746	7.43769		6.01746	7.43769		1.42024	1.86551	10.7663
P05165	[K].FLSDVYPDGFK.[G]	2.80725e+06	2.24777e+06		21.4207	21.1001		1.27902	2.39077		1.27902	2.39077		1.11176	0.585265	2.83974
P60709; P62736; Q562R1; P68032; P63261	[R].DLTDYLMK.[I]	59599824	16091332		25.8288	23.9398		5.68709	5.23049		5.68709	5.23049		-0.456602	-0.688405	1.24058
P35579	[R].ALEEAMEQK.[A]	104985296	23490574		26.6456	24.4856		6.5039	5.77629		6.5039	5.77629		-0.727612	-1.20185	46.562
P35579	[K].MQQNIQELEEQLEEEESAR.[Q]	44663107	6126981		25.4126	22.5467		5.27087	3.83746		5.27087	3.83746		-1.43341	-1.20185	46.562
TGME49_221320-t26_1-p1	[R].LKAELLQLPSTSK.[A]	5.47562e+06	967142		22.3846	19.8834		2.24288	1.17408		2.24288	1.17408		-1.0688	0.554473	5.47964
P08670	[K].NLQEAEEWYK.[S]	136910256	12513075		27.0287	23.5769		6.88695	4.86764		6.88695	4.86764		-2.0193	-1.15173	12.3029
P35579	[R].GDLPFVVPR.[R]	116830176	28224866		26.7998	24.7505		6.65813	6.04118		6.65813	6.04118		-0.616952	-1.20185	46.562
TGME49_203310-t26_1-p1	[R].REPLETEPDEQEEVHFR.[K]	1.34084e+06	7.70274e+06		20.3547	22.8769		0.21299	4.16765		0.21299	4.16765		3.95466	2.7559	12.1041
P08670	[R].ETNLDSLPLVDTHSK.[R]	1.68887e+08	1.76941e+07		27.3315	24.0768		7.18977	5.36748		7.18977	5.36748		-1.82229	-1.15173	12.3029
TGME49_258870-t26_1-p1	[R].SLAEEPLDGQQAAAR.[E]	1.26502e+06	1.00398e+06		20.2707	19.9373		0.129019	1.22801		0.129019	1.22801		1.09899	0.540108	1.83126
P02533; P13645; P19012; Q04695; P35527; P08779	[R].LASYLDK.[V]	6.97198e+06	2.12797e+06		22.7331	21.021		2.59143	2.31176		2.59143	2.31176		-0.279672	-0.279672	#DIV/0!
P35908	[R].GFSSGSAVVSGGSR.[R]	44896328	3.80668e+06		25.4201	21.8601		5.27838	3.15081		5.27838	3.15081		-2.12757	-1.29968	9.00681
TGME49_208730-t26_1-p1	[K].TIAENIAFCSPFQK.[A]	820220	1.94016e+06		19.6457	20.8877		-0.496058	2.17846		-0.496058	2.17846		2.67451	0.586754	2.73002
P35579	[R].QRYEILTPNSIPK.[G]	71301410	16708771		26.0874	23.9941		5.94572	5.28481		5.94572	5.28481		-0.660903	-1.20185	46.562
TGME49_221620-t26_1-p1; Q13885; TGME49_266960-t26_1-p1; P07437; P68371; Q9BVA1	[K].EVDEQMLNVQNK.[N]	14358514	5.25009e+06		23.7754	22.3239		3.63369	3.61462		3.63369	3.61462		-0.0190701	-0.0190701	#DIV/0!
P27482; P0DP25; TGME49_249240-t26_1-p1	[RK].ELGTVMR.[S]	171766752	69374544		27.3559	26.0479		7.21417	7.33861		7.21417	7.33861		0.124449	0.475255	0.289445
P31431	[R].AGSGSQVPTEPK.[K]	74129952	4.45264e+07		26.1436	25.4082		6.00184	6.69887		6.00184	6.69887		0.697026	-0.0323068	0.0302399
P04264	[R].NSKIEISELNR.[V]	1.3593e+06	793174		20.3744	19.5973		0.232725	0.88799		0.232725	0.88799		0.655266	0.244748	1.09743
P13645; P13646	[R].QSVEADINGLR.[R]	10724021	2.56562e+06		23.3543	21.2909		3.21263	2.58159		3.21263	2.58159		-0.631046	-0.669989	0.414663
P35579	[K].LKNKHEAMITDLEER.[L]	114135886	2.05288e+07		26.7662	24.2911		6.62447	5.58186		6.62447	5.58186		-1.04261	-1.20185	46.562
P35527	[R].QFSSSYLSR.[S]	3.29139e+06	1860851		21.6503	20.8275		1.50856	2.11824		1.50856	2.11824		0.609687	0.138909	0.477903
TGME49_244120-t26_1-p1	[R].RVVALEADKHSASSASR.[F]	136436944	24964588		27.0237	24.5734		6.88195	5.86409		6.88195	5.86409		-1.01786	-0.286183	0.803014
P35527	[R].QEYEQLIAK.[N]	4.40915e+06	1.73589e+06		22.0721	20.7272		1.93036	2.01795		1.93036	2.01795		0.0875951	0.138909	0.477903
P35579	[R].IMGIPEEEQMGLLR.[V]	17843880	2.73507e+06		24.0889	21.3831		3.94722	2.67386		3.94722	2.67386		-1.27336	-1.20185	46.562
P61247	[R].KTSYAQHQQVR.[Q]	103808914	3.33886e+07		26.6294	24.9929		6.48764	6.28356		6.48764	6.28356		-0.204082	0.628858	2.16729
TGME49_264660-t26_1-p1	[R].GWCDLSKGPSSLEK.[F]	179068	364733		17.4501	18.4765		-2.69156	-0.232807		-2.69156	-0.232807		2.45875	0.0714067	0.366425
P12236; P05141; P12235	[K].LLLQVQHASK.[Q]	6.09887e+06	1.77164e+06		22.5401	20.7567		2.3984	2.04736		2.3984	2.04736		-0.351037	-0.826642	0.74766
P35908	[R].YLDGLTAER.[T]	8395096	1.76894e+06		23.0011	20.7545		2.85941	2.04516		2.85941	2.04516		-0.814243	-1.29968	9.00681
TGME49_264660-t26_1-p1	[K].LCYTCVSEVDPAKK.[C]		91336.8			16.4789			-2.23038		-4.70629	-2.23038		2.47591	0.0714067	0.366425
TGME49_254720-t26_1-p1	[R].MGPSDISTHVR.[G]	555508	93360		19.0834	16.5105		-1.05826	-2.19877		-1.05826	-2.19877		-1.14051	0.360429	0.578707
P0DPH8; Q9BQE3; P68366	[R].IHFPLATYAPVISAEK.[A]	5.06922e+06	2.56526e+06		22.2733	21.2907		2.13162	2.58139		2.13162	2.58139		0.449766	0.449766	#DIV/0!
Q9Y608	[R].YKTAAENAEKVEDELK.[A]	7.3396e+06	557462		22.8073	19.0885		2.66556	0.379225		2.66556	0.379225		-2.28634	-2.45053	16.99
P35579	[K].LQEMEGTVK.[S]	55484792	15785642		25.7256	23.9121		5.58388	5.20282		5.58388	5.20282		-0.381058	-1.20185	46.562
P07305	[K].VGENADSQIK.[L]	4.27612e+07	9.25407e+07		25.3498	26.4636		5.20809	7.7543		5.20809	7.7543		2.54621	1.62076	5.30178
Q5SRE7	[R].TEFSTQEEEQLR.[A]	70754504	39980712		26.0763	25.2528		5.93461	6.54351		5.93461	6.54351		0.608904	0.608904	#DIV/0!
TGME49_250710-t26_1-p1	[R].IDEQQANYEQR.[Q]	1.0901e+08	3.52645e+07		26.6999	25.0717		6.55817	6.36243		6.55817	6.36243		-0.195744	-0.453235	1.88164
Q05639; P68104	[K].THINIVVIGHVDSGK.[S]	1.46684e+07	1.07607e+07		23.8062	23.3593		3.6645	4.64997		3.6645	4.64997		0.985472	0.823532	1.25635
Q9Y281	[K].QILVGDIGDTVEDPYTSFVK.[L]	379266	137732		18.5328	17.0715		-1.60886	-1.63778		-1.60886	-1.63778		-0.0289206	-0.566396	0.714071
TGME49_215910-t26_1-p1	[R].SACIVHLR.[T]	138563			17.0802			-3.06152			-3.06152	-4.34406		-1.28253	0.285015	1.54402
P35579	[R].LTEMETLQSQLMAEK.[L]	29190944	3738733		24.799	21.8341		4.65731	3.12483		4.65731	3.12483		-1.53248	-1.20185	46.562
P35749; P35579	[KR].QLLQANPILEAFGNAK.[T]	209685696	39364628		27.6437	25.2304		7.50194	6.52111		7.50194	6.52111		-0.980835	-1.05075	2.65341
O43707	[R].ETTDTDTADQVIASFK.[V]	36375747	1.1593e+07		25.1165	23.4667		4.97476	4.75746		4.97476	4.75746		-0.217303	-1.10085	10.0218
P61353	[K].NIDDGTSDRPYSHALVAGIDRYPR.[K]	1417769	575027		20.4352	19.1333		0.293481	0.423981		0.293481	0.423981		0.1305	0.644712	0.828581
P67936	[R].EKAEGDVAALNRR.[I]	190344524	1.46028e+07		27.504	23.7997		7.36233	5.09045		7.36233	5.09045		-2.27187	-2.51628	17.5514
TGME49_288650-t26_1-p1	[K].RATYIPVSMYLSTDPTLTHEYEAAK.[T]		53984292			25.686			6.97675		-4.59862	6.97675		11.5754	2.06521	5.71705
P11498	[R].TRLTSDSVK.[L]	126254	43591.4		16.946	15.4118		-3.19575	-3.29753		-3.19575	-3.29753		-0.101785	0.896381	7.77833
Q13885; Q9BVA1	[R].YLTVAAIFR.[G]	1.07444e+06	540072		20.0352	19.0428		-0.106552	0.333505		-0.106552	0.333505		0.440056	-1.16539	1.65028
TGME49_269690-t26_1-p1	[R].KLVTLFLGDEVR.[T]	305051	237865		18.2187	17.8598		-1.92302	-0.849506		-1.92302	-0.849506		1.07351	0.519258	2.10699
TGME49_264660-t26_1-p1	[R].DVMNSCGVLIDVSSNSMTR.[L]	816346	327927		19.6388	18.323		-0.502888	-0.386273		-0.502888	-0.386273		0.116615	0.0714067	0.366425
P35908	[R].SLVGLGGTK.[S]	20550628	2963160		24.2927	21.4987		4.15097	2.78942		4.15097	2.78942		-1.36155	-1.29968	9.00681
P09493	[R].SKQLEDELVSLQKK.[L]	194153323	1.09898e+07		27.5326	23.3897		7.39091	4.68038		7.39091	4.68038		-2.71053	-2.8845	23.4843
Q16643	[K].KSESEVEEAAAIIAQRPDNPR.[E]	1.7023e+08	1.09374e+07		27.3429	23.3828		7.2012	4.67348		7.2012	4.67348		-2.52772	-3.47946	31.6114
Q9P0K7	[R].KSDTNEWNKNDDR.[L]	5.0412e+06	3.43761e+06		22.2653	21.713		2.12362	3.00368		2.12362	3.00368		0.88006	0.441588	1.61939
P24844; O14950	[R].DGFIDKEDLHDMLASLGK.[N]	1.92323e+08	27512732		27.519	24.7136		7.37724	6.00431		7.37724	6.00431		-1.37293	0.883637	1.52874
TGME49_258870-t26_1-p1	[R].GGGVQEFVK.[A]	369634	271883		18.4957	18.0526		-1.64597	-0.656663		-1.64597	-0.656663		0.989308	0.540108	1.83126
TGME49_221320-t26_1-p1	[R].GGSWVVVDPTINLQK.[M]	254543	142867		17.9576	17.1243		-2.18416	-1.58498		-2.18416	-1.58498		0.599182	0.554473	5.47964
P35579	[K].VKVNKDDIQK.[M]	107485864	24056732		26.6796	24.5199		6.53786	5.81065		6.53786	5.81065		-0.727212	-1.20185	46.562
TGME49_221320-t26_1-p1	[K].IFEEAPPTTVVPPHTMKEMEK.[A]	190337			17.5382			-2.60352			-2.60352	-4.28208		-1.67856	0.554473	5.47964
P13645	[K].IKEWYEK.[H]	6128760	954714		22.5472	19.8647		2.40545	1.15542		2.40545	1.15542		-1.25003	0.0127639	0.0376171
Q13885; Q13509; P04350; Q9BUF5; P07437; P68371; Q9BVA1	[K].LAVNMVPFPR.[L]	5866347	7.35834e+06		22.484	22.8109		2.34232	4.10166		2.34232	4.10166		1.75934	-0.330169	0.437703
P35579	[R].EKQLAAENR.[L]	92477659	24109105		26.4626	24.5231		6.32089	5.81379		6.32089	5.81379		-0.507105	-1.20185	46.562
TGME49_208730-t26_1-p1	[R].WIYCSSFQR.[S]		71925.1			16.1342			-2.57508		-4.57428	-2.57508		1.9992	0.586754	2.73002
TGME49_260520-t26_1-p1	[R].IGAAQRPDATLPDLVTAR.[V]		80782.8			16.3018			-2.40753		-4.71735	-2.40753		2.30982	0.390883	0.985455
P35579	[K].VKLQEMEGTVK.[S]	99776190	17464511		26.5722	24.0579		6.43048	5.34863		6.43048	5.34863		-1.08185	-1.20185	46.562
TGME49_221320-t26_1-p1	[R].LRVDQIEVK.[M]	195360	292860		17.5758	18.1599		-2.56594	-0.549435		-2.56594	-0.549435		2.0165	0.554473	5.47964
TGME49_264660-t26_1-p1	[K].GNECIFAGPRENLQSLVPGATLR.[M]	202043			17.6243			-2.5174			-2.5174	-4.3976		-1.88019	0.0714067	0.366425
P35580	[K].IGQLEEQLEQEAK.[E]	92423992	19446070		26.4618	24.213		6.32005	5.50369		6.32005	5.50369		-0.816367	-0.946714	21.3303
P36578	[M].ACARPLISVYSEK.[G]	600133	276910		19.1949	18.0791		-0.946788	-0.63023		-0.946788	-0.63023		0.316557	-0.251149	0.907627
P38159	[M].VEADRPGK.[L]	1.12567e+08	2.53702e+07		26.7462	24.5966		6.6045	5.88734		6.6045	5.88734		-0.717155	0.412148	0.349799
Q05682	[K].STHQAAIVSK.[I]	108228966	28198037		26.6895	24.7491		6.5478	6.0398		6.5478	6.0398		-0.507998	-1.08066	10.6812
P60709; P63261	[K].DLYANTVLSGGTTMYPGIADR.[M]	1.54568e+07	3.373e+06		23.8817	21.6856		3.74003	2.97631		3.74003	2.97631		-0.763719	-1.27786	2.39431
TGME49_284190-t26_1-p1	[K].ELGITSVGIYSQEDSQALHR.[Q]	2.31794e+06	267056		21.1444	18.0268		1.0027	-0.682503		1.0027	-0.682503		-1.6852	1.05835	6.35226
P04350; P07437; P68371	[R].YLTVAAVFR.[G]	11394833	4.99943e+06		23.4419	22.2533		3.30017	3.54404		3.30017	3.54404		0.243878	-0.924823	0.578674
P02461	[R].GGLGSPGPK.[G]	12905510	14232577		23.6215	23.7627		3.47977	5.05341		3.47977	5.05341		1.57363	2.3586	14.0048
Q96RQ3	[K].TFQVLGNLYSEGDCTYLK.[C]	8.57271e+06	2.46454e+06		23.0313	21.2329		2.88961	2.5236		2.88961	2.5236		-0.366012	0.13638	0.405397
P04264	[R].LRSEIDNVKK.[Q]	2.19896e+06	1.00718e+06		21.0684	19.9419		0.926682	1.2326		0.926682	1.2326		0.305913	0.244748	1.09743
P60709; P62736; P68032; P63261	[R].HQGVMVGMGQKDSYVGDEAQSK.[R]	1.55349e+07	3.41408e+06		23.889	21.7031		3.7473	2.99378		3.7473	2.99378		-0.753522	-0.475577	0.731101
O15075	[R].TIYTIDGLKK.[I]	86652336	22628416		26.3687	24.4316		6.22703	5.72234		6.22703	5.72234		-0.504681	0.346361	0.354789
P35579	[R].EMEAELEDERK.[Q]	57976500	14949081		25.789	23.8336		5.64725	5.12427		5.64725	5.12427		-0.52299	-1.20185	46.562
TGME49_295050-t26_1-p1	[R].VEVFWGDR.[E]	83777144	34239856		26.3201	25.0292		6.17834	6.31989		6.17834	6.31989		0.141542	0.141542	#DIV/0!
TGME49_309590-t26_1-p1	[R].DAFSAGLTR.[L]	10938858	11148274		23.383	23.4103		3.24125	4.70103		3.24125	4.70103		1.45978	1.83954	7.43063
Q03135	[K].EIDLVNRDPK.[H]	81708208	41721736		26.284	25.3143		6.14227	6.60501		6.14227	6.60501		0.46274	0.635291	1.311
P04259; P02538; P48668; P13647	[K].WTLLQEQGTK.[T]	2426877	371363		21.2107	18.5025		1.06896	-0.206819		1.06896	-0.206819		-1.27578	-0.571533	0.351176
TGME49_270240-t26_1-p1	[R].LRACQDMAPIEEALCHK.[T]	96732.8			16.5617			-3.57999			-3.57999	-4.51615		-0.936161	3.18343	27.078
TGME49_264660-t26_1-p1	[K].VKAPAPAAPEPK.[Q]	166815			17.3479			-2.79382			-2.79382	-4.26541		-1.47159	0.0714067	0.366425
P05165	[R].MPVIKPDIANWELSVK.[L]	3990175	1.10519e+06		21.928	20.0759		1.78631	1.36657		1.78631	1.36657		-0.419739	0.585265	2.83974
TGME49_264660-t26_1-p1	[R].AKETVDGAVVR.[S]	546122	251154		19.0589	17.9382		-1.08285	-0.771073		-1.08285	-0.771073		0.311774	0.0714067	0.366425
TGME49_284190-t26_1-p1	[R].IGHPPFGFPEPLR.[S]		123062			16.909			-1.80026		-4.72479	-1.80026		2.92453	1.05835	6.35226
P21291	[K].GYGYGQGAGTLSTDKGESLGIKHEEAPGHRPTTNPNASK.[F]	879917			19.747			-0.394702			-0.394702	-4.51592		-4.12122	-1.4099	2.99908
TGME49_203290-t26_1-p1	[R].RLPTFYLLQR.[R]	422287			18.6879			-1.45385			-1.45385	-4.43102		-2.97717	0.101568	0.191692
TGME49_221320-t26_1-p1	[R].DLCPTVPSLIELNR.[L]	779860			19.5729			-0.568855			-0.568855	-4.47532		-3.90647	0.554473	5.47964
P0DPH8; A6NHL2; Q9NY65; Q9BQE3; P68366	[R].LDHKFDLMYAK.[R]		393655			18.5866			-0.122716		-4.84016	-0.122716		4.71745	1.44605	1.36535
P35579	[K].QLAAENR.[L]	93595232	19935596		26.4799	24.2488		6.33822	5.53956		6.33822	5.53956		-0.798666	-1.20185	46.562
Q05682	[K].TPDGNKSPAPKPSDLRPGDVSSK.[R]	8.4306e+07	1.36283e+07		26.3291	23.7001		6.18742	4.99082		6.18742	4.99082		-1.19661	-1.08066	10.6812
P35580; P35749; P35579	[R].CNGVLEGIR.[I]	3.3023e+07	4.7167e+06		24.977	22.1693		4.83526	3.46006		4.83526	3.46006		-1.3752	-1.1916	3.76784
P50914	[R].ALVDGPCTQVR.[R]	1.5901e+06	689025		20.6007	19.3942		0.458973	0.684908		0.458973	0.684908		0.225935	0.678581	1.32245
P12814	[R].LAILGIHNEVSK.[I]	27907001	6.55085e+06		24.7341	22.6433		4.59241	3.93396		4.59241	3.93396		-0.658452	-0.696243	4.47535
TGME49_208730-t26_1-p1	[R].KPVVGVPKPAAPDGK.[A]		118406			16.8534			-1.8559		-4.63847	-1.8559		2.78257	0.586754	2.73002
P13645	[R].LENEIQTYR.[S]	4.30507e+06	2.03871e+06		22.0376	20.9592		1.89589	2.24993		1.89589	2.24993		0.35404	0.0127639	0.0376171
P05165	[K].HGNALWLNER.[E]		115264			16.8146			-1.89471		-4.82858	-1.89471		2.93387	0.585265	2.83974
P35579	[K].RQAQQERDELADEIANSSGK.[G]	91642959	1.29829e+07		26.4495	23.6301		6.30781	4.92082		6.30781	4.92082		-1.38699	-1.20185	46.562
TGME49_312420-t26_1-p1	[R].VTDTWVFGGGER.[A]	1.02224e+06			19.9633			-0.178406			-0.178406	-4.27803		-4.09963	1.10995	6.80917
P35749; P35579	[R].NTDQASMPDNTAAQK.[V]	4.80149e+07	13417582		25.517	23.6776		5.37527	4.96833		5.37527	4.96833		-0.406934	-1.05075	2.65341
P09382	[K].SFVLNLGK.[D]	124506440	23495756		26.8916	24.4859		6.74994	5.77661		6.74994	5.77661		-0.973326	-1.07769	2.74139
P0DP25	[K].DGNGYISAAELR.[H]	75953656	36980280		26.1786	25.1403		6.03691	6.43096		6.03691	6.43096		0.394059	0.193397	0.289812
TGME49_289540-t26_1-p1	[K].IAAVFMEGLNSAPLSR.[E]	154781	187081		17.2399	17.5133		-2.90184	-1.19598		-2.90184	-1.19598		1.70586	0.156717	0.51202
Q13085	[R].AYIAYELNSVQHR.[Q]	1652482	998980		20.6562	19.9301		0.514493	1.22081		0.514493	1.22081		0.706315	0.992028	11.7633
TGME49_208740-t26_1-p1	[K].CFGDVNSSQTAK.[V]	439514	144241		18.7455	17.1381		-1.39616	-1.57116		-1.39616	-1.57116		-0.175004	0.377229	1.1915
P17066; P54652; P11142; P0DMV9; P34931; TGME49_273760-t26_1-p1	[R].TTPSYVAFTDTER.[L]	88107480	17972146		26.3928	24.0993		6.25105	5.38997		6.25105	5.38997		-0.86108	-0.86108	#DIV/0!
P16401	[K].ATGPPVSELITK.[A]	63557656	44203724		25.9216	25.3977		5.77985	6.68838		5.77985	6.68838		0.908524	1.86551	10.7663
Q13085	[R].RWSYEMFRNER.[A]	944651	698963		19.8494	19.4149		-0.292289	0.705568		-0.292289	0.705568		0.997857	0.992028	11.7633
TGME49_208830-t26_1-p1	[K].RKPDDEDDFDCSR.[A]	12296041	15757604		23.5517	23.9095		3.40998	5.20026		3.40998	5.20026		1.79028	2.26561	9.0946
P0DPH8; P68366	[K].AYHEQLSVAEITNACFEPANQMVK.[C]	1.24857e+06	186357		20.2518	17.5077		0.110133	-1.20158		0.110133	-1.20158		-1.31171	-1.62894	1.00569
P09493	[K].QLEDELVSLQK.[K]	1.28102e+08	14522504		26.9327	23.7918		6.791	5.0825		6.791	5.0825		-1.7085	-2.8845	23.4843
P68104	[R].VETGVLKPGMVVTFAPVNVTTEVK.[S]	1.63511e+07	4758025		23.9629	22.1819		3.82117	3.47264		3.82117	3.47264		-0.348531	-0.133349	0.256377
P35579	[R].QAQQERDELADEIANSSGKGALALEEK.[R]	1.66981e+07	3544258		23.9932	21.7571		3.85147	3.04776		3.85147	3.04776		-0.803707	-1.20185	46.562
P67936; P06753	[K].HIAEEADRKYEEVAR.[K]	1.60176e+08	9.6722e+06		27.2551	23.2054		7.11338	4.49612		7.11338	4.49612		-2.61725	-1.7864	1.69379
P13645	[R].GSSGGGCFGGSSGGYGGLGGFGGGSFR.[G]	1.6835e+06			20.683			0.541325			0.541325	-4.4136		-4.95492	0.0127639	0.0376171
Q9NYL9	[K].FGYQFTQQGPR.[T]	84884168	35494036		26.339	25.0811		6.19728	6.37179		6.19728	6.37179		0.174503	-0.0227787	0.0565721
Q9BVA1	[R].INVYYNEATGNKYVPR.[A]	5743539	2.0371e+06		22.4535	20.9581		2.3118	2.24879		2.3118	2.24879		-0.063004	-0.180369	0.105687
P60660; P14649	[K].ILYSQCGDVMR.[A]	139682112	44439628		27.0576	25.4053		6.91586	6.69606		6.91586	6.69606		-0.219807	-0.748798	0.670807
TGME49_270240-t26_1-p1	[R].EKAASLSSLLGVDAVEK.[Q]	121189	528998		16.8869	19.0129		-3.25481	0.303613		-3.25481	0.303613		3.55843	3.18343	27.078
P60709	[M].DDDIAALVVDNGSGMCK.[A]	3.15665e+07	2.37328e+06		24.9119	21.1784		4.77018	2.46916		4.77018	2.46916		-2.30102	-2.71575	1.547
TGME49_258870-t26_1-p1	[R].GTVVSVPASWLIVK.[G]		103624			16.661			-2.04828		-4.73767	-2.04828		2.68939	0.540108	1.83126
P35580	[K].DLEAQIEAANK.[A]	86040200	18633676		26.3585	24.1514		6.2168	5.44212		6.2168	5.44212		-0.774677	-0.946714	21.3303
TGME49_312420-t26_1-p1	[R].QIYGPGVDDWGR.[V]	1.03467e+06			19.9807			-0.160967			-0.160967	-4.36691		-4.20595	1.10995	6.80917
P67936	[R].KLVILEGELERAEER.[A]	144186686	2.0784e+07		27.1034	24.309		6.96165	5.59968		6.96165	5.59968		-1.36197	-2.51628	17.5514
P35580	[R].ELDDATEANEGLSR.[E]	7.57093e+07	1.6637e+07		26.174	23.9879		6.03226	5.2786		6.03226	5.2786		-0.753654	-0.946714	21.3303
TGME49_264660-t26_1-p1	[K].LATYVCKPENSTEVAETGLK.[A]	133592			17.0275			-3.11424			-3.11424	-4.49153		-1.37729	0.0714067	0.366425
TGME49_221320-t26_1-p1	[R].LLQDDLEAR.[I]		871768			19.7336			1.0243		-4.86123	1.0243		5.88552	0.554473	5.47964
P35580	[R].LQQELDDLTVDLDHQR.[Q]	7.48279e+07	1.39826e+07		26.1571	23.7371		6.01536	5.02784		6.01536	5.02784		-0.987518	-0.946714	21.3303
P35908	[R].HGGGGGGFGGGGFGSR.[S]	17213240	1.86265e+06		24.037	20.8289		3.89531	2.11964		3.89531	2.11964		-1.77566	-1.29968	9.00681
O00159	[K].GEELLSPLNLEQAAYAR.[D]	1.84734e+07	2.90482e+06		24.1389	21.47		3.99724	2.76073		3.99724	2.76073		-1.23651	-1.32824	15.9778
P02533; P19012; Q04695; P08779	[R].VLDELTLAR.[AT]	1.4175e+06	248883		20.4349	17.9251		0.293212	-0.78418		0.293212	-0.78418		-1.07739	-1.07739	#DIV/0!
P09493	[K].LVIIESDLERAEER.[A]	1.6831e+08	9.11611e+06		27.3265	23.12		7.18483	4.4107		7.18483	4.4107		-2.77414	-2.8845	23.4843
Q32NB8	[R].VQLQEYWRR.[G]	98776080	19073636		26.5577	24.1851		6.41595	5.47579		6.41595	5.47579		-0.94016	-0.94016	#DIV/0!
TGME49_264660-t26_1-p1	[R].EPSSVVEFGCPR.[N]		68217.9			16.0579			-2.65143		-4.83302	-2.65143		2.18159	0.0714067	0.366425
Q13885; Q13509; P04350; P07437; P68371; Q9BVA1	[R].ISEQFTAMFR.[R]	1.66371e+06	621485		20.666	19.2454		0.524264	0.536072		0.524264	0.536072		0.0118074	-0.078092	0.044963
P14136; Q6KB66; P19013	[K].LALDIEIATYR.[K]	2.15517e+06	996973		21.0394	19.9272		0.897662	1.21791		0.897662	1.21791		0.320245	0.320245	#DIV/0!
TGME49_221320-t26_1-p1	[K].AHVVLAAVLFR.[A]	70604.3	156436		16.1075	17.2552		-4.03424	-1.45407		-4.03424	-1.45407		2.58017	0.554473	5.47964
P60660	[K].EGNGTVMGAEIR.[H]	116484256	48603152		26.7956	25.5345		6.65385	6.82526		6.65385	6.82526		0.171409	-0.983659	2.76302
P08670	[R].KVESLQEEIAFLKK.[L]	9.21048e+07	1.86978e+07		26.4568	24.1564		6.31506	5.44708		6.31506	5.44708		-0.867985	-1.15173	12.3029
P12814	[R].QKDYETATLSEIK.[A]	33195294	9.19061e+06		24.9845	23.1317		4.84277	4.42244		4.84277	4.42244		-0.420325	-0.696243	4.47535
TGME49_201680-t26_1-p1	[R].IISQHANIQSLGK.[V]	17706334	6.76816e+06		24.0778	22.6903		3.93605	3.98104		3.93605	3.98104		0.0449912	-0.861413	0.981615
TGME49_203310-t26_1-p1	[R].SDAEVTDDNIYEEHTDR.[K]	710391	3.16672e+06		19.4383	21.5946		-0.703455	2.88527		-0.703455	2.88527		3.58872	2.7559	12.1041
P62851	[R].AALQELLSK.[G]	78300544	49758188		26.2225	25.5684		6.08081	6.85914		6.08081	6.85914		0.778334	0.834722	1.70892
P67936	[K].MEIQEMQLK.[E]	1.63312e+08	1.09104e+07		27.2831	23.3792		7.14134	4.66992		7.14134	4.66992		-2.47143	-2.51628	17.5514
P62937	[R].VSFELFADKVPK.[T]	68976224	1.89628e+07		26.0396	24.1767		5.89789	5.46738		5.89789	5.46738		-0.430502	-1.45307	3.11147
P10412	[M].SETAPAAPAAPAPAEKTPVK.[K]	3.65642e+07	3.51098e+07		25.1239	25.0654		4.98222	6.35608		4.98222	6.35608		1.37386	2.95787	8.51403
Q7Z2D5	[R].ANADVEIITPR.[S]	67834848	3.99548e+07		26.0155	25.2519		5.87381	6.54258		5.87381	6.54258		0.668766	0.818762	0.739852
Q13885; Q13509; P04350; Q9BUF5; P07437; P68371; Q9BVA1	[KR].NMMAACDPR.[H]	98494.3			16.5878			-3.55396			-3.55396	-4.43974		-0.885784	-0.330169	0.437703
P0DPH8; Q9BQE3	[K].TIGGGDDSFNTFFSETGAGK.[H]	2.88059e+07	1.00388e+07		24.7799	23.2591		4.63815	4.5498		4.63815	4.5498		-0.0883523	-0.0381976	0.021831
P35580; P35579	[K].ADFCIIHYAGK.[V]	51013544	10289340		25.6044	23.2946		5.46267	4.58536		5.46267	4.58536		-0.877308	-0.338469	0.79582
P35580	[K].IGQLEEQLEQEAKER.[A]	122131981	880845		26.8639	19.7485		6.72216	1.03924		6.72216	1.03924		-5.68292	-0.946714	21.3303
P13645	[R].SLLEGEGSSGGGGR.[G]	7.58749e+06	1.48849e+06		22.8552	20.5054		2.71348	1.79613		2.71348	1.79613		-0.917349	0.0127639	0.0376171
P09493	[K].LVIIESDLER.[A]	143502384	11619277		27.0965	23.47		6.95479	4.76073		6.95479	4.76073		-2.19406	-2.8845	23.4843
TGME49_208730-t26_1-p1	[R].WTGCVDNCGNTSLCAAGVPEQLHSAAAEAFVHPDPALER.[V]	157568			17.2656			-2.8761			-2.8761	-4.34481		-1.46871	0.586754	2.73002
P35579	[K].KEEELQAALARVEEEAAQK.[N]	3.57758e+07	1.13379e+07		25.0925	23.4346		4.95077	4.72536		4.95077	4.72536		-0.225414	-1.20185	46.562
TGME49_309050-t26_1-p1	[K].ETGEFSEDGLER.[E]	46046652	27807146		25.4566	24.729		5.31488	6.01966		5.31488	6.01966		0.704781	0.645906	0.399116
P0DPH8; TGME49_316400-t26_1-p1; Q9BQE3; P68366	[R].LSVDYGKK.[S]	5.79171e+06	2.79747e+06		22.4656	21.4157		2.32385	2.7064		2.32385	2.7064		0.382557	0.3176	0.264476
TGME49_270250-t26_1-p1	[R].VERPTGNPDLLK.[I]	221804	3.45663e+06		17.7589	21.7209		-2.38279	3.01165		-2.38279	3.01165		5.39443	3.21346	4.84072
P62736; P68032	[R].VAPEEHPTLLTEAPLNPK.[A]	87532984	2.15721e+07		26.3833	24.3627		6.24161	5.65337		6.24161	5.65337		-0.588239	-2.41139	5.60524
P35579	[R].VEEEAAQK.[N]	67001448	33556896		25.9977	25.0001		5.85598	6.29082		5.85598	6.29082		0.434839	-1.20185	46.562
P11498	[R].SGEGMGIRLDNASAFQGAVISPHYDSLLVK.[V]		127048			16.955			-1.75427		-4.65947	-1.75427		2.9052	0.896381	7.77833
TGME49_270320-t26_1-p1	[R].RPTDEDAILVSAPATSRPNVR.[I]		7.07033e+06			22.7533			4.04406		-4.70736	4.04406		8.75141	5.28113	35.0418
TGME49_295750-t26_1-p1	[R].GELAENVK.[E]	88423664	21714998		26.3979	24.3722		6.25622	5.6629		6.25622	5.6629		-0.593319	-0.593319	#DIV/0!
P04259	[R].ATGGGLSSVGGGSSTIK.[Y]		3883092			21.8888			3.17949		-4.58682	3.17949		7.7663	4.08294	2.05699
Q05639; TGME49_294800-t26_1-p1 ; P68104	[K].STTTGHLIYK.[CL]	2.61689e+07	9.5141e+06		24.6414	23.1816		4.49964	4.47235		4.49964	4.47235		-0.0272933	-0.343871	0.352012
P09493	[K].YSQKEDRYEEEIK.[V]	140394096	11759222		27.0649	23.4873		6.9232	4.778		6.9232	4.778		-2.1452	-2.8845	23.4843
P16401	[R].NGLSLAALK.[K]	56837796	47753816		25.7603	25.5091		5.61864	6.79982		5.61864	6.79982		1.18119	1.86551	10.7663
TGME49_289540-t26_1-p1	[R].EALAQLNAQPVAEMTR.[F]	598279	103094		19.1905	16.6536		-0.951252	-2.05568		-0.951252	-2.05568		-1.10443	0.156717	0.51202
TGME49_264660-t26_1-p1	[K].VASLAGQWSFSGALQGTAGSR.[S]	742403	354012		19.5018	18.4334		-0.639868	-0.275849		-0.639868	-0.275849		0.364019	0.0714067	0.366425
TGME49_208730-t26_1-p1	[R].YGEGWVAR.[Q]	1.18918e+06	587765		20.1815	19.1649		0.0398303	0.455592		0.0398303	0.455592		0.415762	0.586754	2.73002
Q14667	[K].SATGSEVR.[G]	9120408	10141378		23.1207	23.2738		2.97896	4.56446		2.97896	4.56446		1.58551	1.58551	#DIV/0!
TGME49_270240-t26_1-p1	[R].VPELPEVESFDEVGTGAR.[R]	269775	1.02313e+06		18.0414	19.9646		-2.10031	1.25527		-2.10031	1.25527		3.35558	3.18343	27.078
Q13085	[K].SPEYPEGR.[D]	354562	73047.5		18.4357	16.1565		-1.70603	-2.55274		-1.70603	-2.55274		-0.846711	0.992028	11.7633
TGME49_260520-t26_1-p1	[R].ASSDLTVAGVSR.[G]		356583			18.4439			-0.265411		-4.7681	-0.265411		4.50269	0.390883	0.985455
P07305	[R].LVTTGVLK.[Q]	33277360	56738756		24.988	25.7578		4.84633	7.04854		4.84633	7.04854		2.20222	1.62076	5.30178
TGME49_309590-t26_1-p1	[R].TSGEEGRPLLGEGREQDDGSQ.[-]	4.32093e+06	2.42139e+06		22.0429	21.2074		1.9012	2.49811		1.9012	2.49811		0.596913	1.83954	7.43063
TGME49_258870-t26_1-p1	[K].EVDEGEELLHFADVEYPTSISR.[G]	1.03521e+06			19.9815			-0.160216			-0.160216	-4.43169		-4.27148	0.540108	1.83126
P0DPH8; Q9NY65; P68366	[R].AVCMLSNTTAIAEAWAR.[L]	496819			18.9224			-1.21935			-1.21935	-4.391		-3.17165	-3.17165	#DIV/0!
P02768	[K].KVPQVSTPTLVEVSR.[N]	1.23938e+07	4767580		23.5631	22.1848		3.42141	3.47554		3.42141	3.47554		0.0541314	0.108633	0.196901
P21333	[K].AFGPGLQGGSAGSPAR.[F]	71711616	1.71441e+07		26.0957	24.0312		5.95399	5.32192		5.95399	5.32192		-0.632071	-0.928926	18.4928
TGME49_221620-t26_1-p1; Q13885; Q13509; P07437; Q9BVA1	[-].MREIVHIQAGQCGNQIGAK.[F]	610472			19.2196			-0.922144			-0.922144	-4.28292		-3.36077	-1.85364	1.12964
P09493	[R].AQKDEEKMEIQEIQLK.[E]	164505970	8.27646e+06		27.2936	22.9806		7.15185	4.27129		7.15185	4.27129		-2.88056	-2.8845	23.4843
TGME49_240060-t26_1-p1	[R].LTLPGQSVLR.[Q]	523630	570519		18.9982	19.1219		-1.14352	0.412627		-1.14352	0.412627		1.55615	0.313447	1.07394
P08670	[K].ILLAELEQLK.[G]	109521640	13285800		26.7066	23.6634		6.56493	4.95409		6.56493	4.95409		-1.61084	-1.15173	12.3029
P35579	[K].LKQVEDEK.[N]	8.48647e+07	2.06719e+07		26.3387	24.3012		6.19695	5.59188		6.19695	5.59188		-0.60507	-1.20185	46.562
P08670	[R].QQYESVAAK.[N]	72961960	27597950		26.1206	24.7181		5.97893	6.00877		5.97893	6.00877		0.0298385	-1.15173	12.3029
P04843	[K].SAVEAER.[L]	119214480	15051238		26.829	23.8434		6.68727	5.13409		6.68727	5.13409		-1.55318	0.412601	0.921181
TGME49_227620-t26_1-p1	[K].FAENVGQHSEK.[A]	447734	1.53123e+06		18.7723	20.5463		-1.36943	1.83697		-1.36943	1.83697		3.2064	2.60336	3.2175
P35527	[R].FSSSGGGGGGGR.[F]	3713811	2.58045e+06		21.8245	21.2992		1.68276	2.58991		1.68276	2.58991		0.907147	0.138909	0.477903
P04259; P48668	[R].SGFSSISVSR.[S]	315758			18.2685			-1.87325			-1.87325	-4.37057		-2.49732	-3.52376	1.86687
P35579	[R].ELEDATETADAMNREVSSLK.[N]	11864521	183320		23.5002	17.484		3.35844	-1.22529		3.35844	-1.22529		-4.58373	-1.20185	46.562
TGME49_221320-t26_1-p1	[R].GVISSIVNWK.[N]		77827.9			16.248			-2.46129		-4.58946	-2.46129		2.12818	0.554473	5.47964
TGME49_269690-t26_1-p1	[K].GAALINDALGTQFEVPASYVPHNAK.[N]	169795			17.3734			-2.76827			-2.76827	-4.5431		-1.77483	0.519258	2.10699
TGME49_221320-t26_1-p1	[R].EGEATPTRVGDGEGDPLADYVR.[K]	225816	1309418		17.7848	20.3205		-2.35692	1.61121		-2.35692	1.61121		3.96813	0.554473	5.47964
TGME49_208730-t26_1-p1	[K].SSTDDPTIHDEGHGAAAPSTPR.[A]		54310.1			15.7289			-2.98035		-4.80301	-2.98035		1.82266	0.586754	2.73002
TGME49_264660-t26_1-p1	[R].RFCYVCPR.[N]		54284.9			15.7283			-2.98102		-4.57477	-2.98102		1.59374	0.0714067	0.366425
TGME49_240060-t26_1-p1	[R].LPSSSDRGR.[R]	6.71698e+07	27484888		26.0013	24.7121		5.8596	6.00285		5.8596	6.00285		0.143247	0.313447	1.07394
Q13885; P07437; P68371; Q9BVA1	[K].IREEYPDR.[I]	23495799	9.72759e+06		24.4859	23.2137		4.34419	4.50436		4.34419	4.50436		0.160174	-1.24263	0.777855
Q14956	[R].AYVPIAQVK.[D]	28551720	22584588		24.7671	24.4288		4.62536	5.71955		4.62536	5.71955		1.09418	0.316612	0.189275
TGME49_202620-t26_1-p1	[R].SKDLEQGSTGPDYNVYYPR.[K]	135949			17.0527			-3.089			-3.089	-4.2716		-1.1826	-0.671321	1.40357
Q13085	[K].TDCDIEDDRLAAMFR.[E]	403407			18.6219			-1.51983			-1.51983	-4.32277		-2.80294	0.992028	11.7633
TGME49_202620-t26_1-p1	[R].LLSSMEELGRQEEQR.[L]	1.82554e+06			20.7999			0.658183			0.658183	-4.44185		-5.10003	-0.671321	1.40357
TGME49_203290-t26_1-p1	[K].AYGIPAESTDTTSGDDVEEAFR.[K]	233269	428362		17.8316	18.7085		-2.31007	-0.000818725		-2.31007	-0.000818725		2.30925	0.101568	0.191692
TGME49_221320-t26_1-p1	[R].HIEVQIVGDEDGQAVALSGR.[D]	2.19871e+06	275158		21.0682	18.0699		0.926515	-0.639388		0.926515	-0.639388		-1.5659	0.554473	5.47964
P09493	[K].MEIQEIQLK.[E]	156919134	7.86445e+06		27.2254	22.9069		7.08374	4.19763		7.08374	4.19763		-2.88611	-2.8845	23.4843
P07951; P06753	[R].SVAKLEK.[T]	129118608	13049640		26.9441	23.6375		6.80241	4.92822		6.80241	4.92822		-1.87419	-1.87419	#DIV/0!
TGME49_269690-t26_1-p1	[R].AAAGGSAAAGLR.[G]		68394.6			16.0616			-2.64769		-4.82077	-2.64769		2.17308	0.519258	2.10699
TGME49_250710-t26_1-p1	[R].KAEEDAETKR.[K]	91149576	22761124		26.4417	24.4401		6.30002	5.73078		6.30002	5.73078		-0.569242	-0.453235	1.88164
Q8WWI1	[K].TEEASSGFLPGDRNK.[S]	58056096	1.64424e+07		25.7909	23.9709		5.64923	5.26163		5.64923	5.26163		-0.387601	-1.39746	20.5973
TGME49_250710-t26_1-p1	[R].EAAEREEK.[R]	92240912	22032266		26.4589	24.3931		6.31719	5.68383		6.31719	5.68383		-0.633367	-0.453235	1.88164
P35527	[R].GGSGGSHGGGSGFGGESGGSYGGGEEASGSGGGYGGGSGK.[S]	3.85516e+06	2.11771e+06		21.8784	21.0141		1.73665	2.30479		1.73665	2.30479		0.568135	0.138909	0.477903
TGME49_251540-t26_1-p1	[R].QVEVQYR.[A]	146011	700528		17.1557	19.4181		-2.986	0.708795		-2.986	0.708795		3.69479	1.90913	9.45801
P35527	[K].NRKDIENQYETQITQIEHEVSSSGQEVQSSAK.[E]	846286	170710		19.6908	17.3812		-0.450925	-1.3281		-0.450925	-1.3281		-0.877177	0.138909	0.477903
TGME49_297745-t26_1-p1	[K].VLPASSVSAVSSTAPFR.[V]	10516912	9529561		23.3262	23.184		3.1845	4.47469		3.1845	4.47469		1.29019	0.806517	3.45936
P42766	[R].VLTVINQTQK.[E]	48734524	53081948		25.5384	25.6617		5.39673	6.95243		5.39673	6.95243		1.5557	2.10827	5.85684
P84243	[R].YRPGTVALR.[E]	1.14908e+07	1.03891e+07		23.454	23.3086		3.31226	4.59929		3.31226	4.59929		1.28702	1.60545	1.96947
Q03135	[K].YVDSEGHLYTVPIR.[E]	5.71993e+07	3.02025e+07		25.7695	24.8482		5.62778	6.13888		5.62778	6.13888		0.511092	0.635291	1.311
O00159	[R].LLSVEGSTLR.[E]	42726956	6444357		25.3486	22.6196		5.20693	3.91032		5.20693	3.91032		-1.29662	-1.32824	15.9778
TGME49_221320-t26_1-p1	[R].AYDETFTLSYVTGR.[S]	773268	262915		19.5606	18.0042		-0.581101	-0.705051		-0.581101	-0.705051		-0.12395	0.554473	5.47964
P08670	[R].SYVTTSTR.[T]	69256360	19099076		26.0454	24.187		5.90373	5.47771		5.90373	5.47771		-0.426022	-1.15173	12.3029
Q13885; Q13509; P04350; Q9BUF5; P07437; P68371; Q9BVA1	[R].KLAVNMVPFPR.[L]	2.8067e+06	841305		21.4204	19.6823		1.27874	0.972981		1.27874	0.972981		-0.305755	-0.330169	0.437703
P02533; Q04695	[R].ILNEMRDQYEKMAEK.[N]	54155776	23424816		25.6906	24.4815		5.5489	5.77225		5.5489	5.77225		0.223344	0.347964	0.412987
P07951	[K].GTEDEVEKYSESVK.[E]	116556828	1.10219e+07		26.7965	23.3939		6.65475	4.68458		6.65475	4.68458		-1.97016	-1.69758	9.48601
P08559	[R].MVNSNLASVEELKEIDVEVR.[K]	5.78812e+06	4581532		22.4647	22.1274		2.32295	3.41811		2.32295	3.41811		1.09516	-0.262261	0.404678
TGME49_221320-t26_1-p1	[R].RLIFENEVK.[S]		168100			17.359			-1.35033		-4.62006	-1.35033		3.26974	0.554473	5.47964
P35579	[K].KMEDSVGCLETAEEVKR.[K]	2.06442e+07	3.90051e+06		24.2992	21.8952		4.15752	3.18594		4.15752	3.18594		-0.971576	-1.20185	46.562
P04264	[K].DVDGAYMTK.[V]	3.28813e+06	1.60404e+06		21.6488	20.6133		1.50712	1.90399		1.50712	1.90399		0.396865	0.244748	1.09743
TGME49_258870-t26_1-p1	[R].FLNDDQHNHVEEGDGEVGGR.[T]		253534			17.9518			-0.75747		-4.70376	-0.75747		3.94629	0.540108	1.83126
Q13885; Q13509; P04350; Q9BUF5; P07437; P68371; Q9BVA1	[R].FPGQLNADLR.[K]	1.16865e+07	1.90866e+06		23.4783	20.8641		3.33663	2.15484		3.33663	2.15484		-1.18179	-0.330169	0.437703
P24844	[R].NAFACFDEEASGFIHEDHLR.[E]	1.03822e+08	12917905		26.6295	23.6229		6.48782	4.91358		6.48782	4.91358		-1.57424	-1.55108	3.02055
TGME49_250710-t26_1-p1	[R].QQELQNQSPEEVEEAK.[R]	6.63719e+07	2.43524e+07		25.9841	24.5376		5.84236	5.82827		5.84236	5.82827		-0.0140894	-0.453235	1.88164
P05165	[R].LSSQEAASSFGDDR.[L]		334796			18.3529			-0.356367		-4.7991	-0.356367		4.44274	0.585265	2.83974
P12236; P05141; P12235; Q9H0C2	[K].TAVAPIER.[V]	3387023	1.10633e+06		21.6916	20.0774		1.54988	1.36806		1.54988	1.36806		-0.181814	-0.508	0.438781
TGME49_254720-t26_1-p1	[R].RQPATATTTTTTR.[N]	1.53502e+06	1.48416e+06		20.5498	20.5012		0.408112	1.79193		0.408112	1.79193		1.38382	0.360429	0.578707
TGME49_214940-t26_1-p1	[R].QAENGRLPSDDEA.[-]	63741604	13728878		25.9257	23.7107		5.78402	5.00142		5.78402	5.00142		-0.7826	2.98854	7.01429
TGME49_270240-t26_1-p1	[K].TKELVEPTSK.[E]		1.57543e+06			20.5873			1.87803		-4.75374	1.87803		6.63177	3.18343	27.078
P07951	[K].LKGTEDEVEKYSESVK.[E]	111128688	1.11491e+07		26.7277	23.4104		6.58595	4.70114		6.58595	4.70114		-1.88481	-1.69758	9.48601
P35908	[R].TAAENDFVTLKK.[D]	9.22662e+06	1.60955e+06		23.1374	20.6182		2.99566	1.90893		2.99566	1.90893		-1.08673	-1.29968	9.00681
TGME49_250710-t26_1-p1	[R].KAEEDAETK.[R]	6.56377e+07	2.62645e+07		25.968	24.6466		5.82631	5.93732		5.82631	5.93732		0.111009	-0.453235	1.88164
P09493; P06753	[K].SLEAQAEK.[Y]	114970864	10596940		26.7767	23.3371		6.63498	4.62786		6.63498	4.62786		-2.00713	-2.04964	7.10819
Q0ZGT2	[R].EAENFHEEDDVDVRPAR.[K]	131299826	4.49336e+06		26.9683	22.0994		6.82658	3.39007		6.82658	3.39007		-3.43651	-3.1572	47.2315
Q00839	[K].KAEGGGGGGRPGAPAAGDGKTEQK.[G]	125364336	9028942		26.9016	23.1061		6.75984	4.39684		6.75984	4.39684		-2.363	0.52238	1.58582
Q9NYL9	[K].ILPVFDEPPNPTNVEESLKR.[T]	8.68102e+07	2.14596e+07		26.3714	24.3551		6.22965	5.64583		6.22965	5.64583		-0.58382	-0.0227787	0.0565721
O00159	[R].VLQALGSEPIQYAVPVVK.[Y]	5.25225e+07	6264026		25.6464	22.5787		5.50472	3.86937		5.50472	3.86937		-1.63535	-1.32824	15.9778
P09382	[M].ACGLVASNLNLKPGECLR.[V]	37222570	6.95583e+06		25.1497	22.7298		5.00796	4.0205		5.00796	4.0205		-0.987462	-1.07769	2.74139
TGME49_319340-t26_1-p1	[R].ALERNPEADDSALSVVLQDPHMAK.[F]	410539	218995		18.6472	17.7405		-1.49455	-0.968749		-1.49455	-0.968749		0.525803	1.7078	5.29854
TGME49_240060-t26_1-p1	[R].GFDRPGTTGTTGPQVR.[T]		332774			18.3442			-0.365106		-4.62146	-0.365106		4.25635	0.313447	1.07394
P35579	[R].EMEAELEDER.[K]	33734672	10070740		25.0077	23.2637		4.86602	4.55438		4.86602	4.55438		-0.311641	-1.20185	46.562
TGME49_227280-t26_1-p1	[K].KVEEELSLLR.[R]	3.98575e+06	2.13144e+06		21.9264	21.0234		1.78471	2.31411		1.78471	2.31411		0.529402	0.502343	0.779185
P06703	[K].LQDAEIAR.[L]	44940472	28218138		25.4215	24.7501		5.2798	6.04083		5.2798	6.04083		0.761029	0.764552	1.15017
P67936	[K].AEGDVAALNR.[R]	109874344	12565255		26.7113	23.5829		6.56957	4.87365		6.56957	4.87365		-1.69592	-2.51628	17.5514
P05165	[K].KAEVNTIPGFDGVVK.[D]		146592			17.1614			-1.54784		-4.85836	-1.54784		3.31052	0.585265	2.83974
Q9NYL9	[K].QKPVQTFTEEK.[V]	74281956	26673726		26.1465	24.6689		6.0048	5.95963		6.0048	5.95963		-0.0451705	-0.0227787	0.0565721
P24844	[K].KGNFNYVEFTR.[I]	93012652	14906398		26.4709	23.8294		6.32921	5.12014		6.32921	5.12014		-1.20907	-1.55108	3.02055
TGME49_221320-t26_1-p1	[K].SVEECEKVADR.[I]		36039.7			15.1373			-3.57199		-4.64578	-3.57199		1.07379	0.554473	5.47964
TGME49_260520-t26_1-p1	[R].VDVGAQSPVGYHQAR.[G]	210280	256147		17.682	17.9666		-2.45975	-0.742674		-2.45975	-0.742674		1.71708	0.390883	0.985455
TGME49_248390-t26_1-p1	[R].KIMTAPLCK.[E]	61127128	18977826		25.8653	24.1778		5.7236	5.46852		5.7236	5.46852		-0.255076	0.961016	1.69307
P04264	[R].GSYGSGGSSYGSGGGSYGSGGGGGGHGSYGSGSSSGGYR.[G]	1202224	912672		20.1973	19.7997		0.0555642	1.09045		0.0555642	1.09045		1.03488	0.244748	1.09743
Q5QNW6	[R].KESYSVYVYK.[V]	3.53703e+07	1.91003e+07		25.076	24.1871		4.93432	5.47781		4.93432	5.47781		0.543482	0.275683	0.163882
[truncated: 15,394 more rows]

## Sheet: Replicate 1 Raw Data
Checked	Confidence	Annotated Sequence	Modifications	Qvality PEP	Qvality q-value	# Protein Groups	# Proteins	# PSMs	Master Protein Accessions	Positions in Master Proteins	Modifications in Master Proteins	# Missed Cleavages	Theo. MH+ [Da]	# Razor Quan Results	PruQ Control Intensity	PP2C-1xHA Intensity	Confidence (by Search Engine): MS Amanda 2.0	Percolator q-Value (by Search Engine): MS Amanda 2.0	Percolator PEP (by Search Engine): MS Amanda 2.0	Amanda Score (by Search Engine): MS Amanda 2.0	Top Apex RT [min]
[truncated: 7,611 more rows]

[truncated: 1 more sheets: Replicate 2 Raw Data]
