# Supplementary material for: Toxoplasma gondii PPM3C, a secreted protein phosphatase, affects parasitophorous vacuole effector export
Source: PLoS Pathog. 2020 Dec 28;16(12):e1008771. doi: 10.1371/journal.ppat.1008771 (PMC7793252; doi:10.1371/journal.ppat.1008771)
Supplement: S2 Data — Data are presented in six different tabs. The “Ranked Parasite Phosphopeptide” tab summarizes the average fold change (ΔTgPPM3C/Wild Type) and -log2 p-values from a ranked list of all detected parasite phosphopeptides and also includes the specific phosphomodifications, short names, and whether a differentially regulated phosphopeptide belongs to a protein known to be secreted into the parasitophorous vacuole lumen. The “TiO2 Flow Through Analysis”, “TiO2 Phosphopeptide Analysis”, and “Fold Change Analysis” tabs demonstrate data transformation steps and equations used to determine average normalized phosphopeptide fold enrichments and p-values. Information on search engine identification quality parameters (e.g. PEP scores, Percolator q-values, etc.) are provided in the “TiO2 Flow Through Raw Data” and “TiO2 Enriched Peptide Raw Data” tabs. This dataset has been deposited into the mass spectrometry open access repository Chorus under Project ID 1695 and onto ToxoDB (EuPathDB). (XLSX) [file ppat.1008771.s008.xlsx]

## Sheet: Ranked Parasite Phosphopeptide 
Parasite Phosphopeptide Fold Changes, Ranked by p-Value (Green Fill = FC > 1.5, p < 0.05) (Red Fill = FC < -1.5, p <0.05)
	log2 Phosphopeptide FC (PPM3C-KO/Wild Type)	-log2 p-Value	Master Protein Accession Number	Modifications in Master Protein [Amino Acid Residue (Localization Probability)]	Short Name	Secreted into PV Lumen?
	4.89021	19.075	TGME49_253330-t26_1-p1	TGME49_253330-t26_1-p1 1xPhospho [S52(100)]	BPK1	Yes
	5.01312	17.0201	TGME49_247520-t26_1-p1	TGME49_247520-t26_1-p1 1xPhospho [T239(96.3)]	Localized to PV (ToxoDB comment)	Yes
	4.92308	15.9903	TGME49_231960-t26_1-p1	TGME49_231960-t26_1-p1 1xPhospho [S1618(100)]	GRA28	Yes
	6.42828	15.7422	TGME49_288650-t26_1-p1	TGME49_288650-t26_1-p1 1xPhospho [S415(100)]	GRA12	Yes
	4.36928	15.6384	TGME49_288650-t26_1-p1	TGME49_288650-t26_1-p1 1xPhospho [T424(94.4)]	GRA12	Yes
	2.61957	15.5337	TGME49_244530-t26_1-p1	TGME49_244530-t26_1-p1 1xPhospho [S384(93.8)]	hypothetical	?
	3.03009	15.2419	TGME49_220240-t26_1-p1	TGME49_220240-t26_1-p1 1xPhospho [S385(95.7)]	GRA31	Yes
	2.72316	13.8123	TGME49_227620-t26_1-p1	TGME49_227620-t26_1-p1 2xPhospho [T56(100); S72(100)]	GRA2	Yes
	6.43808	13.7653	TGME49_270240-t26_1-p1	TGME49_270240-t26_1-p1 1xPhospho [T382(100)]	MAG1	Yes
	3.68106	13.6662	TGME49_230705-t26_1-p1	TGME49_230705-t26_1-p1 2xPhospho [T59(93.7); S72(99.5)]	CST3/GRA51	Yes
	4.5375	13.1737	TGME49_220240-t26_1-p1	TGME49_220240-t26_1-p1 1xPhospho [S442(100)]	GRA31	Yes
	2.92211	13.1484	TGME49_208830-t26_1-p1	TGME49_208830-t26_1-p1 1xPhospho [S148(100)]	GRA16	Yes
	4.9355	13.0197	TGME49_233870-t26_1-p1	TGME49_233870-t26_1-p1 1xPhospho [S469(93.4)]	hypothetical	?
	4.07331	12.9433	TGME49_230705-t26_1-p1	TGME49_230705-t26_1-p1 1xPhospho [T154(95.8)]	CST3/GRA51	Yes
	2.29134	12.9139	TGME49_237015-t26_1-p1	TGME49_237015-t26_1-p1 1xPhospho [T91(92.4)]	hypothetical	?
	2.46605	12.5977	TGME49_247520-t26_1-p1	TGME49_247520-t26_1-p1 1xPhospho [S93(99.9)]	Localized to PV (ToxoDB comment)	Yes
	2.45731	12.5886	TGME49_254470-t26_1-p1	TGME49_254470-t26_1-p1 1xPhospho [S475(100)]	MYR1	Yes
	2.9666	12.5849	TGME49_240060-t26_1-p1	TGME49_240060-t26_1-p1 2xPhospho [T182(80.1); S198(98.4)]	TgIST	Yes
	2.11723	12.5211	TGME49_272370-t26_1-p1	TGME49_272370-t26_1-p1 1xPhospho [S1123(100)]	hypothetical	?
	1.90336	12.3861	TGME49_214410-t26_1-p1	TGME49_214410-t26_1-p1 1xPhospho [S197(95.7)]	hypothetical	?
	6.62857	12.3318	TGME49_227620-t26_1-p1	TGME49_227620-t26_1-p1 2xPhospho [S72(100); S76(100)]	GRA2	Yes
	4.20638	12.3172	TGME49_208830-t26_1-p1	TGME49_208830-t26_1-p1 1xPhospho [S97(100)]	GRA16	Yes
	0.366364	12.2065	TGME49_203310-t26_1-p1	TGME49_203310-t26_1-p1 1xPhospho [T121(100)]
	1.72132	11.9367	TGME49_312330-t26_1-p1	TGME49_312330-t26_1-p1 1xPhospho [T1801(96.2)]	CST10	Yes
	2.63945	11.8716	TGME49_233870-t26_1-p1	TGME49_233870-t26_1-p1 1xPhospho [S117(99.8)]	hypothetical	?
	1.383	11.8292	TGME49_227620-t26_1-p1	TGME49_227620-t26_1-p1 1xPhospho [S72(100)]
	1.95079	11.7891	TGME49_208730-t26_1-p1	TGME49_208730-t26_1-p1 1xPhospho [S256(100)]; 1xPhospho [S386(100)]	MCP4	Yes
	4.24064	11.6977	TGME49_288650-t26_1-p1	TGME49_288650-t26_1-p1 1xPhospho [S430(100)]	GRA12	Yes
	4.34437	11.6749	TGME49_230705-t26_1-p1	TGME49_230705-t26_1-p1 1xPhospho [S55(100)]	CST3/GRA51	Yes
	6.15971	11.5579	TGME49_247520-t26_1-p1	TGME49_247520-t26_1-p1 1xPhospho [S102(100)]	Localized to PV (ToxoDB comment)	Yes
	3.05146	11.5339	TGME49_208830-t26_1-p1	TGME49_208830-t26_1-p1 1xPhospho [S344(99.8)]	GRA16	Yes
	-3.35774	11.3396	TGME49_297520-t26_1-p1	TGME49_297520-t26_1-p1 1xPhospho [S399(100)]	TgPPG1	Yes
	0.960362	11.2921	TGME49_286160-t26_1-p1	TGME49_286160-t26_1-p1 2xPhospho [S278(99.7); S283(100)]
	6.64381	11.1409	TGME49_227620-t26_1-p1	TGME49_227620-t26_1-p1 1xPhospho [S97(100)]	GRA2	Yes
	2.57332	11.136	TGME49_227620-t26_1-p1	TGME49_227620-t26_1-p1 2xPhospho [T56(100); S72(100)]	GRA2	Yes
	-0.86444	11.0467	TGME49_240980-t26_1-p1	TGME49_240980-t26_1-p1 1xPhospho [S409(99.9)]
	3.17727	10.9886	TGME49_208830-t26_1-p1	TGME49_208830-t26_1-p1 1xPhospho [S343(99.8)]	GRA16	Yes
	2.89051	10.9675	TGME49_202780-t26_1-p1	TGME49_202780-t26_1-p1 1xPhospho [S536(99.8)]	ROP25	?
	1.64462	10.7706	TGME49_308093-t26_1-p1	TGME49_308093-t26_1-p1 1xPhospho [S105(95.7)]	ROP(?)	?
	2.58889	10.6863	TGME49_310750-t26_1-p1	TGME49_310750-t26_1-p1 1xPhospho [S287(100)]	emp24/gp25L/p24 family protein	?
	3.46987	10.5169	TGME49_231960-t26_1-p1	TGME49_231960-t26_1-p1 1xPhospho [S393(95.3)]	GRA28	Yes
	1.01028	10.4572	TGME49_203310-t26_1-p1	TGME49_203310-t26_1-p1 2xPhospho [T112(100); T121(100)]
	1.84176	10.3642	TGME49_230705-t26_1-p1	TGME49_230705-t26_1-p1 1xPhospho [S72(96.5)]	CST3/GRA51	Yes
	3.62511	10.3427	TGME49_204340-t26_1-p1	TGME49_204340-t26_1-p1 1xPhospho [T476(100)]	GRA54/CST8	Yes
	-1.83064	10.2898	TGME49_203310-t26_1-p1	TGME49_203310-t26_1-p1 1xPhospho [T90(100)]	GRA7	Yes
	2.49987	10.0186	TGME49_208740-t26_1-p1	TGME49_208740-t26_1-p1 1xPhospho [S598(100)]	MCP3	Yes
	-3.86671	9.78712	TGME49_240380-t26_1-p1	TGME49_240380-t26_1-p1 1xPhospho [S1091(100)]	Hypothetical	?
	2.34468	9.77404	TGME49_233870-t26_1-p1	TGME49_233870-t26_1-p1 1xPhospho [T1011(94.9)]	hypothetical	?
	4.35093	9.76318	TGME49_215220-t26_1-p1	TGME49_215220-t26_1-p1 1xPhospho [T126(100)]; 1xPhospho [T147(100)]; 1xPhospho [T168(100)]; 1xPhospho [T210(100)]; 1xPhospho [T252(100)]	GRA22	Yes
	6.16875	9.7627	TGME49_230705-t26_1-p1	TGME49_230705-t26_1-p1 2xPhospho [S55(100); S70(99.5)]	CST3/GRA51	Yes
	3.04526	9.71585	TGME49_289540-t26_1-p1	TGME49_289540-t26_1-p1 1xPhospho [S897(100)]	hypothetical	?
	4.14232	9.68521	TGME49_260520-t26_1-p1	TGME49_260520-t26_1-p1 1xPhospho [S672(99.7)]	CST6/GRA53	Yes
	1.67577	9.68353	TGME49_254470-t26_1-p1	TGME49_254470-t26_1-p1 1xPhospho [S357(100)]	MYR1	Yes
	2.40809	9.6681	TGME49_267740-t26_1-p1	TGME49_267740-t26_1-p1 1xPhospho [S82(100)]	hypothetical	?
	1.8146	9.49875	TGME49_227620-t26_1-p1	TGME49_227620-t26_1-p1 1xPhospho [S72(100)]	GRA2	Yes
	2.83769	9.45221	TGME49_220240-t26_1-p1	TGME49_220240-t26_1-p1 1xPhospho [S207(95.9)]	GRA31	Yes
	2.517	9.4236	TGME49_229010-t26_1-p1	TGME49_229010-t26_1-p1 1xPhospho [S71(93)]	RON4	No
	3.45946	9.35603	TGME49_208740-t26_1-p1	TGME49_208740-t26_1-p1 1xPhospho [S89(100)]	MCP3	Yes
	-1.25425	9.31044	TGME49_265840-t26_1-p1	TGME49_265840-t26_1-p1 1xPhospho [S1220(100)]
	-1.03588	9.29725	TGME49_230690-t26_1-p1	TGME49_230690-t26_1-p1 1xPhospho [S212(96.3)]
	1.88552	9.2375	TGME49_289540-t26_1-p1	TGME49_289540-t26_1-p1 1xPhospho [S283(100)]	hypothetical	?
	1.54935	8.99605	TGME49_254470-t26_1-p1	TGME49_254470-t26_1-p1 1xPhospho [S439(91)]	MYR1	Yes
	3.28688	8.91293	TGME49_231960-t26_1-p1	TGME49_231960-t26_1-p1 1xPhospho [S337(94.3)]	GRA28	Yes
	3.17111	8.88305	TGME49_254470-t26_1-p1	TGME49_254470-t26_1-p1 1xPhospho [S439(90.5)]	MYR1	Yes
	2.92573	8.84861	TGME49_230705-t26_1-p1	TGME49_230705-t26_1-p1 1xPhospho [S153(99.9)]	CST3/GRA51	Yes
	5.77082	8.81866	TGME49_288650-t26_1-p1	TGME49_288650-t26_1-p1 1xPhospho [T424(96.5)]	GRA12	Yes
	-1.6466	8.76169	TGME49_276900-t26_1-p1	TGME49_276900-t26_1-p1 1xPhospho [S238(99.3)]	hypothetical	?
	1.67208	8.74482	TGME49_231960-t26_1-p1	TGME49_231960-t26_1-p1 1xPhospho [S414(100)]	GRA28	Yes
	2.91509	8.58579	TGME49_244280-t26_1-p1	TGME49_244280-t26_1-p1 2xPhospho [T120(100); S128(100)]	hypothetical	?
	0.88506	8.5026	TGME49_270240-t26_1-p1	TGME49_270240-t26_1-p1 1xPhospho [S437(99.8)]
	0.91092	8.50225	TGME49_247450-t26_1-p1	TGME49_247450-t26_1-p1 2xPhospho [S953(100); S958(96.5)]
	1.26728	8.46844	TGME49_203310-t26_1-p1	TGME49_203310-t26_1-p1 2xPhospho [T112(100); T121(100)]
	-0.945538	8.45164	TGME49_320080-t26_1-p1	TGME49_320080-t26_1-p1 1xPhospho [S872(100)]
	2.04996	8.39964	TGME49_312330-t26_1-p1	TGME49_312330-t26_1-p1 2xPhospho [T1801(100); T1802(100)]	CST10	Yes
	1.29044	8.38245	TGME49_286450-t26_1-p1	TGME49_286450-t26_1-p1 2xPhospho [T31(95.7); S]
	3.00469	8.33418	TGME49_271050-t26_1-p1	TGME49_271050-t26_1-p1 1xPhospho [S140(91.3)]	SAG2	No
	1.95453	8.30719	TGME49_289540-t26_1-p1	TGME49_289540-t26_1-p1 1xPhospho [S913(100)]	hypothetical	?
	-1.11948	8.2665	TGME49_310170-t26_1-p1	TGME49_310170-t26_1-p1 1xPhospho [S76(100)]
	0.751708	8.22096	TGME49_204490-t26_1-p1	TGME49_204490-t26_1-p1 2xPhospho [S253(100); S256(100)]
	-1.99522	8.21537	TGME49_255930-t26_1-p1	TGME49_255930-t26_1-p1 1xPhospho [S172(100)]	hypothetical	?
	-0.558243	8.01077	TGME49_269180-t26_1-p1	TGME49_269180-t26_1-p1 1xPhospho [S896(100)]
	1.84198	8.00102	TGME49_202010-t26_1-p1	TGME49_202010-t26_1-p1 1xPhospho [T777(100)]	hypothetical	?
	2.48656	8.00068	TGME49_288650-t26_1-p1	TGME49_288650-t26_1-p1 1xPhospho [S415(100)]	GRA12	Yes
	1.05422	7.94848	TGME49_240250-t26_1-p1	TGME49_240250-t26_1-p1 1xPhospho [S709(99.2)]
	1.79125	7.87788	TGME49_202620-t26_1-p1	TGME49_202620-t26_1-p1 1xPhospho [S80(97.2)]	hypothetical	?
	1.80579	7.8768	TGME49_227620-t26_1-p1	TGME49_227620-t26_1-p1 1xPhospho [S72(100)]	GRA2	Yes
	-0.481802	7.86692	TGME49_313910-t26_1-p1	TGME49_313910-t26_1-p1 1xPhospho [S355(100)]
	2.63668	7.78344	TGME49_286450-t26_1-p1	TGME49_286450-t26_1-p1 1xPhospho [T69(100)]	GRA5	Yes
	-0.954019	7.76241	TGME49_231960-t26_1-p1	TGME49_231960-t26_1-p1 1xPhospho [S436(100)]
	3.97966	7.72147	TGME49_247440-t26_1-p1	TGME49_247440-t26_1-p1 2xPhospho [S67(100); S68(100)]	GRA33	Yes
	1.25338	7.71082	TGME49_244690-t26_1-p1	TGME49_244690-t26_1-p1 1xPhospho [S511(89.2)]
	0.365949	7.70848	TGME49_249260-t26_1-p1	TGME49_249260-t26_1-p1 1xPhospho [S1364(100)]
	2.10571	7.70519	TGME49_312420-t26_1-p1	TGME49_312420-t26_1-p1 1xPhospho [S877(94.1)]	GRA38	Yes
	2.19126	7.68594	TGME49_270240-t26_1-p1	TGME49_270240-t26_1-p1 1xPhospho [S374(100)]	MAG1	Yes
	2.66546	7.61095	TGME49_217680-t26_1-p1	TGME49_217680-t26_1-p1 1xPhospho [S118(100)]	hypothetical	?
	-2.8414	7.60699	TGME49_297520-t26_1-p1	TGME49_297520-t26_1-p1 1xPhospho [S51(89.2)]	TgPPG1	Yes
	2.69954	7.59244	TGME49_227280-t26_1-p1	TGME49_227280-t26_1-p1 1xPhospho [S218(100)]	GRA3	Yes
	4.28631	7.5872	TGME49_231960-t26_1-p1	TGME49_231960-t26_1-p1 1xPhospho [S1726(90.3)]	GRA28	Yes
	2.80693	7.53557	TGME49_312330-t26_1-p1	TGME49_312330-t26_1-p1 2xPhospho [T1801(100); T1802(100)]	CST10	Yes
	2.86005	7.48756	TGME49_289540-t26_1-p1	TGME49_289540-t26_1-p1 1xPhospho [S921(99.2)]	hypothetical	?
	3.84837	7.47776	TGME49_222370-t26_1-p1	TGME49_222370-t26_1-p1 1xPhospho [T348(100)]	SRS13	No
	2.01254	7.46696	TGME49_275470-t26_1-p1	TGME49_275470-t26_1-p1 1xPhospho [S485(100)]	GRA15	Yes
	5.8347	7.43432	TGME49_309160-t26_1-p1	TGME49_309160-t26_1-p1 1xPhospho [S83(99.9)]	IgA-specific metalloendopeptidase	?
	0.406317	7.37078	TGME49_250820-t26_1-p1	TGME49_250820-t26_1-p1 1xPhospho [S56(100)]
	-0.566496	7.343	TGME49_280370-t26_1-p1	TGME49_280370-t26_1-p1 1xPhospho [S14(100)]
	1.62491	7.25508	TGME49_279100-t26_1-p1	TGME49_279100-t26_1-p1 2xPhospho [S76(100); S77(99.7)]	MAF1a	Yes
	0.647035	7.22496	TGME49_245510-t26_1-p1	TGME49_245510-t26_1-p1 2xPhospho [S843(92.5); S/T/Y]
	2.57016	7.1855	TGME49_202780-t26_1-p1	TGME49_202780-t26_1-p1 1xPhospho [S498(100)]	ROP25	?
	1.56408	7.18417	TGME49_204340-t26_1-p1	TGME49_204340-t26_1-p1 1xPhospho [S130(95.7)]	GRA54/CST8	Yes
	-1.33191	7.18302	TGME49_295125-t26_1-p1	TGME49_295125-t26_1-p1 1xPhospho [S50(99.7)]
	1.53571	7.18263	TGME49_270240-t26_1-p1	TGME49_270240-t26_1-p1 1xPhospho [S41(100)]	MAG1	Yes
	1.07143	7.17081	TGME49_247450-t26_1-p1	TGME49_247450-t26_1-p1 2xPhospho [S289(100); S291(100)]
	-3.2949	7.15963	TGME49_257580-t26_1-p1	TGME49_257580-t26_1-p1 1xPhospho [T579(76.2)]	hypothetical	?
	2.62927	7.11947	TGME49_218070-t26_1-p1	TGME49_218070-t26_1-p1 1xPhospho [S1216(100)]	hypothetical	?
	-0.710285	7.1191	TGME49_225690-t26_1-p1	TGME49_225690-t26_1-p1 2xPhospho [S850(99.6); S851(94)]
	-0.472831	7.10695	TGME49_254090-t26_1-p1	TGME49_254090-t26_1-p1 1xPhospho [S268(100)]
	-0.807594	7.07988	TGME49_222220-t26_1-p1	TGME49_222220-t26_1-p1 1xPhospho [S100(100)]
	2.01624	7.04681	TGME49_203290-t26_1-p1	TGME49_203290-t26_1-p1 1xPhospho [T212(100)]	GRA34	Yes
	1.75374	6.99213	TGME49_203990-t26_1-p1	TGME49_203990-t26_1-p1 1xPhospho [S48(93.8)]	ROP12	No
	1.64408	6.85133	TGME49_231960-t26_1-p1	TGME49_231960-t26_1-p1 1xPhospho [T279(89)]	GRA28	Yes
	1.55808	6.84344	TGME49_294200-t26_1-p1	TGME49_294200-t26_1-p1 1xPhospho [S546(95)]	glucose-6 phosphate 1-dehydrogenase	No
	1.64473	6.80026	TGME49_217680-t26_1-p1	TGME49_217680-t26_1-p1 1xPhospho [T613(100)]	hypothetical	?
	1.4443	6.79325	TGME49_312490-t26_1-p1	TGME49_312490-t26_1-p1 2xPhospho [S112(99.2); S/T]
	2.44811	6.79285	TGME49_244530-t26_1-p1	TGME49_244530-t26_1-p1 1xPhospho [S548(95.2)]	hypothetical	?
	2.8183	6.76225	TGME49_267740-t26_1-p1	TGME49_267740-t26_1-p1 2xPhospho [S85(91.5); S86(91.5)]	hypothetical	?
	3.80161	6.7421	TGME49_251540-t26_1-p1	TGME49_251540-t26_1-p1 1xPhospho [S298(99.4)]	GRA9	Yes
	0.73701	6.727	TGME49_259220-t26_1-p1	TGME49_259220-t26_1-p1 1xPhospho [T174(99.9)]
	-0.551144	6.72076	TGME49_279320-t26_1-p1	TGME49_279320-t26_1-p1 1xPhospho [S1149(100)]
	0.556329	6.63791	TGME49_289880-t26_1-p1	TGME49_289880-t26_1-p1 2xPhospho [S174(94.1); S179(100)]
	0.454816	6.6358	TGME49_293380-t26_1-p1	TGME49_293380-t26_1-p1 1xPhospho [S359(99.9)]
	3.71548	6.59158	TGME49_208830-t26_1-p1	TGME49_208830-t26_1-p1 1xPhospho [S115(100)]	GRA16	Yes
	3.46478	6.53069	TGME49_230705-t26_1-p1	TGME49_230705-t26_1-p1 1xPhospho [S262(100)]	CST3/GRA51	Yes
	-1.70507	6.5049	TGME49_257580-t26_1-p1	TGME49_257580-t26_1-p1 1xPhospho [S566(100)]	hypothetical	?
	4.30025	6.47927	TGME49_309160-t26_1-p1	TGME49_309160-t26_1-p1 1xPhospho [S83(93)]	IgA-specific metalloendopeptidase	?
	-0.469975	6.41483	TGME49_203310-t26_1-p1	TGME49_203310-t26_1-p1 1xPhospho [S41(100)]
	2.00157	6.4001	TGME49_289540-t26_1-p1	TGME49_289540-t26_1-p1 1xPhospho [S921(99.9)]	hypothetical	?
	1.15898	6.37098	TGME49_213900-t26_1-p1	TGME49_213900-t26_1-p1 2xPhospho [S939(99.9); S943(99.9)]
	0.643603	6.36515	TGME49_214500-t26_1-p1	TGME49_214500-t26_1-p1 1xPhospho [S65(100)]
	2.61033	6.34384	TGME49_269690-t26_1-p1	TGME49_269690-t26_1-p1 1xPhospho [S662(100)]	GRA29	Yes
	-1.22681	6.32749	TGME49_269180-t26_1-p1	TGME49_269180-t26_1-p1 1xPhospho [S1712(100)]
	1.09073	6.32182	TGME49_208730-t26_1-p1	TGME49_208730-t26_1-p1 2xPhospho [T167(99.5); S/T]
	1.61814	6.31461	TGME49_312640-t26_1-p1	TGME49_312640-t26_1-p1 2xPhospho [S138(99.3); S141(92.8)]	hypothetical	No
	-0.451763	6.30551	TGME49_230940-t26_1-p1	TGME49_230940-t26_1-p1 1xPhospho [T433(100)]
	1.31443	6.29188	TGME49_247450-t26_1-p1	TGME49_247450-t26_1-p1 2xPhospho [S437(100); S439(100)]
	1.05907	6.27788	TGME49_210360-t26_1-p1	TGME49_210360-t26_1-p1 2xPhospho [S9(99.7); S11(100)]
	0.639806	6.27472	TGME49_279320-t26_1-p1	TGME49_279320-t26_1-p1 1xPhospho [T2484(99.7)]
	1.21279	6.26835	TGME49_275440-t26_1-p1	TGME49_275440-t26_1-p1 2xPhospho [S133(100); S134(100)]
	0.724206	6.19316	TGME49_265250-t26_1-p1	TGME49_265250-t26_1-p1 1xPhospho [S1423(95.1)]
	-0.272838	6.16324	TGME49_298610-t26_1-p1	TGME49_298610-t26_1-p1 1xPhospho [S98(99.9)]
	1.53903	6.12332	TGME49_254470-t26_1-p1	TGME49_254470-t26_1-p1 1xPhospho [S469(100)]	MYR1	Yes
	1.17953	6.09158	TGME49_208730-t26_1-p1	TGME49_208730-t26_1-p1 1xPhospho [S162(100)]
	2.13137	6.06709	TGME49_229010-t26_1-p1	TGME49_229010-t26_1-p1 1xPhospho [T143(95.8)]; 1xPhospho [T272(95.8)]	RON4	No
	4.17375	6.04093	TGME49_237500-t26_1-p1	TGME49_237500-t26_1-p1 1xPhospho [S167(98.7)]	PPM3A	?
	1.57328	6.02411	TGME49_208730-t26_1-p1	TGME49_208730-t26_1-p1 1xPhospho [S162(100)]	MCP4	Yes
	3.47847	6.01213	TGME49_270240-t26_1-p1	TGME49_270240-t26_1-p1 1xPhospho [T356(100)]	MAG1	Yes
	-0.912992	5.98801	TGME49_251740-t26_1-p1	TGME49_251740-t26_1-p1 1xPhospho [S1273(100)]
	1.1363	5.96738	TGME49_275440-t26_1-p1	TGME49_275440-t26_1-p1 1xPhospho [S133(97.4)]
	1.71218	5.96347	TGME49_202620-t26_1-p1	TGME49_202620-t26_1-p1 1xPhospho [S59(99.4)]	hypothetical	?
	0.524407	5.93603	TGME49_229940-t26_1-p1	TGME49_229940-t26_1-p1 1xPhospho [T311(99.9)]
	2.12804	5.93143	TGME49_312330-t26_1-p1	TGME49_312330-t26_1-p1 2xPhospho [T1801(100); T1802(100)]	CST10	Yes
	-0.796463	5.86711	TGME49_321450-t26_1-p1	TGME49_321450-t26_1-p1 1xPhospho [S2035(100)]
	0.289584	5.8315	TGME49_250750-t26_1-p1	TGME49_250750-t26_1-p1 1xPhospho [S1019(100)]
	1.37007	5.71234	TGME49_203290-t26_1-p1	TGME49_203290-t26_1-p1 1xPhospho [S218(100)]
	0.960164	5.69575	TGME49_288570-t26_1-p1	TGME49_288570-t26_1-p1 2xPhospho [S88(100); S90(100)]
	-0.408076	5.66146	TGME49_265260-t26_1-p1	TGME49_265260-t26_1-p1 1xPhospho [T154(99.6)]
	0.412427	5.6447	TGME49_237200-t26_1-p1	TGME49_237200-t26_1-p1 1xPhospho [S31(100)]
	2.25619	5.61216	TGME49_233870-t26_1-p1	TGME49_233870-t26_1-p1 1xPhospho [S552(99.6)]	hypothetical	?
	0.590817	5.57901	TGME49_243960-t26_1-p1	TGME49_243960-t26_1-p1 2xPhospho [S405(100); S410(89.6)]
	-0.609399	5.57604	TGME49_313270-t26_1-p1	TGME49_313270-t26_1-p1 1xPhospho [S542(95.4)]
	4.12666	5.51934	TGME49_238880-t26_1-p1	TGME49_238880-t26_1-p1 1xPhospho [S2557(99.1)]	hypothetical	?
	-0.478813	5.50742	TGME49_269260-t26_1-p1	TGME49_269260-t26_1-p1 1xPhospho [S208(100)]
	3.8617	5.50621	TGME49_310780-t26_1-p1	TGME49_310780-t26_1-p1 1xPhospho [S229(99.6)]	GRA4	Yes
	-2.31273	5.47751	TGME49_239010-t26_1-p1	TGME49_239010-t26_1-p1 1xPhospho [S139(100)]	TEEGR/HCE1	Yes
	1.31195	5.44382	TGME49_290700-t26_1-p1	TGME49_290700-t26_1-p1 2xPhospho [S216(78.9); T225(86.8)]
	2.03784	5.40991	TGME49_282170-t26_1-p1	TGME49_282170-t26_1-p1 2xPhospho [S472(100); S473(100)]	hypothetical	?
	2.21078	5.40224	TGME49_235150-t26_1-p1	TGME49_235150-t26_1-p1 1xPhospho [S7(100)]	major facilitator family protein	?
	-0.374443	5.37879	TGME49_269180-t26_1-p1	TGME49_269180-t26_1-p1 1xPhospho [S1312(100)]
	-1.27454	5.37053	TGME49_308860-t26_1-p1	TGME49_308860-t26_1-p1 1xPhospho [S508(100)]
	1.42499	5.35514	TGME49_250950-t26_1-p1	TGME49_250950-t26_1-p1 1xPhospho [S606(100)]
	1.04221	5.34782	TGME49_265770-t26_1-p1	TGME49_265770-t26_1-p1 2xPhospho [S483(100); S487(100)]
	0.917302	5.31891	TGME49_220240-t26_1-p1	TGME49_220240-t26_1-p1 1xPhospho [S189(100)]
	1.10992	5.30283	TGME49_288030-t26_1-p1	TGME49_288030-t26_1-p1 2xPhospho [T338(98.5); T345(88.9)]
	1.77228	5.29932	TGME49_218070-t26_1-p1	TGME49_218070-t26_1-p1 1xPhospho [S1084(100)]	hypothetical	?
	0.464858	5.29622	TGME49_243430-t26_1-p1	TGME49_243430-t26_1-p1 1xPhospho [S142(100)]
	-0.500108	5.2932	TGME49_217870-t26_1-p1	TGME49_217870-t26_1-p1 1xPhospho [S417(100)]
	0.696358	5.28649	TGME49_263270-t26_1-p1	TGME49_263270-t26_1-p1 1xPhospho [S401(96.6)]
	1.81144	5.28112	TGME49_222370-t26_1-p1	TGME49_222370-t26_1-p1 1xPhospho [S394(91.8)]	SRS13	No
	-0.552626	5.27837	TGME49_269180-t26_1-p1	TGME49_269180-t26_1-p1 1xPhospho [S2486(100)]
	1.22523	5.26547	TGME49_294710-t26_1-p1	TGME49_294710-t26_1-p1 2xPhospho [S644(100); S646(100)]
	-1.21044	5.26125	TGME49_218300-t26_1-p1	TGME49_218300-t26_1-p1 1xPhospho [S340(100)]
	0.570637	5.21242	TGME49_211040-t26_1-p1	TGME49_211040-t26_1-p1 1xPhospho [T30(100)]
	0.845553	5.19884	TGME49_227620-t26_1-p1	TGME49_227620-t26_1-p1 1xPhospho [S184(100)]
	1.30307	5.19499	TGME49_232370-t26_1-p1	TGME49_232370-t26_1-p1 1xPhospho [S265(100)]
	-0.592579	5.19289	TGME49_239400-t26_1-p1	TGME49_239400-t26_1-p1 1xPhospho [S918(99.6)]
	2.17839	5.18742	TGME49_233020-t26_1-p1	TGME49_233020-t26_1-p1 1xPhospho [S364(98.1)]	NOT1 N-terminal domain protein	?
	0.388359	5.16709	TGME49_203820-t26_1-p1	TGME49_203820-t26_1-p1 1xPhospho [S1207(95.9)]
	-0.998026	5.13639	TGME49_304760-t26_1-p1	TGME49_304760-t26_1-p1 1xPhospho [S500(99.5)]
	-1.10166	5.13574	TGME49_235420-t26_1-p1	TGME49_235420-t26_1-p1 1xPhospho [S262(100)]
	1.01166	5.1339	TGME49_236890-t26_1-p1	TGME49_236890-t26_1-p1 2xPhospho [S72(100); T83(100)]
	-0.761889	5.08981	TGME49_225690-t26_1-p1	TGME49_225690-t26_1-p1 1xPhospho [S8(99.8)]
	1.11344	5.07055	TGME49_263860-t26_1-p1	TGME49_263860-t26_1-p1 2xPhospho [S113(100); S115(100)]
	2.51172	5.0685	TGME49_217680-t26_1-p1	TGME49_217680-t26_1-p1 1xPhospho [S126(99.7)]	hypothetical	?
	0.555211	5.04931	TGME49_211040-t26_1-p1	TGME49_211040-t26_1-p1 1xPhospho [S43(91.1)]
	-0.624207	5.04714	TGME49_315750-t26_1-p1	TGME49_315750-t26_1-p1 1xPhospho [T26(100)]
	1.22195	5.04281	TGME49_209850-t26_1-p1	TGME49_209850-t26_1-p1 2xPhospho [S650(100); S652(100)]; 2xPhospho [S699(100); S701(100)]; 2xPhospho [S748(100); S750(100)]; 2xPhospho [S796(100); S798(100)]; 2xPhospho [S844(100); S846(100)]; 2xPhospho [S893(100); S895(100)]
	-1.07643	5.04171	TGME49_227450-t26_1-p1	TGME49_227450-t26_1-p1 1xPhospho [S2006(100)]
	0.895798	5.00871	TGME49_306600-t26_1-p1	TGME49_306600-t26_1-p1 1xPhospho [S116(100)]
	0.629062	5.00497	TGME49_230940-t26_1-p1	TGME49_230940-t26_1-p1 2xPhospho [T429(100); T433(100)]
	0.690368	5.00336	TGME49_212090-t26_1-p1	TGME49_212090-t26_1-p1 1xPhospho [S22(100)]
	0.372263	5.00011	TGME49_264760-t26_1-p1	TGME49_264760-t26_1-p1 1xPhospho [S53(96.3)]
	2.54495	4.97287	TGME49_209100-t26_1-p1	TGME49_209100-t26_1-p1 1xPhospho [S526(84.6)]	PUB-domain containing protein	?
	0.470179	4.95465	TGME49_292055-t26_1-p1	TGME49_292055-t26_1-p1 1xPhospho [S708(100)]
	-0.635251	4.9416	TGME49_316570-t26_1-p1	TGME49_316570-t26_1-p1 1xPhospho [S217(96.7)]
	0.715925	4.93438	TGME49_275440-t26_1-p1	TGME49_275440-t26_1-p1 1xPhospho [S133(100)]
	-0.268353	4.93353	TGME49_321420-t26_1-p1	TGME49_321420-t26_1-p1 1xPhospho [S12(100)]
	1.28237	4.92101	TGME49_254720-t26_1-p1	TGME49_254720-t26_1-p1 2xPhospho [S198(100); S201(99.9)]
	-0.87476	4.919	TGME49_225310-t26_1-p1	TGME49_225310-t26_1-p1 1xPhospho [S166(99.8)]
	-0.708141	4.90624	TGME49_300120-t26_1-p1	TGME49_300120-t26_1-p1 1xPhospho [S514(100)]
	1.021	4.90265	TGME49_254470-t26_1-p1	TGME49_254470-t26_1-p1 1xPhospho [S502(100)]
	-0.696539	4.86091	TGME49_247700-t26_1-p1	TGME49_247700-t26_1-p1 1xPhospho [S2155(99.7)]
	0.924409	4.85954	TGME49_267670-t26_1-p1	TGME49_267670-t26_1-p1 1xPhospho [S823(100)]
	0.884633	4.82507	TGME49_229150-t26_1-p1	TGME49_229150-t26_1-p1 2xPhospho [S18(100); S20(100)]
	1.83252	4.8239	TGME49_280370-t26_1-p1	TGME49_280370-t26_1-p1 2xPhospho [S206(100); T207(100)]	hypothetical	?
	0.572175	4.81297	TGME49_310220-t26_1-p1	TGME49_310220-t26_1-p1 1xPhospho [S527(100)]
	-0.964204	4.80855	TGME49_313020-t26_1-p1	TGME49_313020-t26_1-p1 1xPhospho [S987(100)]
	-1.47706	4.79125	TGME49_293360-t26_1-p1	TGME49_293360-t26_1-p1 1xAcetyl [N-Term]; 1xPhospho [S9(100)]
	1.05825	4.78081	TGME49_237470-t26_1-p1	TGME49_237470-t26_1-p1 2xPhospho [S16(98.6); S17(98.6)]
	1.02436	4.74852	TGME49_305920-t26_1-p1	TGME49_305920-t26_1-p1 1xPhospho [S689(100)]
	1.60298	4.747	TGME49_321440-t26_1-p1	TGME49_321440-t26_1-p1 2xPhospho [S198(100); S199(100)]	SWI2/SNF2/ISWI-like SANT	?
	0.604857	4.73921	TGME49_214990-t26_1-p1	TGME49_214990-t26_1-p1 1xPhospho [S2288(94.9)]
	0.538683	4.71152	TGME49_250690-t26_1-p1	TGME49_250690-t26_1-p1 2xPhospho [S163(100); S165(100)]
	0.302628	4.69726	TGME49_309170-t26_1-p1	TGME49_309170-t26_1-p1 1xPhospho [S564(100)]
	2.13738	4.68384	TGME49_222360-t26_1-p1	TGME49_222360-t26_1-p1 2xPhospho [S409(100); S412(100)]	hypothetical	?
	0.564622	4.67681	TGME49_270530-t26_1-p1	TGME49_270530-t26_1-p1 2xPhospho [S221(98.2); S222(98.2)]
	0.72761	4.67581	TGME49_261520-t26_1-p1	TGME49_261520-t26_1-p1 2xPhospho [S599(94.3); S604(99.6)]
	0.688226	4.66306	TGME49_299670-t26_1-p1	TGME49_299670-t26_1-p1 2xPhospho [S209(100); S211(100)]
	-0.847966	4.65826	TGME49_211270-t26_1-p1	TGME49_211270-t26_1-p1 2xPhospho [S231(85.4); S234(100)]
	-0.707285	4.62991	TGME49_265460-t26_1-p1	TGME49_265460-t26_1-p1 1xPhospho [S136(94.7)]
	0.425978	4.62177	TGME49_203480-t26_1-p1	TGME49_203480-t26_1-p1 1xPhospho [S1164(99.7)]
	-0.604777	4.61847	TGME49_206320-t26_1-p1	TGME49_206320-t26_1-p1 1xPhospho [S30(87.7)]
	1.62548	4.60521	TGME49_230180-t26_1-p1	TGME49_230180-t26_1-p1 1xPhospho [S104(93.5)]	GRA24	Yes
	-1.10569	4.60054	TGME49_230940-t26_1-p1	TGME49_230940-t26_1-p1 1xPhospho [T433(100)]
	-0.892692	4.56529	TGME49_257530-t26_1-p1	TGME49_257530-t26_1-p1 1xPhospho [S24(100)]
	-1.8399	4.5638	TGME49_293360-t26_1-p1	TGME49_293360-t26_1-p1 1xAcetyl [N-Term]; 1xPhospho [S3(94.2)]	hypothetical	?
	0.558736	4.55367	TGME49_240220-t26_1-p1	TGME49_240220-t26_1-p1 1xPhospho [S324(100)]
	-0.781697	4.53949	TGME49_267100-t26_1-p1	TGME49_267100-t26_1-p1 1xPhospho [S347(100)]
	0.572631	4.52523	TGME49_314740-t26_1-p1	TGME49_314740-t26_1-p1 2xPhospho [T616(100); T622(100)]
	-1.47394	4.52219	TGME49_260600-t26_1-p1	TGME49_260600-t26_1-p1 1xPhospho [S490(100)]
	0.433682	4.51456	TGME49_213950-t26_1-p1	TGME49_213950-t26_1-p1 1xPhospho [S120(100)]
	0.898794	4.49938	TGME49_208730-t26_1-p1	TGME49_208730-t26_1-p1 1xPhospho [S162(100)]
	0.652444	4.4842	TGME49_232180-t26_1-p1	TGME49_232180-t26_1-p1 1xPhospho [S999(80.5)]
	0.536672	4.4814	TGME49_208970-t26_1-p1	TGME49_208970-t26_1-p1 1xPhospho [S116(100)]
	0.534994	4.47628	TGME49_229940-t26_1-p1	TGME49_229940-t26_1-p1 1xPhospho [S428(100)]
	0.28613	4.47305	TGME49_265460-t26_1-p1	TGME49_265460-t26_1-p1 1xPhospho [S214(100)]
	-0.590126	4.47089	TGME49_304650-t26_1-p1	TGME49_304650-t26_1-p1 1xPhospho [T2134(100)]
	0.483446	4.46156	TGME49_227820-t26_1-p1	TGME49_227820-t26_1-p1 1xPhospho [S380(100)]
	0.987964	4.45614	TGME49_255510-t26_1-p1	TGME49_255510-t26_1-p1 1xPhospho [S846(100)]
	0.523281	4.44611	TGME49_320300-t26_1-p1	TGME49_320300-t26_1-p1 1xPhospho [T1320(100)]
	2.61984	4.43229	TGME49_234310-t26_1-p1	TGME49_234310-t26_1-p1 2xPhospho [S50(100); S51(100)]	hypothetical	?
	-0.76242	4.41979	TGME49_202070-t26_1-p1	TGME49_202070-t26_1-p1 1xPhospho [S5139(99.8)]
	0.56471	4.41065	TGME49_236890-t26_1-p1	TGME49_236890-t26_1-p1 1xPhospho [S72(100)]
	-0.81457	4.39464	TGME49_311230-t26_1-p1	TGME49_311230-t26_1-p1 1xPhospho [S3927(100)]
	-0.710918	4.38741	TGME49_214270-t26_1-p1	TGME49_214270-t26_1-p1 1xPhospho [T276(99)]
	0.361725	4.38574	TGME49_287170-t26_1-p1	TGME49_287170-t26_1-p1 2xPhospho [S217(100); S]
	0.298937	4.37209	TGME49_277740-t26_1-p1	TGME49_277740-t26_1-p1 1xPhospho [S920(99.5)]
	-0.88682	4.36174	TGME49_223390-t26_1-p1	TGME49_223390-t26_1-p1 1xPhospho [S17(100)]
	-1.20794	4.34738	TGME49_224980-t26_1-p1	TGME49_224980-t26_1-p1 1xPhospho [S1034(95.1)]
	-1.30505	4.29957	TGME49_292320-t26_1-p1	TGME49_292320-t26_1-p1 1xPhospho [S295(100)]
	-0.459299	4.29424	TGME49_280370-t26_1-p1	TGME49_280370-t26_1-p1 1xPhospho [S104(99.9)]
	-1.08195	4.28441	TGME49_264420-t26_1-p1	TGME49_264420-t26_1-p1 1xPhospho [S1596(100)]
	-1.87461	4.27839	TGME49_203150-t26_1-p1	TGME49_203150-t26_1-p1 1xPhospho [S673(100)]
	-0.778911	4.27257	TGME49_304650-t26_1-p1	TGME49_304650-t26_1-p1 1xPhospho [T2134(96.6)]
	0.598052	4.26671	TGME49_265250-t26_1-p1	TGME49_265250-t26_1-p1 1xPhospho [T859(95.3)]
	0.469418	4.26345	TGME49_280800-t26_1-p1	TGME49_280800-t26_1-p1 1xPhospho [S1048(95.8)]
	-0.514065	4.25811	TGME49_214270-t26_1-p1	TGME49_214270-t26_1-p1 1xPhospho [S261(100)]
	2.23851	4.22711	TGME49_243610-t26_1-p1	TGME49_243610-t26_1-p1 2xPhospho [S274(100); S283(96.8)]
	2.74069	4.2029	TGME49_262730-t26_1-p1	TGME49_262730-t26_1-p1 1xPhospho [S202(100)]
	-0.961057	4.19119	TGME49_253560-t26_1-p1	TGME49_253560-t26_1-p1 1xPhospho [S143(94.9)]
	0.665308	4.1713	TGME49_292950-t26_1-p1	TGME49_292950-t26_1-p1 1xPhospho [S407(88.8)]
	0.406558	4.14267	TGME49_213040-t26_1-p1	TGME49_213040-t26_1-p1 2xPhospho [S992(99.9); S998(82.9)]
	1.6359	4.13885	TGME49_269690-t26_1-p1	TGME49_269690-t26_1-p1 1xPhospho [S855(95.9)]
	0.32294	4.13581	TGME49_203820-t26_1-p1	TGME49_203820-t26_1-p1 1xPhospho [S1207(99.8)]
	-0.333798	4.12688	TGME49_311470-t26_1-p1	TGME49_311470-t26_1-p1 2xPhospho [T1310(98.9); S]
	1.12809	4.12327	TGME49_275440-t26_1-p1	TGME49_275440-t26_1-p1 2xPhospho [S133(100); S134(100)]
	-0.428923	4.10922	TGME49_221660-t26_1-p1	TGME49_221660-t26_1-p1 1xPhospho [S285(100)]
	0.894057	4.10128	TGME49_247250-t26_1-p1	TGME49_247250-t26_1-p1 1xPhospho [S167(100)]
	0.485794	4.09848	TGME49_234270-t26_1-p1	TGME49_234270-t26_1-p1 1xPhospho [S1178(100)]
	0.323869	4.08343	TGME49_206450-t26_1-p1	TGME49_206450-t26_1-p1 1xPhospho [S2537(100)]
	2.49605	4.0802	TGME49_208730-t26_1-p1	TGME49_208730-t26_1-p1 1xPhospho [S256(100)]; 1xPhospho [S386(100)]
	-0.254485	4.07216	TGME49_304760-t26_1-p1	TGME49_304760-t26_1-p1 1xPhospho [S469(99.7)]
	0.210938	4.06731	TGME49_289290-t26_1-p1	TGME49_289290-t26_1-p1 1xPhospho [S435(99.9)]
	3.20559	4.06526	TGME49_247520-t26_1-p1	TGME49_247520-t26_1-p1 2xPhospho [S76(89.9); S93(98.7)]
	0.583414	4.06525	TGME49_203310-t26_1-p1	TGME49_203310-t26_1-p1 1xPhospho [T121(100)]
	4.85476	4.03975	TGME49_278770-t26_1-p1	TGME49_278770-t26_1-p1 1xPhospho [S381(99.8)]
	-1.25516	4.03485	TGME49_263070-t26_1-p1	TGME49_263070-t26_1-p1 1xPhospho [S238(100)]
	0.959453	4.02913	TGME49_233190-t26_1-p1	TGME49_233190-t26_1-p1 2xPhospho [S276(100); S284(100)]
	-0.804954	4.00967	TGME49_214260-t26_1-p1	TGME49_214260-t26_1-p1 1xPhospho [S1324(100)]
	-0.580719	4.00036	TGME49_223610-t26_1-p1	TGME49_223610-t26_1-p1 1xPhospho [S165(100)]
	3.64495	3.99614	TGME49_244280-t26_1-p1	TGME49_244280-t26_1-p1 2xPhospho [T48(86.9); S63(95.4)]
	-1.02791	3.98018	TGME49_298020-t26_1-p1	TGME49_298020-t26_1-p1 1xPhospho [S182(99.3)]
	1.08455	3.97865	TGME49_203290-t26_1-p1	TGME49_203290-t26_1-p1 1xPhospho [T203(100)]
	-0.666158	3.96931	TGME49_258090-t26_1-p1	TGME49_258090-t26_1-p1 1xPhospho [S30(90.1)]
	-1.03303	3.94808	TGME49_221480-t26_1-p1	TGME49_221480-t26_1-p1 2xPhospho [S199(100); S206(99.2)]
	-0.777174	3.94736	TGME49_231960-t26_1-p1	TGME49_231960-t26_1-p1 1xPhospho [S1726(85.6)]
	-2.4407	3.94619	TGME49_215700-t26_1-p1	TGME49_215700-t26_1-p1 1xPhospho [S1366(100)]
	0.477084	3.92901	TGME49_259650-t26_1-p1	TGME49_259650-t26_1-p1 1xPhospho [S285(96.1)]
	0.422606	3.92202	TGME49_263270-t26_1-p1	TGME49_263270-t26_1-p1 1xPhospho [S378(100)]
	0.358958	3.91885	TGME49_211040-t26_1-p1	TGME49_211040-t26_1-p1 1xPhospho [S37(95.5)]
	0.875725	3.91215	TGME49_232780-t26_1-p1	TGME49_232780-t26_1-p1 2xPhospho [S575(91.7); S/T]
	-0.713658	3.91212	TGME49_213067-t26_1-p1	TGME49_213067-t26_1-p1 1xPhospho [S132(95.5)]
	0.376546	3.9049	TGME49_215170-t26_1-p1	TGME49_215170-t26_1-p1 1xPhospho [S74(100)]
	0.710034	3.90101	TGME49_214990-t26_1-p1	TGME49_214990-t26_1-p1 2xPhospho [S2233(100); S2237(100)]
	-0.664132	3.90002	TGME49_207830-t26_1-p1	TGME49_207830-t26_1-p1 1xPhospho [S57(89.3)]
	1.81688	3.89958	TGME49_220240-t26_1-p1	TGME49_220240-t26_1-p1 2xPhospho [S189(99.1); S191(91.1)]
	0.584371	3.87617	TGME49_232680-t26_1-p1	TGME49_232680-t26_1-p1 1xPhospho [S1546(100)]
	-0.700545	3.87587	TGME49_292200-t26_1-p1	TGME49_292200-t26_1-p1 1xPhospho [S896(100)]
	0.628829	3.87062	TGME49_211040-t26_1-p1	TGME49_211040-t26_1-p1 1xPhospho [S43(100)]
	-0.422662	3.8669	TGME49_236650-t26_1-p1	TGME49_236650-t26_1-p1 1xPhospho [S533(100)]
	1.15494	3.86047	TGME49_260520-t26_1-p1	TGME49_260520-t26_1-p1 1xPhospho [T81(100)]
	0.35761	3.84647	TGME49_295850-t26_1-p1	TGME49_295850-t26_1-p1 1xPhospho [S79(100)]
	0.562434	3.83464	TGME49_318440-t26_1-p1	TGME49_318440-t26_1-p1 1xPhospho [S1963(99.6)]
	0.657049	3.83129	TGME49_319530-t26_1-p1	TGME49_319530-t26_1-p1 3xPhospho [S238(100); S240(100); S/Y]
	1.22057	3.81243	TGME49_262730-t26_1-p1	TGME49_262730-t26_1-p1 1xPhospho [S202(100)]
	-2.2652	3.79552	TGME49_264770-t26_1-p1	TGME49_264770-t26_1-p1 1xPhospho [S34(94.5)]
	-0.530249	3.79448	TGME49_294610-t26_1-p1	TGME49_294610-t26_1-p1 1xPhospho [S127(100)]
	2.01265	3.78953	TGME49_233020-t26_1-p1	TGME49_233020-t26_1-p1 1xPhospho [S387(100)]
	0.656518	3.78519	TGME49_234280-t26_1-p1	TGME49_234280-t26_1-p1 2xPhospho [S972(99.9); S977(92.3)]
	1.13405	3.78518	TGME49_272550-t26_1-p1	TGME49_272550-t26_1-p1 1xPhospho [S1857(96.3)]
	-0.358453	3.77805	TGME49_269960-t26_1-p1	TGME49_269960-t26_1-p1 1xPhospho [S72(100)]
	0.285081	3.76604	TGME49_264090-t26_1-p1	TGME49_264090-t26_1-p1 1xPhospho [S1971(100)]
	0.357937	3.7659	TGME49_254000-t26_1-p1	TGME49_254000-t26_1-p1 1xPhospho [S361(99.7)]
	-1.42012	3.75696	TGME49_291950-t26_1-p1	TGME49_291950-t26_1-p1 1xPhospho [S38(99.8)]
	-0.229086	3.73775	TGME49_279320-t26_1-p1	TGME49_279320-t26_1-p1 1xPhospho [S1745(100)]
	-0.570865	3.73622	TGME49_268200-t26_1-p1	TGME49_268200-t26_1-p1 1xPhospho [S26(100)]
	2.52019	3.73107	TGME49_254470-t26_1-p1	TGME49_254470-t26_1-p1 1xPhospho [S164(91.1)]
	2.1438	3.72905	TGME49_231960-t26_1-p1	TGME49_231960-t26_1-p1 1xPhospho [T576(93.7)]
	0.456539	3.71395	TGME49_220360-t26_1-p1	TGME49_220360-t26_1-p1 1xPhospho [T452(100)]
	0.339333	3.71233	TGME49_315580-t26_1-p1	TGME49_315580-t26_1-p1 2xPhospho [S125(100); S129(100)]
	0.828182	3.70558	TGME49_205320-t26_1-p1	TGME49_205320-t26_1-p1 1xPhospho [S227(100)]
	0.370827	3.69194	TGME49_285520-t26_1-p1	TGME49_285520-t26_1-p1 1xPhospho [S109(100)]
	0.579469	3.6884	TGME49_270840-t26_1-p1	TGME49_270840-t26_1-p1 1xPhospho [S606(100)]
	0.928616	3.68543	TGME49_201130-t26_1-p1	TGME49_201130-t26_1-p1 1xPhospho [S257(95.5)]
	-0.320708	3.67069	TGME49_276170-t26_1-p1	TGME49_276170-t26_1-p1 1xPhospho [S780(93.3)]
	-0.358704	3.66794	TGME49_315860-t26_1-p1	TGME49_315860-t26_1-p1 1xPhospho [S1692(95.5)]
	2.00546	3.66541	TGME49_233870-t26_1-p1	TGME49_233870-t26_1-p1 1xPhospho [S696(100)]
	1.19214	3.66441	TGME49_266620-t26_1-p1	TGME49_266620-t26_1-p1 1xPhospho [S203(100)]
	-1.28171	3.66341	TGME49_239010-t26_1-p1	TGME49_239010-t26_1-p1 1xPhospho [S80(100)]
	0.413314	3.66165	TGME49_230940-t26_1-p1	TGME49_230940-t26_1-p1 1xPhospho [S373(100)]
	-0.780253	3.66097	TGME49_259200-t26_1-p1	TGME49_259200-t26_1-p1 1xPhospho [S1101(100)]
	0.586028	3.6503	TGME49_321300-t26_1-p1	TGME49_321300-t26_1-p1 1xPhospho [S47(99.7)]
	-0.348705	3.64355	TGME49_277760-t26_1-p1	TGME49_277760-t26_1-p1 1xPhospho [S56(100)]
	0.509383	3.63614	TGME49_305180-t26_1-p1	TGME49_305180-t26_1-p1 1xPhospho [T1407(100)]
	-0.707165	3.63323	TGME49_287980-t26_1-p1	TGME49_287980-t26_1-p1 1xPhospho [S994(100)]
	0.782214	3.63281	TGME49_239740-t26_1-p1	TGME49_239740-t26_1-p1 2xPhospho [S392(100); S397(100)]
	-0.536365	3.63106	TGME49_306020-t26_1-p1	TGME49_306020-t26_1-p1 1xPhospho [S962(96.6)]
	-0.649475	3.62833	TGME49_208400-t26_1-p1	TGME49_208400-t26_1-p1 1xPhospho [S1946(94.2)]
	1.23916	3.6268	TGME49_271740-t26_1-p1	TGME49_271740-t26_1-p1 2xPhospho [S630(100); S631(100)]
	0.526999	3.61105	TGME49_259860-t26_1-p1	TGME49_259860-t26_1-p1 1xPhospho [S1989(90.5)]
	0.477384	3.60191	TGME49_271740-t26_1-p1	TGME49_271740-t26_1-p1 1xPhospho [S894(100)]
	0.517543	3.59246	TGME49_255510-t26_1-p1	TGME49_255510-t26_1-p1 1xPhospho [S767(94.4)]
	-0.355717	3.5907	TGME49_294630-t26_1-p1	TGME49_294630-t26_1-p1 1xPhospho [S129(86.2)]
	-1.02877	3.58801	TGME49_260540-t26_1-p1	TGME49_260540-t26_1-p1 1xPhospho [S465(100)]
	0.544107	3.58598	TGME49_203310-t26_1-p1	TGME49_203310-t26_1-p1 2xPhospho [T112(100); T121(100)]
	0.210908	3.57091	TGME49_240710-t26_1-p1	TGME49_240710-t26_1-p1 1xPhospho [T36(100)]
	0.844328	3.57008	TGME49_248100-t26_1-p1	TGME49_248100-t26_1-p1 1xPhospho [S9(100)]
	-0.131791	3.56521	TGME49_258480-t26_1-p1	TGME49_258480-t26_1-p1 1xPhospho [S1139(100)]
	-0.371187	3.55484	TGME49_214990-t26_1-p1	TGME49_214990-t26_1-p1 1xPhospho [S127(96)]
	0.242997	3.55088	TGME49_298610-t26_1-p1	TGME49_298610-t26_1-p1 1xPhospho [S665(99.9)]
	1.11807	3.55062	TGME49_212820-t26_1-p1	TGME49_212820-t26_1-p1 1xPhospho [T445(90.4)]
	0.74821	3.54269	TGME49_214990-t26_1-p1	TGME49_214990-t26_1-p1 2xPhospho [S1572(99.4); S/T]
	0.912411	3.53771	TGME49_205320-t26_1-p1	TGME49_205320-t26_1-p1 1xPhospho [S289(94.2)]
	0.230053	3.5251	TGME49_230180-t26_1-p1	TGME49_230180-t26_1-p1 1xPhospho [S408(96.1)]; 1xPhospho [S487(96.1)]
	2.20084	3.5225	TGME49_222370-t26_1-p1	TGME49_222370-t26_1-p1 1xPhospho [S301(100)]
	0.474842	3.48916	TGME49_265250-t26_1-p1	TGME49_265250-t26_1-p1 1xPhospho [S674(100)]
	0.283772	3.48252	TGME49_243960-t26_1-p1	TGME49_243960-t26_1-p1 1xPhospho [S410(99.3)]
	2.02517	3.47903	TGME49_310130-t26_1-p1	TGME49_310130-t26_1-p1 1xPhospho [S1417(100)]
	-0.764598	3.47183	TGME49_291960-t26_1-p1	TGME49_291960-t26_1-p1 1xPhospho [S98(100)]
	0.749208	3.46934	TGME49_229010-t26_1-p1	TGME49_229010-t26_1-p1 2xPhospho [T151(91.1); S/T]; 2xPhospho [T280(91.1); S/T]
	0.229208	3.46926	TGME49_234900-t26_1-p1	TGME49_234900-t26_1-p1 2xPhospho [S658(100); S668(94.8)]
	-2.1064	3.4587	TGME49_312622-t26_1-p1	TGME49_312622-t26_1-p1 1xPhospho [S787(100)]
	-0.612362	3.4565	TGME49_230940-t26_1-p1	TGME49_230940-t26_1-p1 1xPhospho [S89(100)]
	1.6385	3.45527	TGME49_220240-t26_1-p1	TGME49_220240-t26_1-p1 1xPhospho [S275(99.9)]
	0.390843	3.448	TGME49_248510-t26_1-p1	TGME49_248510-t26_1-p1 1xPhospho [S2385(100)]
	0.685598	3.44667	TGME49_259040-t26_1-p1	TGME49_259040-t26_1-p1 1xPhospho [S219(100)]
	0.881859	3.4453	TGME49_220500-t26_1-p1	TGME49_220500-t26_1-p1 2xPhospho [S182(100); S186(100)]
	0.313776	3.43811	TGME49_269620-t26_1-p1	TGME49_269620-t26_1-p1 1xPhospho [S489(100)]
	0.696595	3.43454	TGME49_226440-t26_1-p1	TGME49_226440-t26_1-p1 1xPhospho [S498(100)]
	0.768085	3.43263	TGME49_290700-t26_1-p1	TGME49_290700-t26_1-p1 1xPhospho [S248(99.8)]
	0.141742	3.4301	TGME49_244530-t26_1-p1	TGME49_244530-t26_1-p1 1xPhospho [S412(93.3)]
	-0.35476	3.41869	TGME49_230710-t26_1-p1	TGME49_230710-t26_1-p1 1xPhospho [S355(92.4)]
	-0.880802	3.40643	TGME49_269180-t26_1-p1	TGME49_269180-t26_1-p1 1xPhospho [S1731(100)]
	-0.271619	3.40066	TGME49_263220-t26_1-p1	TGME49_263220-t26_1-p1 2xPhospho [S278(92.2); S281(92.2)]
	0.794063	3.40005	TGME49_243460-t26_1-p1	TGME49_243460-t26_1-p1 2xPhospho [S352(100); S356(100)]
	-0.297942	3.39499	TGME49_221200-t26_1-p1	TGME49_221200-t26_1-p1 1xPhospho [S616(96.7)]
	1.28398	3.37851	TGME49_237290-t26_1-p1	TGME49_237290-t26_1-p1 1xPhospho [S872(99.7)]
	-1.34433	3.37849	TGME49_216670-t26_1-p1	TGME49_216670-t26_1-p1 1xPhospho [T11(91.4)]
	0.421604	3.37591	TGME49_220240-t26_1-p1	TGME49_220240-t26_1-p1 2xPhospho [S275(100); S278(93.3)]
	-0.584298	3.36372	TGME49_277760-t26_1-p1	TGME49_277760-t26_1-p1 1xPhospho [S17(92.4)]
	-1.44304	3.35495	TGME49_246090-t26_1-p1	TGME49_246090-t26_1-p1 1xPhospho [S628(100)]
	0.420921	3.34596	TGME49_309040-t26_1-p1	TGME49_309040-t26_1-p1 1xPhospho [S217(99.8)]
	0.80623	3.33787	TGME49_205320-t26_1-p1	TGME49_205320-t26_1-p1 2xPhospho [S16(100); S19(95)]
	1.24589	3.33392	TGME49_208730-t26_1-p1	TGME49_208730-t26_1-p1 1xPhospho [S986(100)]
	0.346466	3.33262	TGME49_226720-t26_1-p1	TGME49_226720-t26_1-p1 1xPhospho [S20(92.4)]
	0.824732	3.32998	TGME49_220500-t26_1-p1	TGME49_220500-t26_1-p1 1xPhospho [S292(93.1)]
	1.58403	3.32326	TGME49_220900-t26_1-p1	TGME49_220900-t26_1-p1 1xPhospho [S403(100)]
	0.446904	3.32307	TGME49_259040-t26_1-p1	TGME49_259040-t26_1-p1 1xPhospho [S222(100)]
	1.34904	3.31976	TGME49_203220-t26_1-p1	TGME49_203220-t26_1-p1 1xPhospho [S133(100)]
	-0.54162	3.3185	TGME49_225690-t26_1-p1	TGME49_225690-t26_1-p1 1xPhospho [S851(91.2)]
	0.428194	3.30797	TGME49_290620-t26_1-p1	TGME49_290620-t26_1-p1 1xPhospho [S2524(100)]
	1.54675	3.30722	TGME49_244280-t26_1-p1	TGME49_244280-t26_1-p1 1xPhospho [S62(83.1)]
	0.25227	3.29467	TGME49_314740-t26_1-p1	TGME49_314740-t26_1-p1 1xPhospho [S670(99.2)]
	-0.450337	3.29325	TGME49_241850-t26_1-p1	TGME49_241850-t26_1-p1 1xPhospho [S1958(100)]
	-1.86898	3.29256	TGME49_232190-t26_1-p1	TGME49_232190-t26_1-p1 1xPhospho [S2107(95.7)]
	0.789395	3.28935	TGME49_226510-t26_1-p1	TGME49_226510-t26_1-p1 1xPhospho [S477(100)]
	0.577409	3.28127	TGME49_211340-t26_1-p1	TGME49_211340-t26_1-p1 1xPhospho [S987(100)]
	-0.318392	3.27734	TGME49_280370-t26_1-p1	TGME49_280370-t26_1-p1 1xPhospho [S181(100)]
	-0.949404	3.26396	TGME49_269180-t26_1-p1	TGME49_269180-t26_1-p1 1xPhospho [S1405(100)]
	1.30787	3.26146	TGME49_311770-t26_1-p1	TGME49_311770-t26_1-p1 1xPhospho [T1050(97.5)]
	0.486998	3.25088	TGME49_232370-t26_1-p1	TGME49_232370-t26_1-p1 1xPhospho [S464(99.8)]
	-0.187273	3.24626	TGME49_203820-t26_1-p1	TGME49_203820-t26_1-p1 1xPhospho [S402(100)]
	0.292956	3.2455	TGME49_287980-t26_1-p1	TGME49_287980-t26_1-p1 2xPhospho [T988(100); S994(100)]
	0.869107	3.24543	TGME49_294710-t26_1-p1	TGME49_294710-t26_1-p1 1xPhospho [S1028(100)]
	1.14417	3.24107	TGME49_219600-t26_1-p1	TGME49_219600-t26_1-p1 2xPhospho [S755(100); S756(100)]
	0.667728	3.23598	TGME49_214880-t26_1-p1	TGME49_214880-t26_1-p1 1xPhospho [S334(99.9)]
	0.688679	3.2248	TGME49_318160-t26_1-p1	TGME49_318160-t26_1-p1 1xPhospho [S137(100)]
	-2.5782	3.21684	TGME49_239010-t26_1-p1	TGME49_239010-t26_1-p1 1xPhospho [S80(100)]
	0.775472	3.21317	TGME49_287170-t26_1-p1	TGME49_287170-t26_1-p1 2xPhospho [S250(100); S257(100)]
	-0.845389	3.21019	TGME49_235340-t26_1-p1	TGME49_235340-t26_1-p1 1xPhospho [S141(100)]
	-0.905152	3.21009	TGME49_219170-t26_1-p1	TGME49_219170-t26_1-p1 1xPhospho [S24(100)]
	0.659899	3.20361	TGME49_259040-t26_1-p1	TGME49_259040-t26_1-p1 1xPhospho [S207(100)]
	-1.09739	3.20305	TGME49_314070-t26_1-p1	TGME49_314070-t26_1-p1 1xPhospho [S71(93.9)]
	1.02303	3.18042	TGME49_300055-t26_1-p1	TGME49_300055-t26_1-p1 1xPhospho [S162(99)]
	0.331733	3.1802	TGME49_239740-t26_1-p1	TGME49_239740-t26_1-p1 1xPhospho [S407(100)]
	-0.52949	3.17486	TGME49_313270-t26_1-p1	TGME49_313270-t26_1-p1 1xPhospho [S751(100)]
	0.649819	3.16116	TGME49_226440-t26_1-p1	TGME49_226440-t26_1-p1 1xPhospho [T1056(100)]
	0.315912	3.15009	TGME49_243960-t26_1-p1	TGME49_243960-t26_1-p1 1xPhospho [S400(100)]
	0.913423	3.14781	TGME49_319850-t26_1-p1	TGME49_319850-t26_1-p1 1xPhospho [S167(100)]
	-0.72143	3.14517	TGME49_209210-t26_1-p1	TGME49_209210-t26_1-p1 1xPhospho [S1283(100)]
	0.409475	3.13715	TGME49_292235-t26_1-p1	TGME49_292235-t26_1-p1 1xPhospho [S1324(99.9)]
	-0.432379	3.13397	TGME49_275990-t26_1-p1	TGME49_275990-t26_1-p1 1xPhospho [S717(100)]
	0.433824	3.12927	TGME49_208970-t26_1-p1	TGME49_208970-t26_1-p1 1xPhospho [S116(99.7)]
	-2.35748	3.12422	TGME49_217540-t26_1-p1	TGME49_217540-t26_1-p1 1xPhospho [S208(100)]
	1.14453	3.12021	TGME49_247000-t26_1-p1	TGME49_247000-t26_1-p1 1xPhospho [S403(100)]
	0.838845	3.11769	TGME49_223940-t26_1-p1	TGME49_223940-t26_1-p1 1xPhospho [S163(99.9)]
	-0.674085	3.11733	TGME49_202690-t26_1-p1	TGME49_202690-t26_1-p1 1xPhospho [S166(93.7)]
	1.25149	3.11642	TGME49_203310-t26_1-p1	TGME49_203310-t26_1-p1 3xPhospho [S107(100); T112(100); T121(100)]
	-0.321049	3.11432	TGME49_230705-t26_1-p1	TGME49_230705-t26_1-p1 1xPhospho [S72(99.8)]
	0.638579	3.10619	TGME49_202430-t26_1-p1	TGME49_202430-t26_1-p1 1xPhospho [S117(100)]
	0.547672	3.0783	TGME49_248700-t26_1-p1	TGME49_248700-t26_1-p1 2xPhospho [S200(100); S203(100)]
	0.665423	3.07758	TGME49_308860-t26_1-p1	TGME49_308860-t26_1-p1 2xPhospho [S231(100); S236(93.6)]
	-0.0862733	3.075	TGME49_312300-t26_1-p1	TGME49_312300-t26_1-p1 1xPhospho [S96(93.5)]
	-2.3685	3.07457	TGME49_228120-t26_1-p1	TGME49_228120-t26_1-p1 1xPhospho [S2091(94.8)]
	-0.850606	3.07035	TGME49_235420-t26_1-p1	TGME49_235420-t26_1-p1 1xPhospho [S386(81.6)]
	-0.583443	3.066	TGME49_220900-t26_1-p1	TGME49_220900-t26_1-p1 1xPhospho [S381(95.5)]
	-0.59519	3.06596	TGME49_323100-t26_1-p1	TGME49_323100-t26_1-p1 1xPhospho [S96(100)]
	0.469142	3.06017	TGME49_312230-t26_1-p1	TGME49_312230-t26_1-p1 2xPhospho [S1570(99.9); S1571(99.9)]
	-1.07005	3.05561	TGME49_311220-t26_1-p1	TGME49_311220-t26_1-p1 1xPhospho [S846(100)]
	0.285395	3.05003	TGME49_260030-t26_1-p1	TGME49_260030-t26_1-p1 1xPhospho [S89(100)]
	0.401101	3.04869	TGME49_259040-t26_1-p1	TGME49_259040-t26_1-p1 2xPhospho [S219(100); S222(100)]
	0.34751	3.04826	TGME49_265250-t26_1-p1	TGME49_265250-t26_1-p1 1xPhospho [S992(93.7)]
	0.876856	3.04149	TGME49_288570-t26_1-p1	TGME49_288570-t26_1-p1 1xPhospho [S70(97.3)]
	0.880908	3.03989	TGME49_262660-t26_1-p1	TGME49_262660-t26_1-p1 1xPhospho [S92(100)]
	-0.536396	3.03736	TGME49_280410-t26_1-p1	TGME49_280410-t26_1-p1 1xPhospho [S1074(100)]
	-0.7028	3.03489	TGME49_278660-t26_1-p1	TGME49_278660-t26_1-p1 1xPhospho [S145(100)]
	-1.14826	3.03346	TGME49_230400-t26_1-p1	TGME49_230400-t26_1-p1 1xPhospho [S66(94.2)]
	-0.822504	3.03343	TGME49_217360-t26_1-p1	TGME49_217360-t26_1-p1 1xPhospho [S213(100)]
	-0.32256	3.03099	TGME49_304650-t26_1-p1	TGME49_304650-t26_1-p1 1xPhospho [S532(95)]
	0.596716	3.01901	TGME49_254940-t26_1-p1	TGME49_254940-t26_1-p1 2xPhospho [S1051(100); T1053(94.3)]
	0.647672	3.01282	TGME49_279340-t26_1-p1	TGME49_279340-t26_1-p1 1xPhospho [S9(99.7)]
	-0.463089	3.01106	TGME49_226340-t26_1-p1	TGME49_226340-t26_1-p1 1xPhospho [S75(96)]
	0.371154	2.98662	TGME49_259560-t26_1-p1	TGME49_259560-t26_1-p1 2xPhospho [S1245(100); S1249(99.2)]
	0.932032	2.98301	TGME49_313210-t26_1-p1	TGME49_313210-t26_1-p1 1xPhospho [S1065(86.6)]
	-0.480812	2.97179	TGME49_253750-t26_1-p1	TGME49_253750-t26_1-p1 1xPhospho [S7778(99.9)]
	2.01533	2.96751	TGME49_285250-t26_1-p1	TGME49_285250-t26_1-p1 2xPhospho [S146(100); T/S]
	1.24233	2.96632	TGME49_244160-t26_1-p1	TGME49_244160-t26_1-p1 1xPhospho [S260(85.2)]
	0.946161	2.95808	TGME49_244280-t26_1-p1	TGME49_244280-t26_1-p1 1xPhospho [T120(100)]
	0.412047	2.95302	TGME49_214210-t26_1-p1	TGME49_214210-t26_1-p1 2xPhospho [S478(100); S481(100)]
	0.474884	2.94995	TGME49_205580-t26_1-p1	TGME49_205580-t26_1-p1 2xPhospho [S347(100); S349(100)]
	0.468251	2.94916	TGME49_265010-t26_1-p1	TGME49_265010-t26_1-p1 1xPhospho [S549(100)]
	0.300974	2.93968	TGME49_261430-t26_1-p1	TGME49_261430-t26_1-p1 1xPhospho [S845(100)]
	0.628529	2.93302	TGME49_268590-t26_1-p1	TGME49_268590-t26_1-p1 1xPhospho [S150(100)]
	-0.297316	2.92966	TGME49_235130-t26_1-p1	TGME49_235130-t26_1-p1 2xPhospho [S401(100); S404(100)]
	0.438629	2.92965	TGME49_280370-t26_1-p1	TGME49_280370-t26_1-p1 2xPhospho [S199(98.1); S204(97.2)]
	0.381963	2.91936	TGME49_252430-t26_1-p1	TGME49_252430-t26_1-p1 1xPhospho [T177(99)]
	0.580059	2.91174	TGME49_295340-t26_1-p1	TGME49_295340-t26_1-p1 1xPhospho [T103(93)]
	0.438958	2.90989	TGME49_233160-t26_1-p1	TGME49_233160-t26_1-p1 2xPhospho [S103(100); S107(99.6)]
	0.619078	2.90631	TGME49_203310-t26_1-p1	TGME49_203310-t26_1-p1 3xPhospho [S107(100); T112(100); T121(100)]
	-1.67722	2.89574	TGME49_246090-t26_1-p1	TGME49_246090-t26_1-p1 1xPhospho [S47(99.7)]
	2.51684	2.89143	TGME49_244500-t26_1-p1	TGME49_244500-t26_1-p1 1xPhospho [S1428(100)]
	-0.716983	2.89132	TGME49_250820-t26_1-p1	TGME49_250820-t26_1-p1 1xPhospho [S349(100)]
	2.44311	2.88953	TGME49_232050-t26_1-p1	TGME49_232050-t26_1-p1 2xPhospho [S26(100); S27(100)]
	-0.138114	2.88045	TGME49_224970-t26_1-p1	TGME49_224970-t26_1-p1 1xPhospho [S779(99.3)]
	-1.15143	2.88041	TGME49_294630-t26_1-p1	TGME49_294630-t26_1-p1 1xPhospho [S387(100)]
	-0.224921	2.87415	TGME49_265400-t26_1-p1	TGME49_265400-t26_1-p1 1xPhospho [S92(99.7)]
	0.323292	2.85429	TGME49_230940-t26_1-p1	TGME49_230940-t26_1-p1 1xPhospho [S408(99.7)]
	-1.96238	2.8461	TGME49_268200-t26_1-p1	TGME49_268200-t26_1-p1 1xPhospho [S26(100)]
	0.307731	2.84426	TGME49_289890-t26_1-p1	TGME49_289890-t26_1-p1 1xPhospho [S82(100)]
	0.326269	2.84319	TGME49_211040-t26_1-p1	TGME49_211040-t26_1-p1 1xPhospho [S37(100)]
	0.659548	2.83765	TGME49_318770-t26_1-p1	TGME49_318770-t26_1-p1 1xPhospho [T406(99.9)]
	-0.858547	2.83619	TGME49_273070-t26_1-p1	TGME49_273070-t26_1-p1 1xPhospho [S411(99.8)]
	-0.323724	2.82978	TGME49_308890-t26_1-p1	TGME49_308890-t26_1-p1 1xPhospho [S507(99.2)]
	-0.283437	2.8252	TGME49_307810-t26_1-p1	TGME49_307810-t26_1-p1 1xPhospho [S271(100)]
	-0.894511	2.81832	TGME49_279320-t26_1-p1	TGME49_279320-t26_1-p1 1xPhospho [S4162(100)]
	-0.849339	2.81688	TGME49_215150-t26_1-p1	TGME49_215150-t26_1-p1 1xPhospho [S87(100)]
	-0.214168	2.78777	TGME49_229360-t26_1-p1	TGME49_229360-t26_1-p1 1xPhospho [S188(100)]
	0.765086	2.78698	TGME49_201400-t26_1-p1	TGME49_201400-t26_1-p1 1xPhospho [S316(100)]
	0.636817	2.77037	TGME49_236840-t26_1-p1	TGME49_236840-t26_1-p1 2xPhospho [S329(100); S335(98.4)]
	0.436709	2.76422	TGME49_208730-t26_1-p1	TGME49_208730-t26_1-p1 1xPhospho [S396(100)]
	0.896966	2.75466	TGME49_272030-t26_1-p1	TGME49_272030-t26_1-p1 1xPhospho [S616(89.2)]
	1.52194	2.75266	TGME49_265530-t26_1-p1	TGME49_265530-t26_1-p1 2xPhospho [T453(93.6); S471(93.5)]
	0.845911	2.74219	TGME49_290700-t26_1-p1	TGME49_290700-t26_1-p1 1xPhospho [S216(93.7)]
	1.14281	2.73867	TGME49_301430-t26_1-p1	TGME49_301430-t26_1-p1 1xPhospho [S39(96.6)]
	-0.646988	2.72984	TGME49_229640-t26_1-p1	TGME49_229640-t26_1-p1 1xPhospho [S437(100)]
	-3.52837	2.72693	TGME49_209800-t26_1-p1	TGME49_209800-t26_1-p1 1xPhospho [S296(100)]
	0.189524	2.72463	TGME49_265260-t26_1-p1	TGME49_265260-t26_1-p1 2xPhospho [S162(99.6); S/T]
	-0.437996	2.7209	TGME49_311230-t26_1-p1	TGME49_311230-t26_1-p1 1xPhospho [S3368(100)]
	0.278139	2.7199	TGME49_268176-t26_1-p1	TGME49_268176-t26_1-p1 1xPhospho [S260(100)]
	0.474205	2.71758	TGME49_203290-t26_1-p1	TGME49_203290-t26_1-p1 1xPhospho [T203(100)]
	-0.264956	2.71438	TGME49_304970-t26_1-p1	TGME49_304970-t26_1-p1 1xPhospho [S439(100)]
	-0.438641	2.71383	TGME49_208500-t26_1-p1	TGME49_208500-t26_1-p1 1xPhospho [S620(98.7)]
	-0.213075	2.70308	TGME49_268770-t26_1-p1	TGME49_268770-t26_1-p1 1xPhospho [S699(100)]
	0.769544	2.70112	TGME49_201130-t26_1-p1	TGME49_201130-t26_1-p1 1xPhospho [S257(99.8)]
	0.576845	2.6942	TGME49_205220-t26_1-p1	TGME49_205220-t26_1-p1 1xPhospho [S1068(96.4)]
	-0.292827	2.69295	TGME49_304970-t26_1-p1	TGME49_304970-t26_1-p1 2xPhospho [S411(86.8); S/T]
	1.14	2.67537	TGME49_261230-t26_1-p1	TGME49_261230-t26_1-p1 1xPhospho [S1309(100)]
	0.43222	2.67274	TGME49_246600-t26_1-p1	TGME49_246600-t26_1-p1 1xPhospho [S1496(99.7)]
	-0.250984	2.67143	TGME49_226380-t26_1-p1	TGME49_226380-t26_1-p1 1xPhospho [S85(100)]
	1.019	2.67112	TGME49_208730-t26_1-p1	TGME49_208730-t26_1-p1 1xPhospho [T45(99.5)]
	0.552612	2.6638	TGME49_315810-t26_1-p1	TGME49_315810-t26_1-p1 1xPhospho [S655(93.3)]
	0.406628	2.66178	TGME49_213900-t26_1-p1	TGME49_213900-t26_1-p1 1xPhospho [S943(92.8)]
	0.483086	2.6548	TGME49_313665-t26_1-p1	TGME49_313665-t26_1-p1 1xPhospho [S243(100)]
	0.481259	2.65285	TGME49_223940-t26_1-p1	TGME49_223940-t26_1-p1 1xPhospho [S163(100)]
	-2.10129	2.65254	TGME49_228120-t26_1-p1	TGME49_228120-t26_1-p1 1xPhospho [T1685(100)]
	-0.60916	2.6501	TGME49_254940-t26_1-p1	TGME49_254940-t26_1-p1 1xPhospho [S1051(100)]
	0.57316	2.64684	TGME49_216430-t26_1-p1	TGME49_216430-t26_1-p1 1xPhospho [S307(100)]
	0.712669	2.64243	TGME49_315270-t26_1-p1	TGME49_315270-t26_1-p1 1xPhospho [T150(100)]
	0.497748	2.64168	TGME49_213900-t26_1-p1	TGME49_213900-t26_1-p1 1xPhospho [S907(100)]
	0.791259	2.63976	TGME49_213790-t26_1-p1	TGME49_213790-t26_1-p1 1xPhospho [S537(96)]
	-1.68643	2.63197	TGME49_232190-t26_1-p1	TGME49_232190-t26_1-p1 1xPhospho [S2754(99.7)]
	0.783859	2.62754	TGME49_236840-t26_1-p1	TGME49_236840-t26_1-p1 1xPhospho [S329(100)]
	-0.48337	2.62554	TGME49_230940-t26_1-p1	TGME49_230940-t26_1-p1 1xPhospho [S519(100)]
	-0.269738	2.61995	TGME49_226980-t26_1-p1	TGME49_226980-t26_1-p1 1xPhospho [S46(100)]
	0.25862	2.61985	TGME49_313270-t26_1-p1	TGME49_313270-t26_1-p1 1xPhospho [S1774(100)]
	0.358973	2.61835	TGME49_312260-t26_1-p1	TGME49_312260-t26_1-p1 1xPhospho [S885(99.9)]
	1.30397	2.61824	TGME49_282170-t26_1-p1	TGME49_282170-t26_1-p1 1xPhospho [S460(94.5)]
	-0.867013	2.61784	TGME49_271380-t26_1-p1	TGME49_271380-t26_1-p1 1xPhospho [S995(96.3)]
	1.73723	2.61658	TGME49_310670-t26_1-p1	TGME49_310670-t26_1-p1 1xPhospho [S25(99.8)]
	-1.45662	2.61334	TGME49_289120-t26_1-p1	TGME49_289120-t26_1-p1 1xPhospho [S2432(100)]
	0.316669	2.61303	TGME49_250820-t26_1-p1	TGME49_250820-t26_1-p1 1xPhospho [S541(99.6)]
	1.03631	2.61012	TGME49_254720-t26_1-p1	TGME49_254720-t26_1-p1 1xPhospho [S201(97.9)]
	-0.361468	2.60797	TGME49_239400-t26_1-p1	TGME49_239400-t26_1-p1 1xPhospho [S894(99.9)]
	-0.779892	2.60377	TGME49_221870-t26_1-p1	TGME49_221870-t26_1-p1 1xPhospho [T1033(100)]
	0.863172	2.60205	TGME49_306660-t26_1-p1	TGME49_306660-t26_1-p1 1xPhospho [S4550(86.9)]
	0.673902	2.59661	TGME49_313370-t26_1-p1	TGME49_313370-t26_1-p1 2xPhospho [S509(99.3); S511(92.4)]
	-0.562453	2.59645	TGME49_278750-t26_1-p1	TGME49_278750-t26_1-p1 1xPhospho [S399(100)]; 1xPhospho [S434(100)]; 1xPhospho [S469(100)]; 1xPhospho [S504(100)]
	0.526515	2.59528	TGME49_265770-t26_1-p1	TGME49_265770-t26_1-p1 1xPhospho [S876(92.1)]
	0.719062	2.59087	TGME49_233160-t26_1-p1	TGME49_233160-t26_1-p1 1xPhospho [S417(100)]
	0.411597	2.58921	TGME49_261000-t26_1-p1	TGME49_261000-t26_1-p1 1xPhospho [S830(100)]
	0.422005	2.5863	TGME49_205320-t26_1-p1	TGME49_205320-t26_1-p1 1xPhospho [S289(95.5)]
	-0.56827	2.57461	TGME49_214840-t26_1-p1	TGME49_214840-t26_1-p1 1xPhospho [S310(100)]
	-0.357587	2.57106	TGME49_203390-t26_1-p1	TGME49_203390-t26_1-p1 1xPhospho [S20(94)]
	-0.476171	2.56384	TGME49_269180-t26_1-p1	TGME49_269180-t26_1-p1 1xPhospho [S1047(100)]
	-1.28178	2.56194	TGME49_260540-t26_1-p1	TGME49_260540-t26_1-p1 1xPhospho [S642(100)]
	0.259243	2.55938	TGME49_214600-t26_1-p1	TGME49_214600-t26_1-p1 1xPhospho [S1634(100)]
	0.917355	2.55408	TGME49_210440-t26_1-p1	TGME49_210440-t26_1-p1 1xPhospho [S151(100)]
	0.837715	2.55202	TGME49_276170-t26_1-p1	TGME49_276170-t26_1-p1 1xPhospho [S884(100)]
	2.83316	2.53647	TGME49_270530-t26_1-p1	TGME49_270530-t26_1-p1 1xPhospho [S217(75)]
	0.423527	2.53151	TGME49_294710-t26_1-p1	TGME49_294710-t26_1-p1 1xPhospho [S1076(95.9)]
	0.796379	2.52981	TGME49_204310-t26_1-p1	TGME49_204310-t26_1-p1 2xPhospho [S2181(100); S2184(100)]
	-1.25072	2.52088	TGME49_311480-t26_1-p1	TGME49_311480-t26_1-p1 1xPhospho [S313(99.9)]
	-0.4887	2.51208	TGME49_209100-t26_1-p1	TGME49_209100-t26_1-p1 1xPhospho [S596(99.9)]
	0.79584	2.51025	TGME49_236890-t26_1-p1	TGME49_236890-t26_1-p1 1xPhospho [S91(95.6)]
	1.85159	2.50979	TGME49_208450-t26_1-p1	TGME49_208450-t26_1-p1 1xPhospho [S183(99.8)]
	-0.490644	2.50915	TGME49_290640-t26_1-p1	TGME49_290640-t26_1-p1 1xPhospho [S98(100)]
	-0.690029	2.50912	TGME49_321620-t26_1-p1	TGME49_321620-t26_1-p1 1xPhospho [S751(99.9)]
	-1.09603	2.50905	TGME49_308860-t26_1-p1	TGME49_308860-t26_1-p1 1xPhospho [S231(100)]
	-1.37926	2.49258	TGME49_249390-t26_1-p1	TGME49_249390-t26_1-p1 1xPhospho [S114(99.3)]
	0.634054	2.48515	TGME49_247000-t26_1-p1	TGME49_247000-t26_1-p1 1xPhospho [S273(100)]
	0.568103	2.48505	TGME49_309850-t26_1-p1	TGME49_309850-t26_1-p1 1xPhospho [S35(100)]
	-0.478805	2.48356	TGME49_318440-t26_1-p1	TGME49_318440-t26_1-p1 1xPhospho [S98(100)]
	-0.54241	2.48252	TGME49_269180-t26_1-p1	TGME49_269180-t26_1-p1 1xPhospho [T901(100)]
	-2.16857	2.47636	TGME49_283510-t26_1-p1	TGME49_283510-t26_1-p1 1xPhospho [S36(100)]
	-0.450012	2.45716	TGME49_245730-t26_1-p1	TGME49_245730-t26_1-p1 1xPhospho [T1216(93.6)]
	0.604846	2.45569	TGME49_314970-t26_1-p1	TGME49_314970-t26_1-p1 1xPhospho [S885(100)]
	0.205275	2.45526	TGME49_309190-t26_1-p1	TGME49_309190-t26_1-p1 1xPhospho [S562(100)]
	0.65767	2.45334	TGME49_249440-t26_1-p1; TGME49_249425-t26_1-p1	TGME49_249440-t26_1-p1 1xPhospho [S924(100)]; TGME49_249425-t26_1-p1 1xPhospho [S407(100)]
	2.36052	2.44807	TGME49_277230-t26_1-p1	TGME49_277230-t26_1-p1 1xPhospho [T393(95.6)]
	-0.694637	2.44804	TGME49_308860-t26_1-p1	TGME49_308860-t26_1-p1 1xPhospho [S635(100)]
	-1.49185	2.43517	TGME49_281900-t26_1-p1	TGME49_281900-t26_1-p1 1xPhospho [S188(100)]
	-0.879629	2.42528	TGME49_278660-t26_1-p1	TGME49_278660-t26_1-p1 2xPhospho [S83(99.3); S/T]
	-0.841979	2.42311	TGME49_215150-t26_1-p1	TGME49_215150-t26_1-p1 1xPhospho [S1296(99.8)]
	0.446542	2.42208	TGME49_212090-t26_1-p1	TGME49_212090-t26_1-p1 1xPhospho [S22(100)]
	0.296194	2.41404	TGME49_318140-t26_1-p1	TGME49_318140-t26_1-p1 1xPhospho [S46(100)]
	-2.54994	2.41364	TGME49_305340-t26_1-p1	TGME49_305340-t26_1-p1 1xPhospho [S1759(99.5)]
	-0.541988	2.41328	TGME49_311230-t26_1-p1	TGME49_311230-t26_1-p1 1xPhospho [T3055(99.9)]
	0.412433	2.40489	TGME49_261520-t26_1-p1	TGME49_261520-t26_1-p1 2xPhospho [S599(100); S604(99.5)]
	0.260501	2.40037	TGME49_232090-t26_1-p1	TGME49_232090-t26_1-p1 3xPhospho [S205(99.5); T212(99.7); S/Y]
	-0.473047	2.39879	TGME49_248740-t26_1-p1	TGME49_248740-t26_1-p1 1xPhospho [S44(99.8)]
	-0.374541	2.39514	TGME49_275990-t26_1-p1	TGME49_275990-t26_1-p1 1xPhospho [S29(90.7)]
	0.821023	2.38645	TGME49_250790-t26_1-p1	TGME49_250790-t26_1-p1 1xPhospho [S1048(99.7)]
	1.27641	2.37295	TGME49_234310-t26_1-p1	TGME49_234310-t26_1-p1 2xPhospho [S50(100); S51(100)]
	-0.288221	2.36809	TGME49_230940-t26_1-p1	TGME49_230940-t26_1-p1 1xPhospho [S360(91.4)]
	0.481311	2.36702	TGME49_244460-t26_1-p1	TGME49_244460-t26_1-p1 1xPhospho [S918(100)]
	0.354669	2.36698	TGME49_281400-t26_1-p1	TGME49_281400-t26_1-p1 1xPhospho [S1836(100)]
	0.42965	2.36574	TGME49_259040-t26_1-p1	TGME49_259040-t26_1-p1 1xPhospho [S168(100)]
	0.680598	2.36537	TGME49_275680-t26_1-p1	TGME49_275680-t26_1-p1 1xPhospho [S220(100)]
	0.181006	2.36376	TGME49_248700-t26_1-p1	TGME49_248700-t26_1-p1 2xPhospho [S249(96.2); S250(100)]
	-0.833041	2.36236	TGME49_212220-t26_1-p1	TGME49_212220-t26_1-p1 1xPhospho [S314(100)]
	-0.396288	2.36131	TGME49_310900-t26_1-p1	TGME49_310900-t26_1-p1 1xPhospho [T753(99.7)]
	0.265998	2.34798	TGME49_289290-t26_1-p1	TGME49_289290-t26_1-p1 1xPhospho [S435(100)]
	-0.563508	2.33989	TGME49_214740-t26_1-p1	TGME49_214740-t26_1-p1 1xPhospho [S1224(96.9)]
	-1.24163	2.33243	TGME49_232190-t26_1-p1	TGME49_232190-t26_1-p1 2xPhospho [S24(99.6); S28(100)]
	-1.25632	2.33175	TGME49_249260-t26_1-p1	TGME49_249260-t26_1-p1 1xPhospho [S1192(99.9)]
	0.342898	2.33133	TGME49_205550-t26_1-p1	TGME49_205550-t26_1-p1 1xPhospho [S507(95.8)]
	-0.321326	2.33068	TGME49_289970-t26_1-p1	TGME49_289970-t26_1-p1 1xPhospho [S197(99.7)]
	-0.401081	2.32953	TGME49_315802-t26_1-p1	TGME49_315802-t26_1-p1 1xPhospho [S183(100)]
	0.336864	2.32946	TGME49_218300-t26_1-p1	TGME49_218300-t26_1-p1 1xPhospho [S718(100)]
	-0.381312	2.32712	TGME49_212130-t26_1-p1	TGME49_212130-t26_1-p1 1xPhospho [S46(100)]
	0.710772	2.32362	TGME49_206580-t26_1-p1	TGME49_206580-t26_1-p1 2xPhospho [S4107(93.7); S4110(93.7)]
	1.20099	2.31766	TGME49_279320-t26_1-p1	TGME49_279320-t26_1-p1 1xPhospho [S158(99.3)]
	0.534036	2.31539	TGME49_309040-t26_1-p1	TGME49_309040-t26_1-p1 1xPhospho [S358(94.9)]
	0.230957	2.31144	TGME49_244700-t26_1-p1	TGME49_244700-t26_1-p1 1xPhospho [S1295(99.7)]
	-0.69395	2.30816	TGME49_220320-t26_1-p1	TGME49_220320-t26_1-p1 1xPhospho [S207(91.7)]
	0.455856	2.30237	TGME49_248610-t26_1-p1	TGME49_248610-t26_1-p1 2xPhospho [S433(100); S436(100)]
	0.607722	2.30088	TGME49_236840-t26_1-p1	TGME49_236840-t26_1-p1 1xPhospho [S329(100)]
	0.708302	2.29516	TGME49_271740-t26_1-p1	TGME49_271740-t26_1-p1 1xPhospho [S703(100)]
	0.120396	2.29302	TGME49_289910-t26_1-p1	TGME49_289910-t26_1-p1 1xPhospho [S596(100)]
	-1.89343	2.29227	TGME49_312622-t26_1-p1	TGME49_312622-t26_1-p1 2xPhospho [S787(100); S791(100)]
	-0.333173	2.29102	TGME49_269180-t26_1-p1	TGME49_269180-t26_1-p1 1xPhospho [S1312(100)]
	-0.421684	2.29092	TGME49_321550-t26_1-p1	TGME49_321550-t26_1-p1 1xPhospho [S270(100)]
	-0.398625	2.28233	TGME49_275470-t26_1-p1	TGME49_275470-t26_1-p1 1xPhospho [S165(99.8)]
	0.254311	2.28176	TGME49_275440-t26_1-p1	TGME49_275440-t26_1-p1 1xPhospho [S118(100)]
	-0.310669	2.27963	TGME49_231640-t26_1-p1	TGME49_231640-t26_1-p1 1xPhospho [S68(100)]
	-1.53198	2.27371	TGME49_220900-t26_1-p1	TGME49_220900-t26_1-p1 1xPhospho [S73(100)]
	-0.552639	2.27078	TGME49_293360-t26_1-p1	TGME49_293360-t26_1-p1 1xPhospho [S120(100)]
	0.408332	2.27007	TGME49_278830-t26_1-p1	TGME49_278830-t26_1-p1 1xPhospho [S25(100)]
	-0.454027	2.26889	TGME49_249550-t26_1-p1	TGME49_249550-t26_1-p1 2xPhospho [S1199(94.3); S1201(99.5)]
	0.215047	2.26716	TGME49_220900-t26_1-p1	TGME49_220900-t26_1-p1 1xPhospho [S220(100)]
	-0.192656	2.26331	TGME49_205130-t26_1-p1	TGME49_205130-t26_1-p1 1xPhospho [S4399(100)]
	-2.132	2.25941	TGME49_293360-t26_1-p1	TGME49_293360-t26_1-p1 1xPhospho [T15(100)]
	0.427432	2.25939	TGME49_262990-t26_1-p1	TGME49_262990-t26_1-p1 1xPhospho [S719(94.3)]
	2.09913	2.25419	TGME49_291180-t26_1-p1	TGME49_291180-t26_1-p1 2xPhospho [S3623(79.2); S3634(100)]
	0.519096	2.25078	TGME49_312230-t26_1-p1	TGME49_312230-t26_1-p1 2xPhospho [S1595(100); S1596(100)]
	-1.48891	2.25006	TGME49_267100-t26_1-p1	TGME49_267100-t26_1-p1 2xPhospho [S798(100); S799(100)]
	-0.27408	2.24811	TGME49_233710-t26_1-p1	TGME49_233710-t26_1-p1 1xPhospho [S294(100)]
	0.630838	2.24358	TGME49_248610-t26_1-p1	TGME49_248610-t26_1-p1 1xPhospho [S607(100)]
	1.26456	2.24337	TGME49_289290-t26_1-p1	TGME49_289290-t26_1-p1 2xPhospho [S422(88.4); S435(99.7)]
	-1.25843	2.24202	TGME49_231630-t26_1-p1	TGME49_231630-t26_1-p1 1xAcetyl [N-Term]
	1.0627	2.23756	TGME49_264430-t26_1-p1	TGME49_264430-t26_1-p1 1xPhospho [S638(100)]
	0.110989	2.23456	TGME49_224660-t26_1-p1	TGME49_224660-t26_1-p1 1xPhospho [S661(100)]
	0.764997	2.23319	TGME49_309200-t26_1-p1	TGME49_309200-t26_1-p1 1xPhospho [S767(100)]
	-0.170574	2.22671	TGME49_313270-t26_1-p1	TGME49_313270-t26_1-p1 1xPhospho [S2295(100)]
	-0.592982	2.22165	TGME49_288680-t26_1-p1	TGME49_288680-t26_1-p1 1xPhospho [S243(89)]
	0.417492	2.21513	TGME49_214990-t26_1-p1	TGME49_214990-t26_1-p1 1xPhospho [S1148(99.8)]
	0.664635	2.21386	TGME49_205558-t26_1-p1	TGME49_205558-t26_1-p1 2xPhospho [S17(99.9); S19(99.9)]
	0.468176	2.2038	TGME49_248940-t26_1-p1	TGME49_248940-t26_1-p1 1xPhospho [S287(100)]
	0.560969	2.19905	TGME49_201130-t26_1-p1	TGME49_201130-t26_1-p1 1xPhospho [S257(95.2)]
	0.333553	2.19625	TGME49_271880-t26_1-p1	TGME49_271880-t26_1-p1 1xPhospho [S1387(100)]
	-1.33355	2.19038	TGME49_293360-t26_1-p1	TGME49_293360-t26_1-p1 2xPhospho [S24(95); S25(95)]
	-1.11307	2.18836	TGME49_272710-t26_1-p1	TGME49_272710-t26_1-p1 1xPhospho [S2558(100)]
	-0.714585	2.18659	TGME49_242070-t26_1-p1	TGME49_242070-t26_1-p1 1xPhospho [S94(100)]
	-0.307459	2.18549	TGME49_239400-t26_1-p1	TGME49_239400-t26_1-p1 1xPhospho [S727(100)]
	0.44319	2.18272	TGME49_309250-t26_1-p1	TGME49_309250-t26_1-p1 1xPhospho [T1457(100)]
	-0.501663	2.18129	TGME49_247520-t26_1-p1	TGME49_247520-t26_1-p1 1xPhospho [S76(100)]
	0.475348	2.17663	TGME49_257150-t26_1-p1	TGME49_257150-t26_1-p1 2xPhospho [S31(99.3); S34(94.4)]
	0.328668	2.17529	TGME49_271990-t26_1-p1	TGME49_271990-t26_1-p1 1xPhospho [S790(94.5)]
	-0.225474	2.17522	TGME49_281900-t26_1-p1	TGME49_281900-t26_1-p1 2xPhospho [S689(99.9); S]
	-1.78051	2.17416	TGME49_289650-t26_1-p1	TGME49_289650-t26_1-p1 1xPhospho [S101(98.9)]
	-0.39909	2.1684	TGME49_254690-t26_1-p1	TGME49_254690-t26_1-p1 1xPhospho [S345(96.2)]
	1.202	2.16374	TGME49_253750-t26_1-p1	TGME49_253750-t26_1-p1 1xPhospho [S4366(100)]
	1.30405	2.16071	TGME49_271360-t26_1-p1	TGME49_271360-t26_1-p1 2xPhospho [T144(100); S145(99.9)]
	-0.691915	2.1597	TGME49_278660-t26_1-p1	TGME49_278660-t26_1-p1 1xPhospho [S88(99.8)]
	-0.731803	2.15788	TGME49_235340-t26_1-p1	TGME49_235340-t26_1-p1 1xPhospho [S64(99.8)]
	1.40136	2.14853	TGME49_267670-t26_1-p1	TGME49_267670-t26_1-p1 1xPhospho [S539(100)]
	2.71981	2.1377	TGME49_262730-t26_1-p1	TGME49_262730-t26_1-p1 1xPhospho [S240(100)]
	1.12035	2.13434	TGME49_263220-t26_1-p1	TGME49_263220-t26_1-p1 2xPhospho [S243(99.7); S246(99.7)]
	0.232882	2.13183	TGME49_234280-t26_1-p1	TGME49_234280-t26_1-p1 1xPhospho [T975(95.3)]
	-0.235396	2.13053	TGME49_235990-t26_1-p1	TGME49_235990-t26_1-p1 1xPhospho [S187(100)]
	0.529902	2.1253	TGME49_231200-t26_1-p1	TGME49_231200-t26_1-p1 1xPhospho [S2360(100)]
	-0.515947	2.12425	TGME49_295620-t26_1-p1	TGME49_295620-t26_1-p1 1xPhospho [S965(93.1)]
	-0.376229	2.1185	TGME49_240980-t26_1-p1	TGME49_240980-t26_1-p1 1xPhospho [S682(100)]
	0.270414	2.11013	TGME49_306920-t26_1-p1	TGME49_306920-t26_1-p1 1xPhospho [S198(100)]
	-0.282807	2.10707	TGME49_220900-t26_1-p1	TGME49_220900-t26_1-p1 1xPhospho [S208(100)]
	-0.460566	2.10547	TGME49_214270-t26_1-p1	TGME49_214270-t26_1-p1 1xPhospho [S261(100)]
	-0.238581	2.09902	TGME49_244530-t26_1-p1	TGME49_244530-t26_1-p1 2xPhospho [T407(88.4); S412(81)]
	0.898064	2.09448	TGME49_231640-t26_1-p1	TGME49_231640-t26_1-p1 3xPhospho [T62(100); S65(100); S68(99.1)]
	-0.552466	2.09016	TGME49_209100-t26_1-p1	TGME49_209100-t26_1-p1 1xPhospho [S365(89)]
	0.373271	2.08443	TGME49_211040-t26_1-p1	TGME49_211040-t26_1-p1 1xPhospho [S49(96.1)]
	0.541359	2.0805	TGME49_263420-t26_1-p1	TGME49_263420-t26_1-p1 1xPhospho [S766(100)]
	0.435887	2.07514	TGME49_246460-t26_1-p1	TGME49_246460-t26_1-p1 2xPhospho [S351(100); S355(100)]
	1.61897	2.0706	TGME49_285250-t26_1-p1	TGME49_285250-t26_1-p1 1xPhospho [S514(99.6)]
	-0.611584	2.06961	TGME49_205010-t26_1-p1	TGME49_205010-t26_1-p1 1xPhospho [S118(100)]
	-0.128415	2.06187	TGME49_254300-t26_1-p1	TGME49_254300-t26_1-p1 1xPhospho [S849(100)]
	-1.05769	2.0538	TGME49_254390-t26_1-p1	TGME49_254390-t26_1-p1 1xPhospho [S589(100)]
	-0.118198	2.05204	TGME49_268600-t26_1-p1	TGME49_268600-t26_1-p1 1xPhospho [S266(100)]
	-0.5199	2.03769	TGME49_292120-t26_1-p1	TGME49_292120-t26_1-p1 1xPhospho [S411(95.5)]
	0.520483	2.03653	TGME49_252430-t26_1-p1	TGME49_252430-t26_1-p1 2xPhospho [S218(100); S/T]
	-0.334913	2.03226	TGME49_311230-t26_1-p1	TGME49_311230-t26_1-p1 1xPhospho [S3302(88.6)]
	2.12577	2.02957	TGME49_205250-t26_1-p1	TGME49_205250-t26_1-p1 1xPhospho [T553(100)]
	-0.80371	2.02836	TGME49_265770-t26_1-p1	TGME49_265770-t26_1-p1 1xPhospho [S279(100)]
	-0.361153	2.02687	TGME49_295110-t26_1-p1	TGME49_295110-t26_1-p1 1xPhospho [S124(95.6)]
	2.68604	2.02655	TGME49_208750-t26_1-p1	TGME49_208750-t26_1-p1 1xPhospho [S139(100)]
	-1.00814	2.0256	TGME49_306400-t26_1-p1	TGME49_306400-t26_1-p1 1xPhospho [S1110(100)]
	1.48067	2.02228	TGME49_239790-t26_1-p1	TGME49_239790-t26_1-p1 1xPhospho [S610(100)]
	-0.286092	2.0199	TGME49_281900-t26_1-p1	TGME49_281900-t26_1-p1 2xPhospho [S689(94.7); S692(100)]
	0.64367	2.01593	TGME49_216000-t26_1-p1	TGME49_216000-t26_1-p1 3xPhospho [S330(87); S338(98.4); S341(88.6)]
	0.845974	2.01487	TGME49_219690-t26_1-p1	TGME49_219690-t26_1-p1 1xPhospho [S126(100)]
	0.510596	2.01339	TGME49_243960-t26_1-p1	TGME49_243960-t26_1-p1 1xPhospho [S537(100)]
	-1.00542	2.00173	TGME49_311230-t26_1-p1	TGME49_311230-t26_1-p1 1xPhospho [S3996(99.9)]
	0.287107	1.99898	TGME49_230990-t26_1-p1	TGME49_230990-t26_1-p1 1xPhospho [S278(99.8)]
	0.710882	1.99696	TGME49_253440-t26_1-p1	TGME49_253440-t26_1-p1 2xPhospho [S1404(99.8); T1410(88.7)]
	-0.201301	1.99679	TGME49_247700-t26_1-p1	TGME49_247700-t26_1-p1 1xPhospho [T139(99.8)]
	1.9695	1.99426	TGME49_271740-t26_1-p1	TGME49_271740-t26_1-p1 1xPhospho [S910(100)]
	0.570169	1.9926	TGME49_205320-t26_1-p1	TGME49_205320-t26_1-p1 1xPhospho [S217(100)]
	0.265798	1.99032	TGME49_230940-t26_1-p1	TGME49_230940-t26_1-p1 2xPhospho [T429(99.5); T433(100)]
	0.366799	1.98941	TGME49_235160-t26_1-p1	TGME49_235160-t26_1-p1 1xPhospho [S488(100)]
	0.349178	1.98685	TGME49_203690-t26_1-p1	TGME49_203690-t26_1-p1 1xPhospho [S241(99.9)]
	0.278505	1.98582	TGME49_313180-t26_1-p1	TGME49_313180-t26_1-p1 1xPhospho [S117(96)]
	-0.317861	1.97857	TGME49_269180-t26_1-p1	TGME49_269180-t26_1-p1 1xPhospho [S2496(100)]
	-0.165823	1.96555	TGME49_292950-t26_1-p1	TGME49_292950-t26_1-p1 1xPhospho [S1829(99.8)]
	0.327694	1.96279	TGME49_216820-t26_1-p1	TGME49_216820-t26_1-p1 1xPhospho [S551(99.7)]
	0.41487	1.96134	TGME49_226680-t26_1-p1	TGME49_226680-t26_1-p1 1xPhospho [S93(96.6)]
	-0.699046	1.96029	TGME49_253750-t26_1-p1	TGME49_253750-t26_1-p1 1xPhospho [S3937(100)]
	0.937838	1.95897	TGME49_201400-t26_1-p1	TGME49_201400-t26_1-p1 3xPhospho [S79(100); S81(100); S86(100)]
	0.382085	1.95809	TGME49_269620-t26_1-p1	TGME49_269620-t26_1-p1 1xPhospho [S489(100)]
	-0.35977	1.95611	TGME49_214270-t26_1-p1	TGME49_214270-t26_1-p1 2xPhospho [S243(100); S261(100)]
	-0.2793	1.95433	TGME49_311230-t26_1-p1	TGME49_311230-t26_1-p1 1xPhospho [S4280(100)]
	-0.312251	1.953	TGME49_229360-t26_1-p1	TGME49_229360-t26_1-p1 1xPhospho [S196(100)]
	-1.76439	1.94826	TGME49_311890-t26_1-p1	TGME49_311890-t26_1-p1 1xPhospho [S99(97.9)]
	0.21779	1.94649	TGME49_305190-t26_1-p1	TGME49_305190-t26_1-p1 1xPhospho [S21(100)]
	0.198181	1.93841	TGME49_255420-t26_1-p1	TGME49_255420-t26_1-p1 1xPhospho [S45(99.3)]
	0.376493	1.93834	TGME49_297720-t26_1-p1	TGME49_297720-t26_1-p1 2xPhospho [S170(99.3); S172(92.3)]
	-0.302697	1.93663	TGME49_247450-t26_1-p1	TGME49_247450-t26_1-p1 1xPhospho [S156(99.8)]
	0.724722	1.93545	TGME49_203220-t26_1-p1	TGME49_203220-t26_1-p1 1xPhospho [S133(100)]
	-0.344441	1.93376	TGME49_313270-t26_1-p1	TGME49_313270-t26_1-p1 1xPhospho [S1774(100)]
	0.161624	1.93216	TGME49_247050-t26_1-p1	TGME49_247050-t26_1-p1 1xPhospho [S94(95.5)]
	0.270021	1.92795	TGME49_271740-t26_1-p1	TGME49_271740-t26_1-p1 1xPhospho [S894(100)]
	0.189381	1.92703	TGME49_208070-t26_1-p1	TGME49_208070-t26_1-p1 1xPhospho [S1824(100)]
	-2.11622	1.9267	TGME49_227980-t26_1-p1	TGME49_227980-t26_1-p1 1xPhospho [S283(99.6)]
	0.491695	1.9259	TGME49_216000-t26_1-p1	TGME49_216000-t26_1-p1 2xPhospho [S330(84); S338(99.9)]
	-0.606355	1.92366	TGME49_225310-t26_1-p1	TGME49_225310-t26_1-p1 2xPhospho [S166(86.1); T/S]
	0.29355	1.92266	TGME49_311690-t26_1-p1	TGME49_311690-t26_1-p1 1xPhospho [T352(99.7)]
	-0.580949	1.915	TGME49_254940-t26_1-p1	TGME49_254940-t26_1-p1 1xPhospho [S771(93.5)]
	-0.479326	1.91413	TGME49_225310-t26_1-p1	TGME49_225310-t26_1-p1 1xPhospho [S455(96.3)]
	-0.529882	1.91221	TGME49_216220-t26_1-p1	TGME49_216220-t26_1-p1 1xPhospho [S232(99.7)]
	0.328549	1.9111	TGME49_259560-t26_1-p1	TGME49_259560-t26_1-p1 1xPhospho [S611(100)]
	-0.76129	1.91091	TGME49_272740-t26_1-p1	TGME49_272740-t26_1-p1 1xPhospho [S36(99.8)]
	1.17675	1.90521	TGME49_228395-t26_1-p1	TGME49_228395-t26_1-p1 1xPhospho [S19(100)]
	0.214289	1.90071	TGME49_285650-t26_1-p1	TGME49_285650-t26_1-p1 1xPhospho [S99(100)]
	0.295428	1.89963	TGME49_224480-t26_1-p1	TGME49_224480-t26_1-p1 1xPhospho [S1007(96.6)]
	-0.222918	1.89587	TGME49_301270-t26_1-p1	TGME49_301270-t26_1-p1 1xPhospho [T734(99.8)]
	0.391884	1.88065	TGME49_231440-t26_1-p1	TGME49_231440-t26_1-p1 1xPhospho [S309(95.3)]
	-0.213802	1.87464	TGME49_312230-t26_1-p1	TGME49_312230-t26_1-p1 1xPhospho [S1497(99.6)]
	0.642521	1.8724	TGME49_233020-t26_1-p1	TGME49_233020-t26_1-p1 1xPhospho [S387(100)]
	-0.196599	1.87212	TGME49_316340-t26_1-p1	TGME49_316340-t26_1-p1 1xPhospho [S55(95.8)]
	0.689487	1.86961	TGME49_240060-t26_1-p1	TGME49_240060-t26_1-p1 1xPhospho [S200(93.7)]
	0.559784	1.86423	TGME49_214880-t26_1-p1	TGME49_214880-t26_1-p1 1xPhospho [S334(100)]
	0.183948	1.86374	TGME49_288350-t26_1-p1	TGME49_288350-t26_1-p1 1xPhospho [S437(100)]
	0.29433	1.85456	TGME49_306400-t26_1-p1	TGME49_306400-t26_1-p1 1xPhospho [S1144(100)]
	1.31622	1.85189	TGME49_214090-t26_1-p1	TGME49_214090-t26_1-p1 1xPhospho [S852(98.1)]
	0.860308	1.85177	TGME49_210300-t26_1-p1	TGME49_210300-t26_1-p1 1xPhospho [S94(100)]
	0.305038	1.8484	TGME49_209130-t26_1-p1	TGME49_209130-t26_1-p1 1xPhospho [S948(100)]
	-0.506461	1.84724	TGME49_213030-t26_1-p1	TGME49_213030-t26_1-p1 1xPhospho [S116(100)]
	-1.56396	1.84282	TGME49_295450-t26_1-p1	TGME49_295450-t26_1-p1 1xPhospho [T108(92.5)]
	-0.57964	1.84256	TGME49_251690-t26_1-p1	TGME49_251690-t26_1-p1 1xPhospho [S29(100)]
	0.197479	1.84046	TGME49_216430-t26_1-p1	TGME49_216430-t26_1-p1 1xPhospho [S851(100)]
	-0.548538	1.83896	TGME49_203150-t26_1-p1	TGME49_203150-t26_1-p1 1xPhospho [S200(99.1)]
	0.397157	1.83851	TGME49_244210-t26_1-p1	TGME49_244210-t26_1-p1 1xPhospho [S679(100)]
	-0.46843	1.83775	TGME49_216580-t26_1-p1	TGME49_216580-t26_1-p1 1xPhospho [S314(100)]
	0.330512	1.83396	TGME49_312260-t26_1-p1	TGME49_312260-t26_1-p1 1xPhospho [S885(99.9)]
	0.648667	1.82714	TGME49_295710-t26_1-p1	TGME49_295710-t26_1-p1 1xPhospho [S7659(99.9)]
	0.783446	1.8252	TGME49_201400-t26_1-p1	TGME49_201400-t26_1-p1 3xPhospho [S79(100); S81(100); S86(100)]
	0.109335	1.82095	TGME49_312065-t26_1-p1	TGME49_312065-t26_1-p1 1xPhospho [S25(100)]
	0.269213	1.82002	TGME49_279320-t26_1-p1	TGME49_279320-t26_1-p1 1xPhospho [T2484(96)]
	-0.264585	1.81616	TGME49_320100-t26_1-p1	TGME49_320100-t26_1-p1 1xPhospho [S548(99.9)]
	0.0700381	1.81275	TGME49_224870-t26_1-p1	TGME49_224870-t26_1-p1 1xPhospho [S5438(100)]
	0.279936	1.81146	TGME49_240060-t26_1-p1	TGME49_240060-t26_1-p1 2xPhospho [S239(98.7); T/S]
	-1.10685	1.80732	TGME49_278440-t26_1-p1	TGME49_278440-t26_1-p1 2xPhospho [S621(100); T632(100)]
	-0.851724	1.80501	TGME49_214090-t26_1-p1	TGME49_214090-t26_1-p1 1xPhospho [S1387(100)]
	0.306048	1.80061	TGME49_220900-t26_1-p1	TGME49_220900-t26_1-p1 1xPhospho [S315(100)]
	0.22431	1.79889	TGME49_320160-t26_1-p1	TGME49_320160-t26_1-p1 1xPhospho [S1610(100)]
	0.522704	1.78851	TGME49_206450-t26_1-p1	TGME49_206450-t26_1-p1 1xPhospho [S2272(100)]
	-0.233342	1.78678	TGME49_213392-t26_1-p1	TGME49_213392-t26_1-p1 1xPhospho [S449(100)]
	-0.623318	1.7844	TGME49_264420-t26_1-p1	TGME49_264420-t26_1-p1 1xPhospho [S1596(100)]
	-0.72718	1.77932	TGME49_203150-t26_1-p1	TGME49_203150-t26_1-p1 1xPhospho [S260(99.9)]
	0.38499	1.77682	TGME49_264760-t26_1-p1	TGME49_264760-t26_1-p1 1xPhospho [S42(99.8)]
	-0.715979	1.77635	TGME49_315280-t26_1-p1	TGME49_315280-t26_1-p1 1xPhospho [S892(100)]
	-1.0892	1.76897	TGME49_258080-t26_1-p1	TGME49_258080-t26_1-p1 1xPhospho [S343(91.7)]
	0.409089	1.76818	TGME49_285710-t26_1-p1	TGME49_285710-t26_1-p1 2xPhospho [T137(100); T149(100)]
	-0.772887	1.76717	TGME49_290700-t26_1-p1	TGME49_290700-t26_1-p1 1xPhospho [S66(100)]
	-0.513612	1.76713	TGME49_202250-t26_1-p1	TGME49_202250-t26_1-p1 1xPhospho [S384(95.1)]
	0.555348	1.76632	TGME49_313370-t26_1-p1	TGME49_313370-t26_1-p1 1xPhospho [S464(100)]
	0.515226	1.76484	TGME49_209250-t26_1-p1	TGME49_209250-t26_1-p1 1xPhospho [S500(99.8)]
	-0.452389	1.76308	TGME49_239400-t26_1-p1	TGME49_239400-t26_1-p1 1xPhospho [S1111(96.2)]
	-0.410733	1.76261	TGME49_265840-t26_1-p1	TGME49_265840-t26_1-p1 1xPhospho [S1190(97.4)]
	0.239824	1.75725	TGME49_208510-t26_1-p1	TGME49_208510-t26_1-p1 1xPhospho [S666(100)]
	-0.373389	1.754	TGME49_292200-t26_1-p1	TGME49_292200-t26_1-p1 1xPhospho [S1486(100)]
	-0.842336	1.74906	TGME49_227280-t26_1-p1	TGME49_227280-t26_1-p1 1xPhospho [S120(100)]
	-0.468777	1.74904	TGME49_310900-t26_1-p1	TGME49_310900-t26_1-p1 1xPhospho [S381(100)]
	0.353733	1.7479	TGME49_312260-t26_1-p1	TGME49_312260-t26_1-p1 1xPhospho [S884(95.8)]
	-0.888017	1.74783	TGME49_246630-t26_1-p1	TGME49_246630-t26_1-p1 1xPhospho [S460(99.5)]
	-0.222258	1.74714	TGME49_289970-t26_1-p1	TGME49_289970-t26_1-p1 1xPhospho [S197(99.6)]
	-0.382116	1.74713	TGME49_311230-t26_1-p1	TGME49_311230-t26_1-p1 1xPhospho [S623(96.2)]
	-1.04265	1.74438	TGME49_265770-t26_1-p1	TGME49_265770-t26_1-p1 1xPhospho [S1140(100)]
	-0.421991	1.73312	TGME49_315140-t26_1-p1	TGME49_315140-t26_1-p1 1xPhospho [S1312(100)]
	0.445804	1.72942	TGME49_214880-t26_1-p1	TGME49_214880-t26_1-p1 1xPhospho [S416(93.7)]
	-0.266503	1.72547	TGME49_287170-t26_1-p1	TGME49_287170-t26_1-p1 1xPhospho [S269(93.2)]
	0.327855	1.72154	TGME49_269460-t26_1-p1	TGME49_269460-t26_1-p1 1xPhospho [S761(100)]
	-0.409524	1.72103	TGME49_220240-t26_1-p1	TGME49_220240-t26_1-p1 1xPhospho [S278(99.9)]
	0.878491	1.72063	TGME49_244460-t26_1-p1	TGME49_244460-t26_1-p1 1xPhospho [S918(100)]
	1.30766	1.71991	TGME49_313270-t26_1-p1	TGME49_313270-t26_1-p1 1xPhospho [S977(100)]
	-0.132099	1.7165	TGME49_230940-t26_1-p1	TGME49_230940-t26_1-p1 2xPhospho [S373(100); S382(100)]
	0.183711	1.71604	TGME49_281580-t26_1-p1	TGME49_281580-t26_1-p1 1xPhospho [S99(100)]
	-1.26434	1.71487	TGME49_251840-t26_1-p1	TGME49_251840-t26_1-p1 1xPhospho [S191(99.9)]
	-0.466328	1.71404	TGME49_213030-t26_1-p1	TGME49_213030-t26_1-p1 1xPhospho [S116(100)]
	-1.47091	1.71044	TGME49_271380-t26_1-p1	TGME49_271380-t26_1-p1 1xPhospho [S266(92.3)]
	0.332067	1.70907	TGME49_220900-t26_1-p1	TGME49_220900-t26_1-p1 1xPhospho [S463(99.9)]
	0.513975	1.7065	TGME49_264760-t26_1-p1	TGME49_264760-t26_1-p1 2xPhospho [S39(100); S42(100)]
	0.300299	1.70291	TGME49_240220-t26_1-p1	TGME49_240220-t26_1-p1 1xPhospho [S419(100)]
	-1.6194	1.69535	TGME49_204280-t26_1-p1	TGME49_204280-t26_1-p1 1xPhospho [T390(87.4)]
	-1.43176	1.69246	TGME49_242570-t26_1-p1	TGME49_242570-t26_1-p1 1xPhospho [S130(87.8)]
	-0.251293	1.68994	TGME49_259880-t26_1-p1	TGME49_259880-t26_1-p1 1xPhospho [S524(100)]
	0.52658	1.68531	TGME49_214210-t26_1-p1	TGME49_214210-t26_1-p1 1xPhospho [S481(95.4)]
	0.288605	1.67935	TGME49_233160-t26_1-p1	TGME49_233160-t26_1-p1 1xPhospho [S641(99.7)]
	0.329487	1.6788	TGME49_289880-t26_1-p1	TGME49_289880-t26_1-p1 2xPhospho [S174(90.4); S179(98.8)]
	0.139312	1.67517	TGME49_250820-t26_1-p1	TGME49_250820-t26_1-p1 1xPhospho [S723(99.9)]
	0.269043	1.67403	TGME49_241170-t26_1-p1	TGME49_241170-t26_1-p1 2xPhospho [S638(100); S640(100)]
	0.419748	1.67338	TGME49_265180-t26_1-p1	TGME49_265180-t26_1-p1 1xPhospho [S113(99.6)]
	-0.659849	1.66925	TGME49_233030-t26_1-p1	TGME49_233030-t26_1-p1 1xPhospho [S293(99.9)]
	0.946677	1.66506	TGME49_223940-t26_1-p1	TGME49_223940-t26_1-p1 1xPhospho [S163(100)]
	-0.775773	1.66499	TGME49_212800-t26_1-p1	TGME49_212800-t26_1-p1 1xPhospho [S77(100)]
	0.147352	1.66263	TGME49_220900-t26_1-p1	TGME49_220900-t26_1-p1 1xPhospho [S128(92.2)]
	1.46312	1.66121	TGME49_224660-t26_1-p1	TGME49_224660-t26_1-p1 1xPhospho [T488(100)]
	0.889672	1.65836	TGME49_209500-t26_1-p1	TGME49_209500-t26_1-p1 1xPhospho [S765(100)]
	0.233129	1.65607	TGME49_240980-t26_1-p1	TGME49_240980-t26_1-p1 1xPhospho [S1178(95.8)]
	0.460338	1.65588	TGME49_220900-t26_1-p1	TGME49_220900-t26_1-p1 2xPhospho [S186(100); S190(100)]
	-1.08551	1.65405	TGME49_249390-t26_1-p1	TGME49_249390-t26_1-p1 1xPhospho [S126(100)]
	-0.383503	1.64704	TGME49_252210-t26_1-p1	TGME49_252210-t26_1-p1 1xPhospho [S1675(100)]
	0.501947	1.64059	TGME49_289290-t26_1-p1	TGME49_289290-t26_1-p1 2xPhospho [S435(97.1); T/S]
	-0.83766	1.63901	TGME49_310190-t26_1-p1	TGME49_310190-t26_1-p1 1xPhospho [S2214(93.6)]
	0.766618	1.63796	TGME49_306660-t26_1-p1	TGME49_306660-t26_1-p1 1xPhospho [S484(100)]
	1.2345	1.63444	TGME49_233020-t26_1-p1	TGME49_233020-t26_1-p1 1xPhospho [S412(99.8)]
	0.572656	1.63375	TGME49_202010-t26_1-p1	TGME49_202010-t26_1-p1 1xPhospho [T233(84.9)]
	0.406659	1.63327	TGME49_316900-t26_1-p1	TGME49_316900-t26_1-p1 1xPhospho [S90(100)]
	0.233199	1.63182	TGME49_247450-t26_1-p1	TGME49_247450-t26_1-p1 1xPhospho [S1039(100)]
	0.357771	1.63068	TGME49_233110-t26_1-p1	TGME49_233110-t26_1-p1 1xPhospho [S422(100)]
	-0.52161	1.62974	TGME49_295620-t26_1-p1	TGME49_295620-t26_1-p1 1xPhospho [S86(99.9)]
	0.212436	1.62909	TGME49_203310-t26_1-p1	TGME49_203310-t26_1-p1 2xPhospho [S107(100); T112(100)]
	-1.08043	1.62733	TGME49_313370-t26_1-p1	TGME49_313370-t26_1-p1 1xPhospho [S1278(92.3)]
	0.147204	1.62587	TGME49_306920-t26_1-p1	TGME49_306920-t26_1-p1 1xPhospho [S180(100)]
	-0.325066	1.62259	TGME49_319530-t26_1-p1	TGME49_319530-t26_1-p1 2xPhospho [S238(100); S240(100)]
	-1.66624	1.62088	TGME49_257350-t26_1-p1	TGME49_257350-t26_1-p1 1xPhospho [S30(95.9)]
	0.128516	1.61795	TGME49_245560-t26_1-p1	TGME49_245560-t26_1-p1 1xPhospho [S285(99.7)]
	-0.49187	1.61754	TGME49_254940-t26_1-p1	TGME49_254940-t26_1-p1 1xPhospho [S49(100)]
	-0.289313	1.61593	TGME49_293510-t26_1-p1	TGME49_293510-t26_1-p1 1xPhospho [S268(100)]
	-0.574001	1.6132	TGME49_227280-t26_1-p1	TGME49_227280-t26_1-p1 1xPhospho [S120(100)]
	-1.22816	1.60612	TGME49_311860-t26_1-p1	TGME49_311860-t26_1-p1 1xPhospho [T2628(87.2)]
	-2.00077	1.60375	TGME49_285710-t26_1-p1	TGME49_285710-t26_1-p1 1xPhospho [T137(99.7)]
	-0.298672	1.59946	TGME49_277740-t26_1-p1	TGME49_277740-t26_1-p1 1xPhospho [S308(100)]
	1.11579	1.59925	TGME49_257510-t26_1-p1	TGME49_257510-t26_1-p1 2xPhospho [S424(92.6); S434(100)]
	0.255055	1.5969	TGME49_310900-t26_1-p1	TGME49_310900-t26_1-p1 1xPhospho [S877(95.4)]
	0.538932	1.59571	TGME49_309200-t26_1-p1	TGME49_309200-t26_1-p1 1xPhospho [S336(100)]
	0.435399	1.59423	TGME49_316340-t26_1-p1	TGME49_316340-t26_1-p1 1xPhospho [S55(95.7)]
	-0.87472	1.59157	TGME49_213030-t26_1-p1	TGME49_213030-t26_1-p1 1xPhospho [S116(100)]
	-0.881503	1.59059	TGME49_293180-t26_1-p1	TGME49_293180-t26_1-p1 1xPhospho [S118(100)]
	0.417406	1.58918	TGME49_221180-t26_1-p1	TGME49_221180-t26_1-p1 1xPhospho [S747(99.9)]
	-0.135735	1.5882	TGME49_260020-t26_1-p1	TGME49_260020-t26_1-p1 1xPhospho [T140(92.5)]
	-0.389319	1.58357	TGME49_227800-t26_1-p1	TGME49_227800-t26_1-p1 1xPhospho [S543(100)]
	0.152411	1.57994	TGME49_294710-t26_1-p1	TGME49_294710-t26_1-p1 1xPhospho [S516(100)]
	-0.435716	1.57867	TGME49_253000-t26_1-p1	TGME49_253000-t26_1-p1 2xPhospho [S428(100); S432(100)]
	-0.540778	1.5773	TGME49_226470-t26_1-p1	TGME49_226470-t26_1-p1 1xPhospho [S190(100)]
	-0.281151	1.57646	TGME49_289530-t26_1-p1	TGME49_289530-t26_1-p1 1xPhospho [S186(100)]
	-0.206165	1.57573	TGME49_312530-t26_1-p1	TGME49_312530-t26_1-p1 1xPhospho [T179(93.2)]
	1.23475	1.57549	TGME49_208450-t26_1-p1	TGME49_208450-t26_1-p1 1xPhospho [S166(100)]
	-0.514722	1.57292	TGME49_248700-t26_1-p1	TGME49_248700-t26_1-p1 1xPhospho [S250(97.1)]
	0.866596	1.57189	TGME49_321680-t26_1-p1	TGME49_321680-t26_1-p1 2xPhospho [T289(100); S291(100)]
	-0.402956	1.57146	TGME49_205320-t26_1-p1	TGME49_205320-t26_1-p1 1xPhospho [S402(99.9)]; 1xPhospho [S430(99.9)]; 1xPhospho [S458(99.9)]; 1xPhospho [S486(99.9)]; 1xPhospho [S514(99.9)]
	0.21919	1.56887	TGME49_209850-t26_1-p1	TGME49_209850-t26_1-p1 1xPhospho [S1329(100)]
	0.467544	1.56469	TGME49_225890-t26_1-p1	TGME49_225890-t26_1-p1 2xPhospho [S254(79.5); S255(79.5)]
	-1.55673	1.56436	TGME49_257430-t26_1-p1	TGME49_257430-t26_1-p1 1xPhospho [S1408(100)]
	0.525653	1.56269	TGME49_224870-t26_1-p1	TGME49_224870-t26_1-p1 1xPhospho [S3641(89.9)]
	1.19195	1.56262	TGME49_239790-t26_1-p1	TGME49_239790-t26_1-p1 1xPhospho [S341(92.2)]
	0.301396	1.55867	TGME49_225870-t26_1-p1	TGME49_225870-t26_1-p1 1xPhospho [S1078(92.2)]
	0.868703	1.55195	TGME49_237290-t26_1-p1	TGME49_237290-t26_1-p1 1xPhospho [S885(100)]
	0.238767	1.55072	TGME49_268770-t26_1-p1	TGME49_268770-t26_1-p1 1xPhospho [S517(95.7)]
	0.369142	1.5507	TGME49_313830-t26_1-p1	TGME49_313830-t26_1-p1 1xPhospho [T652(92.8)]
	0.787222	1.54921	TGME49_306400-t26_1-p1	TGME49_306400-t26_1-p1 2xPhospho [S639(100); S641(100)]
	0.444946	1.54875	TGME49_286160-t26_1-p1	TGME49_286160-t26_1-p1 1xPhospho [S1370(100)]
	0.632772	1.5472	TGME49_313370-t26_1-p1	TGME49_313370-t26_1-p1 2xPhospho [S510(90.9); S511(90)]
	-1.13128	1.54378	TGME49_226570-t26_1-p1	TGME49_226570-t26_1-p1 1xPhospho [S43(97.2)]
	-0.230043	1.53534	TGME49_304650-t26_1-p1	TGME49_304650-t26_1-p1 1xPhospho [S536(93.3)]
	1.0379	1.53182	TGME49_239410-t26_1-p1	TGME49_239410-t26_1-p1 1xPhospho [S74(100)]
	0.205382	1.52955	TGME49_298610-t26_1-p1	TGME49_298610-t26_1-p1 1xPhospho [T31(95.1)]
	0.399366	1.52881	TGME49_308860-t26_1-p1	TGME49_308860-t26_1-p1 2xPhospho [S231(100); S/T]
	0.221153	1.52675	TGME49_262390-t26_1-p1	TGME49_262390-t26_1-p1 1xPhospho [S880(100)]
	-0.193538	1.52413	TGME49_309220-t26_1-p1	TGME49_309220-t26_1-p1 1xPhospho [S181(93.8)]
	-0.100727	1.52369	TGME49_229360-t26_1-p1	TGME49_229360-t26_1-p1 1xPhospho [S188(100)]
	-0.625812	1.5158	TGME49_225310-t26_1-p1	TGME49_225310-t26_1-p1 1xPhospho [S192(99.5)]
	-1.61656	1.51258	TGME49_291180-t26_1-p1	TGME49_291180-t26_1-p1 1xPhospho [S1345(90.7)]
	-0.338024	1.51151	TGME49_287170-t26_1-p1	TGME49_287170-t26_1-p1 2xPhospho [S278(89.9); S282(90)]
	1.13316	1.51121	TGME49_277790-t26_1-p1	TGME49_277790-t26_1-p1 1xPhospho [S1404(80.7)]
	-1.4429	1.51082	TGME49_313370-t26_1-p1	TGME49_313370-t26_1-p1 1xPhospho [S1142(87.5)]
	0.819756	1.50811	TGME49_321680-t26_1-p1	TGME49_321680-t26_1-p1 1xPhospho [S55(100)]
	-0.240045	1.50693	TGME49_232150-t26_1-p1	TGME49_232150-t26_1-p1 1xPhospho [S927(100)]
	-0.593259	1.5059	TGME49_284050-t26_1-p1	TGME49_284050-t26_1-p1 2xPhospho [S2198(100); S2201(100)]
	-0.67614	1.50234	TGME49_203370-t26_1-p1	TGME49_203370-t26_1-p1 1xPhospho [S583(100)]
	-0.442669	1.49352	TGME49_230940-t26_1-p1	TGME49_230940-t26_1-p1 1xPhospho [S360(100)]
	-0.532828	1.49294	TGME49_206590-t26_1-p1	TGME49_206590-t26_1-p1 1xPhospho [S763(100)]
	-0.168142	1.49083	TGME49_240220-t26_1-p1	TGME49_240220-t26_1-p1 1xPhospho [S1341(100)]
	0.102037	1.48959	TGME49_232080-t26_1-p1	TGME49_232080-t26_1-p1 2xPhospho [T2722(100); S2737(100)]
	0.19349	1.48859	TGME49_210300-t26_1-p1	TGME49_210300-t26_1-p1 1xPhospho [S1834(100)]
	0.250961	1.48592	TGME49_265770-t26_1-p1	TGME49_265770-t26_1-p1 1xPhospho [S487(94.3)]
	-0.176369	1.48432	TGME49_289880-t26_1-p1	TGME49_289880-t26_1-p1 1xPhospho [S172(94.6)]
	0.700599	1.48375	TGME49_221670-t26_1-p1	TGME49_221670-t26_1-p1 1xPhospho [S1186(100)]
	0.155952	1.48295	TGME49_320430-t26_1-p1	TGME49_320430-t26_1-p1 1xPhospho [S12(100)]
	-0.65977	1.48278	TGME49_271740-t26_1-p1	TGME49_271740-t26_1-p1 1xPhospho [S70(86)]
	1.39001	1.47776	TGME49_282070-t26_1-p1	TGME49_282070-t26_1-p1 1xPhospho [S885(100)]
	0.198197	1.47591	TGME49_321550-t26_1-p1	TGME49_321550-t26_1-p1 1xPhospho [S237(100)]
	0.355876	1.47458	TGME49_286240-t26_1-p1	TGME49_286240-t26_1-p1 1xPhospho [S608(100)]
	0.160913	1.47253	TGME49_311230-t26_1-p1	TGME49_311230-t26_1-p1 1xPhospho [S4597(100)]
	-0.830755	1.46671	TGME49_271800-t26_1-p1	TGME49_271800-t26_1-p1 1xPhospho [S461(100)]
	1.37117	1.46529	TGME49_262750-t26_1-p1	TGME49_262750-t26_1-p1 1xPhospho [S251(99.5)]
	0.662544	1.45929	TGME49_249570-t26_1-p1	TGME49_249570-t26_1-p1 1xPhospho [T237(100)]
	1.03546	1.4584	TGME49_242090-t26_1-p1	TGME49_242090-t26_1-p1 1xPhospho [T176(92)]
	-0.139622	1.45684	TGME49_253700-t26_1-p1	TGME49_253700-t26_1-p1 1xPhospho [S657(100)]
	-0.230786	1.45591	TGME49_275990-t26_1-p1	TGME49_275990-t26_1-p1 1xPhospho [S321(100)]
	-0.386269	1.45481	TGME49_288600-t26_1-p1	TGME49_288600-t26_1-p1 1xPhospho [S11(92.1)]
	0.810517	1.45362	TGME49_201400-t26_1-p1	TGME49_201400-t26_1-p1 1xPhospho [S821(100)]
	-0.257102	1.4522	TGME49_315150-t26_1-p1	TGME49_315150-t26_1-p1 1xPhospho [S102(100)]
	-1.61995	1.4493	TGME49_257430-t26_1-p1	TGME49_257430-t26_1-p1 1xPhospho [S966(100)]
	-1.03283	1.448	TGME49_214600-t26_1-p1	TGME49_214600-t26_1-p1 1xPhospho [T3282(99.9)]
	0.196934	1.44777	TGME49_288350-t26_1-p1	TGME49_288350-t26_1-p1 1xPhospho [S186(100)]
	0.246106	1.44727	TGME49_310330-t26_1-p1	TGME49_310330-t26_1-p1 1xPhospho [S567(100)]
	0.45807	1.4465	TGME49_280800-t26_1-p1	TGME49_280800-t26_1-p1 1xPhospho [S1197(89.3)]
	0.354261	1.44561	TGME49_313860-t26_1-p1	TGME49_313860-t26_1-p1 1xPhospho [S1021(99.9)]
	-0.15649	1.44412	TGME49_220900-t26_1-p1	TGME49_220900-t26_1-p1 1xPhospho [S145(77.9)]
	-0.2074	1.44358	TGME49_269180-t26_1-p1	TGME49_269180-t26_1-p1 1xPhospho [S749(99.1)]
	0.334613	1.43651	TGME49_226890-t26_1-p1	TGME49_226890-t26_1-p1 1xPhospho [S957(100)]
	-0.154729	1.43354	TGME49_269180-t26_1-p1	TGME49_269180-t26_1-p1 1xPhospho [S1312(100)]
	0.527792	1.43304	TGME49_318710-t26_1-p1	TGME49_318710-t26_1-p1 1xPhospho [S99(91.8)]
	0.256462	1.433	TGME49_236890-t26_1-p1	TGME49_236890-t26_1-p1 2xPhospho [S91(94); T94(99.6)]
	0.377107	1.43165	TGME49_292020-t26_1-p1	TGME49_292020-t26_1-p1 1xPhospho [S7587(100)]
	0.178472	1.42574	TGME49_261430-t26_1-p1	TGME49_261430-t26_1-p1 1xPhospho [S845(100)]
	-0.309699	1.42394	TGME49_267710-t26_1-p1	TGME49_267710-t26_1-p1 1xPhospho [S113(100)]
	0.476335	1.42197	TGME49_253080-t26_1-p1	TGME49_253080-t26_1-p1 1xPhospho [S270(99.6)]
	-0.332891	1.42037	TGME49_270880-t26_1-p1	TGME49_270880-t26_1-p1 1xPhospho [S844(100)]
	0.340619	1.41997	TGME49_309580-t26_1-p1	TGME49_309580-t26_1-p1 1xPhospho [S7(100)]
	-0.134313	1.41631	TGME49_287980-t26_1-p1	TGME49_287980-t26_1-p1 1xPhospho [S981(100)]
	-0.415231	1.41532	TGME49_203310-t26_1-p1	TGME49_203310-t26_1-p1 1xPhospho [T90(100)]
	0.463807	1.41515	TGME49_212820-t26_1-p1	TGME49_212820-t26_1-p1 3xPhospho [S306(90); S315(99); S/T]
	-0.236715	1.41154	TGME49_309590-t26_1-p1	TGME49_309590-t26_1-p1 1xPhospho [S361(99.9)]
	-0.233324	1.41071	TGME49_269180-t26_1-p1	TGME49_269180-t26_1-p1 1xPhospho [S1860(96.4)]
	0.348342	1.41021	TGME49_248940-t26_1-p1	TGME49_248940-t26_1-p1 1xPhospho [S287(100)]
	0.134388	1.40946	TGME49_269460-t26_1-p1	TGME49_269460-t26_1-p1 1xPhospho [S776(100)]
	0.297753	1.40649	TGME49_311230-t26_1-p1	TGME49_311230-t26_1-p1 1xPhospho [S3044(99.8)]
	-0.371073	1.40604	TGME49_240890-t26_1-p1	TGME49_240890-t26_1-p1 1xPhospho [S20(100)]
	0.142562	1.40168	TGME49_208820-t26_1-p1	TGME49_208820-t26_1-p1 2xPhospho [S196(100); S201(100)]
	0.229241	1.40027	TGME49_289290-t26_1-p1	TGME49_289290-t26_1-p1 1xPhospho [S435(100)]
	-0.282645	1.39606	TGME49_251770-t26_1-p1	TGME49_251770-t26_1-p1 1xPhospho [S1187(100)]
	1.1635	1.39555	TGME49_283510-t26_1-p1	TGME49_283510-t26_1-p1 1xPhospho [S132(100)]
	0.432002	1.39498	TGME49_297730-t26_1-p1	TGME49_297730-t26_1-p1 1xPhospho [S215(100)]
	-0.150902	1.39454	TGME49_294610-t26_1-p1	TGME49_294610-t26_1-p1 2xPhospho [S204(100); S208(100)]
	0.423095	1.38728	TGME49_263360-t26_1-p1	TGME49_263360-t26_1-p1 1xPhospho [S783(94.9)]
	1.40964	1.38318	TGME49_247600-t26_1-p1	TGME49_247600-t26_1-p1 1xPhospho [S110(100)]
	-0.208511	1.37862	TGME49_254940-t26_1-p1	TGME49_254940-t26_1-p1 1xPhospho [S744(95.6)]
	-0.61843	1.37698	TGME49_249390-t26_1-p1	TGME49_249390-t26_1-p1 1xPhospho [S134(88)]
	0.730946	1.37524	TGME49_309040-t26_1-p1	TGME49_309040-t26_1-p1 1xPhospho [S184(98.8)]
	0.420167	1.37424	TGME49_257750-t26_1-p1	TGME49_257750-t26_1-p1 1xPhospho [S131(99.7)]
	-0.257837	1.37378	TGME49_220270-t26_1-p1	TGME49_220270-t26_1-p1 1xPhospho [S333(99.6)]
	0.495719	1.36871	TGME49_293180-t26_1-p1	TGME49_293180-t26_1-p1 2xPhospho [S123(100); S126(100)]
	0.285454	1.36552	TGME49_247450-t26_1-p1	TGME49_247450-t26_1-p1 1xPhospho [S448(99.8)]
	0.392802	1.36221	TGME49_219630-t26_1-p1	TGME49_219630-t26_1-p1 1xPhospho [S311(95.6)]
	0.208421	1.35957	TGME49_268176-t26_1-p1	TGME49_268176-t26_1-p1 1xPhospho [S548(100)]
	-0.341841	1.35662	TGME49_268200-t26_1-p1	TGME49_268200-t26_1-p1 2xPhospho [S26(100); S32(100)]
	0.0822198	1.35662	TGME49_239800-t26_1-p1	TGME49_239800-t26_1-p1 1xPhospho [S190(99.4)]
	-0.541744	1.35589	TGME49_250820-t26_1-p1	TGME49_250820-t26_1-p1 1xPhospho [T168(100)]
	1.45504	1.35472	TGME49_228200-t26_1-p1	TGME49_228200-t26_1-p1 1xPhospho [S73(95.7)]
	-1.28708	1.3542	TGME49_263580-t26_1-p1	TGME49_263580-t26_1-p1 1xPhospho [S346(95.9)]
	-0.265515	1.34996	TGME49_294610-t26_1-p1	TGME49_294610-t26_1-p1 1xPhospho [S208(100)]
	0.786183	1.3487	TGME49_310780-t26_1-p1	TGME49_310780-t26_1-p1 1xPhospho [S260(99.6)]
	-0.329634	1.34743	TGME49_243960-t26_1-p1	TGME49_243960-t26_1-p1 1xPhospho [T467(95.3)]
	0.0773709	1.34567	TGME49_232120-t26_1-p1	TGME49_232120-t26_1-p1 1xPhospho [S1331(99.9)]
	-0.263695	1.34359	TGME49_240700-t26_1-p1	TGME49_240700-t26_1-p1 1xPhospho [S10(96.5)]
	0.453083	1.34303	TGME49_223940-t26_1-p1	TGME49_223940-t26_1-p1 1xPhospho [S185(95.1)]
	0.525855	1.33924	TGME49_287160-t26_1-p1	TGME49_287160-t26_1-p1 1xPhospho [S945(100)]
	0.34362	1.33743	TGME49_290620-t26_1-p1	TGME49_290620-t26_1-p1 1xPhospho [S757(90.9)]
	-0.566506	1.33567	TGME49_290630-t26_1-p1	TGME49_290630-t26_1-p1 1xPhospho [S349(99.6)]
	-1.01487	1.33003	TGME49_230940-t26_1-p1	TGME49_230940-t26_1-p1 1xPhospho [S393(100)]
	-0.618578	1.32828	TGME49_279320-t26_1-p1	TGME49_279320-t26_1-p1 1xPhospho [S232(99.3)]
	-0.378497	1.32785	TGME49_275440-t26_1-p1	TGME49_275440-t26_1-p1 1xPhospho [S144(100)]
	-0.596119	1.32583	TGME49_216220-t26_1-p1	TGME49_216220-t26_1-p1 1xPhospho [S190(100)]
	-0.463005	1.32544	TGME49_242030-t26_1-p1	TGME49_242030-t26_1-p1 1xPhospho [S460(99.8)]
	-0.412926	1.32447	TGME49_240220-t26_1-p1	TGME49_240220-t26_1-p1 1xPhospho [S1127(100)]
	0.640554	1.31807	TGME49_235020-t26_1-p1	TGME49_235020-t26_1-p1 1xPhospho [S1149(100)]
	-0.906174	1.31494	TGME49_276180-t26_1-p1	TGME49_276180-t26_1-p1 1xPhospho [S2564(95.6)]
	0.329165	1.31463	TGME49_232180-t26_1-p1	TGME49_232180-t26_1-p1 1xPhospho [S987(91.4)]
	0.666595	1.3124	TGME49_282170-t26_1-p1	TGME49_282170-t26_1-p1 1xPhospho [S472(95.4)]
	0.0564988	1.31103	TGME49_203710-t26_1-p1	TGME49_203710-t26_1-p1 1xPhospho [S239(100)]
	0.948028	1.3109	TGME49_319658-t26_1-p1	TGME49_319658-t26_1-p1 2xPhospho [S263(99.7); S270(100)]
	0.38484	1.30935	TGME49_240060-t26_1-p1	TGME49_240060-t26_1-p1 1xPhospho [S239(89.1)]
	-0.648872	1.30861	TGME49_232360-t26_1-p1	TGME49_232360-t26_1-p1 1xPhospho [S128(100)]
	0.437524	1.30673	TGME49_286450-t26_1-p1	TGME49_286450-t26_1-p1 1xPhospho [T31(99.4)]
	0.488932	1.30384	TGME49_227620-t26_1-p1	TGME49_227620-t26_1-p1 1xPhospho [T56(100)]
	-0.826425	1.3008	TGME49_272710-t26_1-p1	TGME49_272710-t26_1-p1 2xPhospho [S2558(100); S2561(100)]
	0.661983	1.29853	TGME49_209500-t26_1-p1	TGME49_209500-t26_1-p1 2xPhospho [S2928(99.1); S/T]
	-0.208296	1.29708	TGME49_248700-t26_1-p1	TGME49_248700-t26_1-p1 1xPhospho [S200(100)]
	0.339307	1.29597	TGME49_270865-t26_1-p1	TGME49_270865-t26_1-p1 1xPhospho [S1960(100)]
	0.368739	1.29337	TGME49_313290-t26_1-p1	TGME49_313290-t26_1-p1 1xPhospho [S46(99.9)]
	-0.346297	1.28797	TGME49_211710-t26_1-p1	TGME49_211710-t26_1-p1 1xPhospho [S155(99.8)]
	-0.374431	1.28501	TGME49_219170-t26_1-p1	TGME49_219170-t26_1-p1 1xPhospho [S138(100)]
	-0.195295	1.28359	TGME49_294360-t26_1-p1	TGME49_294360-t26_1-p1 1xPhospho [S35(100)]
	0.159151	1.28311	TGME49_248940-t26_1-p1	TGME49_248940-t26_1-p1 1xPhospho [S287(100)]
	0.737321	1.28253	TGME49_262780-t26_1-p1	TGME49_262780-t26_1-p1 1xPhospho [S701(99.8)]
	1.78687	1.27849	TGME49_306660-t26_1-p1	TGME49_306660-t26_1-p1 1xPhospho [S2996(100)]
	1.20157	1.27836	TGME49_262730-t26_1-p1	TGME49_262730-t26_1-p1 1xPhospho [S171(93.8)]
	0.266615	1.27193	TGME49_311230-t26_1-p1	TGME49_311230-t26_1-p1 2xPhospho [S4646(100); S4650(100)]
	0.0383721	1.26947	TGME49_310802-t26_1-p1	TGME49_310802-t26_1-p1 2xPhospho [S484(94.8); S487(94.8)]
	0.410021	1.26906	TGME49_264890-t26_1-p1	TGME49_264890-t26_1-p1 1xPhospho [S1212(100)]
	0.13688	1.26879	TGME49_254000-t26_1-p1	TGME49_254000-t26_1-p1 1xPhospho [S335(100)]
	-0.58736	1.26524	TGME49_242700-t26_1-p1	TGME49_242700-t26_1-p1 1xPhospho [S1239(100)]
	-0.590672	1.25466	TGME49_228150-t26_1-p1	TGME49_228150-t26_1-p1 1xPhospho [S947(99.9)]
	-1.2353	1.25401	TGME49_306540-t26_1-p1	TGME49_306540-t26_1-p1 1xPhospho [S36(100)]
	-0.260059	1.25269	TGME49_276170-t26_1-p1	TGME49_276170-t26_1-p1 1xPhospho [S612(100)]
	-0.322527	1.25192	TGME49_253090-t26_1-p1	TGME49_253090-t26_1-p1 1xPhospho [S574(89)]
	0.164518	1.24766	TGME49_289950-t26_1-p1	TGME49_289950-t26_1-p1 1xPhospho [S271(100)]
	0.980829	1.24691	TGME49_265260-t26_1-p1	TGME49_265260-t26_1-p1 2xPhospho [S33(99.8); S37(98.6)]
	-0.269101	1.24578	TGME49_270240-t26_1-p1	TGME49_270240-t26_1-p1 1xPhospho [T395(100)]
	0.373054	1.24549	TGME49_231480-t26_1-p1	TGME49_231480-t26_1-p1 1xPhospho [S1710(96.7)]
	-0.209353	1.24547	TGME49_290640-t26_1-p1	TGME49_290640-t26_1-p1 1xPhospho [S160(91.1)]
	0.256076	1.24523	TGME49_225870-t26_1-p1	TGME49_225870-t26_1-p1 1xPhospho [S906(100)]
	0.432752	1.24297	TGME49_307810-t26_1-p1	TGME49_307810-t26_1-p1 1xPhospho [T67(94.9)]
	-0.716622	1.23915	TGME49_232080-t26_1-p1	TGME49_232080-t26_1-p1 1xPhospho [S7138(98.7)]
	-0.712433	1.23803	TGME49_228400-t26_1-p1	TGME49_228400-t26_1-p1 1xPhospho [S616(100)]
	1.26271	1.23701	TGME49_257150-t26_1-p1	TGME49_257150-t26_1-p1 1xAcetyl [N-Term]
	-0.286416	1.23565	TGME49_311920-t26_1-p1	TGME49_311920-t26_1-p1 1xPhospho [S1637(93.5)]
	0.836326	1.22726	TGME49_221480-t26_1-p1	TGME49_221480-t26_1-p1 1xPhospho [S221(100)]
	0.278392	1.22643	TGME49_271740-t26_1-p1	TGME49_271740-t26_1-p1 1xPhospho [S703(100)]
	-0.777848	1.22575	TGME49_258080-t26_1-p1	TGME49_258080-t26_1-p1 1xPhospho [S234(100)]
	-0.662656	1.2257	TGME49_228400-t26_1-p1	TGME49_228400-t26_1-p1 1xPhospho [S616(100)]
	-0.330641	1.22264	TGME49_220270-t26_1-p1	TGME49_220270-t26_1-p1 2xPhospho [S399(99); S/T]
	0.614245	1.22156	TGME49_316650-t26_1-p1	TGME49_316650-t26_1-p1 1xPhospho [S728(99.8)]
	0.358938	1.22015	TGME49_209210-t26_1-p1	TGME49_209210-t26_1-p1 1xPhospho [S1283(100)]
	-0.450578	1.21289	TGME49_311230-t26_1-p1	TGME49_311230-t26_1-p1 1xPhospho [S4646(100)]
	0.24116	1.21248	TGME49_245560-t26_1-p1	TGME49_245560-t26_1-p1 1xPhospho [S1045(99.1)]
	0.509056	1.21195	TGME49_217680-t26_1-p1	TGME49_217680-t26_1-p1 1xPhospho [S2034(100)]; 1xPhospho [S2058(100)]; 1xPhospho [S2082(100)]; 1xPhospho [S2106(100)]
	0.170654	1.21025	TGME49_298610-t26_1-p1	TGME49_298610-t26_1-p1 1xPhospho [S1617(100)]
	0.350159	1.20777	TGME49_313270-t26_1-p1	TGME49_313270-t26_1-p1 1xPhospho [S1343(86.2)]
	0.194718	1.20747	TGME49_293170-t26_1-p1	TGME49_293170-t26_1-p1 2xPhospho [S13(99); S20(90.8)]
	0.146078	1.20682	TGME49_228200-t26_1-p1	TGME49_228200-t26_1-p1 1xPhospho [S86(94.7)]
	-0.336384	1.20672	TGME49_206670-t26_1-p1	TGME49_206670-t26_1-p1 1xPhospho [S1825(100)]
	-0.845515	1.20067	TGME49_288030-t26_1-p1	TGME49_288030-t26_1-p1 1xPhospho [S31(100)]
	-0.211353	1.19754	TGME49_300150-t26_1-p1	TGME49_300150-t26_1-p1 1xPhospho [S341(96)]
	-0.330237	1.1946	TGME49_240070-t26_1-p1	TGME49_240070-t26_1-p1 1xPhospho [S53(100)]
	0.214104	1.18969	TGME49_288350-t26_1-p1	TGME49_288350-t26_1-p1 1xPhospho [S437(100)]
	-0.453374	1.18771	TGME49_256760-t26_1-p1	TGME49_256760-t26_1-p1 1xPhospho [S24(100)]
	-0.420335	1.1873	TGME49_269260-t26_1-p1	TGME49_269260-t26_1-p1 1xPhospho [S199(100)]
	0.274759	1.18632	TGME49_252340-t26_1-p1	TGME49_252340-t26_1-p1 1xPhospho [S1128(100)]
	-0.361801	1.18614	TGME49_220900-t26_1-p1	TGME49_220900-t26_1-p1 1xPhospho [S64(100)]
	-0.180788	1.18513	TGME49_307810-t26_1-p1	TGME49_307810-t26_1-p1 1xPhospho [S214(86.8)]
	0.0705754	1.17596	TGME49_214740-t26_1-p1	TGME49_214740-t26_1-p1 1xPhospho [S1009(99.8)]
	0.0720519	1.17569	TGME49_204880-t26_1-p1	TGME49_204880-t26_1-p1 1xPhospho [S877(100)]
	-0.162791	1.1747	TGME49_321550-t26_1-p1	TGME49_321550-t26_1-p1 1xPhospho [S237(100)]
	0.176682	1.17363	TGME49_306600-t26_1-p1	TGME49_306600-t26_1-p1 2xPhospho [S138(100); S140(100)]
	0.129691	1.17195	TGME49_310220-t26_1-p1	TGME49_310220-t26_1-p1 1xPhospho [S87(100)]
	-0.149101	1.16885	TGME49_226980-t26_1-p1	TGME49_226980-t26_1-p1 1xPhospho [S46(100)]
	-1.23902	1.16744	TGME49_257430-t26_1-p1	TGME49_257430-t26_1-p1 1xPhospho [S2160(99.9)]
	0.251446	1.16484	TGME49_212860-t26_1-p1	TGME49_212860-t26_1-p1 1xPhospho [S29(100)]
	-0.401052	1.16292	TGME49_203310-t26_1-p1	TGME49_203310-t26_1-p1 1xPhospho [S107(100)]
	0.552197	1.1604	TGME49_278940-t26_1-p1	TGME49_278940-t26_1-p1 1xPhospho [S720(99.8)]
	0.390741	1.16004	TGME49_313660-t26_1-p1	TGME49_313660-t26_1-p1 2xPhospho [S49(98.1); T/S]
	0.338755	1.15934	TGME49_202760-t26_1-p1	TGME49_202760-t26_1-p1 1xPhospho [S114(100)]
	0.271448	1.15877	TGME49_265250-t26_1-p1	TGME49_265250-t26_1-p1 1xPhospho [S598(100)]
	-0.254811	1.15852	TGME49_268200-t26_1-p1	TGME49_268200-t26_1-p1 2xPhospho [S26(100); S32(100)]
	0.223297	1.1538	TGME49_207400-t26_1-p1	TGME49_207400-t26_1-p1 1xPhospho [S255(90.7)]
	-0.350172	1.15273	TGME49_275990-t26_1-p1	TGME49_275990-t26_1-p1 1xPhospho [S77(100)]
	0.168354	1.15273	TGME49_213900-t26_1-p1	TGME49_213900-t26_1-p1 1xPhospho [S1036(96.1)]
	-0.209636	1.15259	TGME49_218300-t26_1-p1	TGME49_218300-t26_1-p1 1xPhospho [S361(99.3)]
	-0.27538	1.15114	TGME49_321450-t26_1-p1	TGME49_321450-t26_1-p1 1xPhospho [S2881(100)]
	0.633906	1.15078	TGME49_237520-t26_1-p1	TGME49_237520-t26_1-p1 1xPhospho [S657(100)]
	0.848008	1.15067	TGME49_239410-t26_1-p1	TGME49_239410-t26_1-p1 1xPhospho [S74(100)]
	-0.37796	1.15052	TGME49_228200-t26_1-p1	TGME49_228200-t26_1-p1 1xPhospho [S88(94.3)]
	-0.609249	1.14913	TGME49_203370-t26_1-p1	TGME49_203370-t26_1-p1 1xPhospho [S583(99.4)]
	-0.242991	1.14587	TGME49_318440-t26_1-p1	TGME49_318440-t26_1-p1 1xPhospho [S64(95.1)]
	0.544741	1.14536	TGME49_240570-t26_1-p1	TGME49_240570-t26_1-p1 2xPhospho [S484(100); T487(100)]
	0.125458	1.14499	TGME49_240400-t26_1-p1	TGME49_240400-t26_1-p1 1xPhospho [S123(100)]
	0.282111	1.14237	TGME49_226050-t26_1-p1	TGME49_226050-t26_1-p1 1xPhospho [S654(96.7)]
	0.145618	1.14059	TGME49_261450-t26_1-p1	TGME49_261450-t26_1-p1 1xPhospho [S981(99.5)]
	0.373101	1.13779	TGME49_215220-t26_1-p1	TGME49_215220-t26_1-p1 1xPhospho [S295(100)]
	0.0888048	1.13383	TGME49_240220-t26_1-p1	TGME49_240220-t26_1-p1 1xPhospho [S1031(92.9)]
	-0.340919	1.12967	TGME49_273370-t26_1-p1	TGME49_273370-t26_1-p1 1xPhospho [T712(92.3)]
	0.617895	1.1241	TGME49_318525-t26_1-p1	TGME49_318525-t26_1-p1 1xPhospho [S354(95.5)]; 1xPhospho [S428(95.5)]; 1xPhospho [S502(95.5)]; 1xPhospho [S687(95.5)]
	-0.352359	1.12409	TGME49_220270-t26_1-p1	TGME49_220270-t26_1-p1 1xPhospho [S408(85)]
	-0.2557	1.12333	TGME49_204310-t26_1-p1	TGME49_204310-t26_1-p1 1xPhospho [S2181(100)]
	0.238734	1.12311	TGME49_257530-t26_1-p1	TGME49_257530-t26_1-p1 1xPhospho [S15(100)]
	0.18615	1.1211	TGME49_230850-t26_1-p1	TGME49_230850-t26_1-p1 1xPhospho [S212(80.7)]
	-0.381217	1.12074	TGME49_287970-t26_1-p1	TGME49_287970-t26_1-p1 1xPhospho [S2106(100)]
	1.49265	1.11873	TGME49_269660-t26_1-p1	TGME49_269660-t26_1-p1 1xPhospho [S355(100)]
	-0.119336	1.11841	TGME49_255190-t26_1-p1	TGME49_255190-t26_1-p1 1xPhospho [S29(96.4)]
	0.167057	1.11728	TGME49_286450-t26_1-p1	TGME49_286450-t26_1-p1 2xPhospho [S105(99.4); S108(99.4)]
	0.16801	1.11639	TGME49_226380-t26_1-p1	TGME49_226380-t26_1-p1 2xPhospho [S85(100); T89(100)]
	-0.401356	1.11407	TGME49_297790-t26_1-p1	TGME49_297790-t26_1-p1 1xPhospho [S284(99.9)]
	0.190858	1.11291	TGME49_248720-t26_1-p1	TGME49_248720-t26_1-p1 1xPhospho [S1699(100)]
	-0.407956	1.11136	TGME49_214320-t26_1-p1	TGME49_214320-t26_1-p1 1xPhospho [S515(100)]
	0.458351	1.10583	TGME49_293030-t26_1-p1	TGME49_293030-t26_1-p1 3xPhospho [T2090(96.4); S]
	-0.254155	1.10458	TGME49_273560-t26_1-p1	TGME49_273560-t26_1-p1 1xPhospho [S789(95.7)]
	0.168559	1.10331	TGME49_208400-t26_1-p1	TGME49_208400-t26_1-p1 2xPhospho [S986(100); S989(100)]
	0.130314	1.09161	TGME49_248840-t26_1-p1	TGME49_248840-t26_1-p1 1xPhospho [S16(92.3)]
	-0.683386	1.09138	TGME49_283510-t26_1-p1	TGME49_283510-t26_1-p1 2xPhospho [S29(90.6); S36(100)]
	-0.187307	1.09097	TGME49_253700-t26_1-p1	TGME49_253700-t26_1-p1 1xPhospho [S814(95)]
	-0.267474	1.09055	TGME49_254940-t26_1-p1	TGME49_254940-t26_1-p1 1xPhospho [S878(95.8)]
	0.906542	1.09044	TGME49_294640-t26_1-p1	TGME49_294640-t26_1-p1 1xPhospho [S47(99.8)]
	0.564314	1.09037	TGME49_249610-t26_1-p1	TGME49_249610-t26_1-p1 1xPhospho [S844(99.9)]
	-0.238574	1.08906	TGME49_216670-t26_1-p1	TGME49_216670-t26_1-p1 1xPhospho [T11(100)]
	0.165035	1.08836	TGME49_236570-t26_1-p1	TGME49_236570-t26_1-p1 1xPhospho [S372(82.9)]
	-0.618275	1.08821	TGME49_203370-t26_1-p1	TGME49_203370-t26_1-p1 1xPhospho [S583(94.6)]
	-1.51443	1.08763	TGME49_204160-t26_1-p1	TGME49_204160-t26_1-p1 1xPhospho [S846(100)]
	-0.472491	1.08564	TGME49_220190-t26_1-p1	TGME49_220190-t26_1-p1 1xPhospho [S380(100)]
	0.216769	1.08445	TGME49_203310-t26_1-p1	TGME49_203310-t26_1-p1 1xPhospho [T121(100)]
	1.13203	1.08384	TGME49_290640-t26_1-p1	TGME49_290640-t26_1-p1 1xPhospho [S63(91.1)]
	-0.227728	1.08322	TGME49_253750-t26_1-p1	TGME49_253750-t26_1-p1 1xPhospho [T2982(96.6)]
	0.80035	1.08219	TGME49_239410-t26_1-p1	TGME49_239410-t26_1-p1 1xPhospho [S970(94.5)]
	0.144616	1.08197	TGME49_206690-t26_1-p1	TGME49_206690-t26_1-p1 1xPhospho [S367(100)]
	-0.135976	1.07899	TGME49_281900-t26_1-p1	TGME49_281900-t26_1-p1 1xPhospho [S692(95.7)]
	-0.229331	1.07649	TGME49_208500-t26_1-p1	TGME49_208500-t26_1-p1 1xPhospho [S613(90.9)]
	0.131364	1.0764	TGME49_285660-t26_1-p1	TGME49_285660-t26_1-p1 1xPhospho [S473(100)]
	-0.10283	1.07255	TGME49_234900-t26_1-p1	TGME49_234900-t26_1-p1 1xPhospho [S3876(94.6)]
	0.247544	1.07137	TGME49_238895-t26_1-p1	TGME49_238895-t26_1-p1 1xPhospho [S529(99.7)]
	-0.102017	1.07011	TGME49_284590-t26_1-p1	TGME49_284590-t26_1-p1 1xPhospho [S93(100)]
	1.54684	1.06861	TGME49_213030-t26_1-p1	TGME49_213030-t26_1-p1 1xPhospho [S116(100)]
	0.136405	1.0683	TGME49_207990-t26_1-p1	TGME49_207990-t26_1-p1 1xPhospho [S227(100)]
	2.04103	1.06581	TGME49_220900-t26_1-p1	TGME49_220900-t26_1-p1 2xPhospho [S186(100); S190(100)]
	0.287943	1.06559	TGME49_206580-t26_1-p1	TGME49_206580-t26_1-p1 1xPhospho [S1793(92.9)]
	-0.35394	1.06252	TGME49_263070-t26_1-p1	TGME49_263070-t26_1-p1 1xPhospho [S117(100)]
	0.346113	1.06037	TGME49_228150-t26_1-p1	TGME49_228150-t26_1-p1 1xPhospho [S742(99.8)]
	0.301847	1.05903	TGME49_321550-t26_1-p1	TGME49_321550-t26_1-p1 3xPhospho [S270(89.3); S276(96.3); S282(79.3)]
	-0.192206	1.05725	TGME49_250820-t26_1-p1	TGME49_250820-t26_1-p1 2xPhospho [S1107(100); S1116(100)]
	1.19046	1.05373	TGME49_310780-t26_1-p1	TGME49_310780-t26_1-p1 2xPhospho [S229(99.4); S231(94.4)]
	-0.0588247	1.05258	TGME49_245720-t26_1-p1	TGME49_245720-t26_1-p1 1xPhospho [S3033(96.1)]
	-0.215838	1.05223	TGME49_224330-t26_1-p1	TGME49_224330-t26_1-p1 1xPhospho [T240(99.5)]
	-0.388731	1.051	TGME49_257350-t26_1-p1	TGME49_257350-t26_1-p1 1xPhospho [S30(100)]
	1.39474	1.05061	TGME49_310900-t26_1-p1	TGME49_310900-t26_1-p1 2xPhospho [S701(89.1); S705(89.1)]
	-0.0691065	1.0489	TGME49_240980-t26_1-p1	TGME49_240980-t26_1-p1 1xPhospho [S891(100)]
	-0.823459	1.04825	TGME49_201400-t26_1-p1	TGME49_201400-t26_1-p1 1xPhospho [T719(100)]
	0.417666	1.04618	TGME49_280560-t26_1-p1	TGME49_280560-t26_1-p1 1xPhospho [S670(92)]
	0.0330675	1.0347	TGME49_260020-t26_1-p1	TGME49_260020-t26_1-p1 1xPhospho [S27(100)]
	0.127297	1.03397	TGME49_289950-t26_1-p1	TGME49_289950-t26_1-p1 1xPhospho [S271(100)]
	0.195107	1.03129	TGME49_206590-t26_1-p1	TGME49_206590-t26_1-p1 1xPhospho [S130(99.8)]
	0.187182	1.03109	TGME49_246950-t26_1-p1	TGME49_246950-t26_1-p1 1xPhospho [S268(99.5)]
	0.767557	1.03009	TGME49_238880-t26_1-p1	TGME49_238880-t26_1-p1 1xPhospho [S2121(100)]
	-0.555542	1.02378	TGME49_205510-t26_1-p1	TGME49_205510-t26_1-p1 1xPhospho [S469(100)]
	-0.36377	1.02187	TGME49_254940-t26_1-p1	TGME49_254940-t26_1-p1 1xPhospho [S744(95)]
	0.27697	1.02117	TGME49_263440-t26_1-p1	TGME49_263440-t26_1-p1 1xPhospho [S239(99.6)]
	-0.449089	1.02018	TGME49_231960-t26_1-p1	TGME49_231960-t26_1-p1 1xPhospho [S1622(96.3)]
	-0.266561	1.01952	TGME49_233120-t26_1-p1	TGME49_233120-t26_1-p1 1xPhospho [S48(100)]
	-0.389895	1.01806	TGME49_278750-t26_1-p1	TGME49_278750-t26_1-p1 1xPhospho [S92(87)]
	-0.212037	1.018	TGME49_247040-t26_1-p1	TGME49_247040-t26_1-p1 2xPhospho [S176(100); S188(100)]
	0.0900638	1.01574	TGME49_259040-t26_1-p1	TGME49_259040-t26_1-p1 1xPhospho [S222(96.9)]
	0.301063	1.01559	TGME49_278750-t26_1-p1	TGME49_278750-t26_1-p1 1xPhospho [S89(100)]
	-0.607269	1.01357	TGME49_216460-t26_1-p1	TGME49_216460-t26_1-p1 1xPhospho [S127(94.5)]
	-0.59909	1.00985	TGME49_250820-t26_1-p1	TGME49_250820-t26_1-p1 1xPhospho [S1116(99.7)]
	0.313145	1.00748	TGME49_272740-t26_1-p1	TGME49_272740-t26_1-p1 1xPhospho [S64(99.3)]
	-0.154868	1.0013	TGME49_249610-t26_1-p1	TGME49_249610-t26_1-p1 1xPhospho [S844(99.9)]
	0.170979	1.00067	TGME49_268176-t26_1-p1	TGME49_268176-t26_1-p1 1xPhospho [S213(100)]
	0.330216	0.999325	TGME49_202900-t26_1-p1	TGME49_202900-t26_1-p1 1xPhospho [S948(100)]
	0.918018	0.998149	TGME49_240250-t26_1-p1	TGME49_240250-t26_1-p1 1xPhospho [S709(96.9)]
	0.150933	0.997381	TGME49_289700-t26_1-p1	TGME49_289700-t26_1-p1 1xPhospho [T356(94.2)]
	0.0948033	0.996177	TGME49_213930-t26_1-p1	TGME49_213930-t26_1-p1 1xPhospho [S462(93.6)]
	0.365142	0.993969	TGME49_225120-t26_1-p1	TGME49_225120-t26_1-p1 1xPhospho [S12(100)]
	0.174044	0.991178	TGME49_270240-t26_1-p1	TGME49_270240-t26_1-p1 1xPhospho [S331(100)]
	0.629385	0.989597	TGME49_246600-t26_1-p1	TGME49_246600-t26_1-p1 1xPhospho [S1198(96.6)]
	-0.438419	0.987301	TGME49_219170-t26_1-p1	TGME49_219170-t26_1-p1 1xPhospho [S138(100)]
	0.30405	0.985376	TGME49_203150-t26_1-p1	TGME49_203150-t26_1-p1 2xPhospho [S195(100); T/S]
	0.422718	0.985126	TGME49_306660-t26_1-p1	TGME49_306660-t26_1-p1 1xPhospho [S853(100)]
	-0.066512	0.984635	TGME49_269010-t26_1-p1	TGME49_269010-t26_1-p1 1xPhospho [S166(100)]
	-0.282789	0.98432	TGME49_311230-t26_1-p1	TGME49_311230-t26_1-p1 1xPhospho [S3811(100)]
	0.107512	0.981997	TGME49_309220-t26_1-p1	TGME49_309220-t26_1-p1 1xPhospho [S217(99.3)]
	0.804521	0.98198	TGME49_237290-t26_1-p1	TGME49_237290-t26_1-p1 1xPhospho [S1217(99.5)]
	0.336253	0.979888	TGME49_250820-t26_1-p1	TGME49_250820-t26_1-p1 1xPhospho [S663(100)]
	-0.216918	0.977932	TGME49_257530-t26_1-p1	TGME49_257530-t26_1-p1 1xPhospho [S24(100)]
	-0.183444	0.977621	TGME49_226680-t26_1-p1	TGME49_226680-t26_1-p1 1xPhospho [S352(91.1)]
	-0.441699	0.976339	TGME49_203310-t26_1-p1	TGME49_203310-t26_1-p1 1xPhospho [T90(100)]
	0.52727	0.97104	TGME49_239410-t26_1-p1	TGME49_239410-t26_1-p1 1xPhospho [S717(94.8)]
	-0.269295	0.965437	TGME49_231630-t26_1-p1	TGME49_231630-t26_1-p1 1xPhospho [S32(100)]
	-0.556164	0.963441	TGME49_208310-t26_1-p1	TGME49_208310-t26_1-p1 1xPhospho [S427(100)]
	0.906947	0.963415	TGME49_294670-t26_1-p1	TGME49_294670-t26_1-p1 1xPhospho [T162(95)]
	0.0932264	0.962239	TGME49_297720-t26_1-p1	TGME49_297720-t26_1-p1 1xPhospho [S170(94.9)]
	0.388547	0.961741	TGME49_310750-t26_1-p1	TGME49_310750-t26_1-p1 1xPhospho [S376(100)]
	-0.20165	0.961495	TGME49_220900-t26_1-p1	TGME49_220900-t26_1-p1 1xPhospho [S190(100)]
	0.30327	0.959272	TGME49_280370-t26_1-p1	TGME49_280370-t26_1-p1 2xPhospho [S95(100); S99(100)]
	-0.155978	0.959058	TGME49_321620-t26_1-p1	TGME49_321620-t26_1-p1 1xPhospho [S859(100)]
	0.650578	0.94823	TGME49_291980-t26_1-p1	TGME49_291980-t26_1-p1 1xPhospho [S116(100)]
	0.20169	0.945664	TGME49_203310-t26_1-p1	TGME49_203310-t26_1-p1 1xPhospho [S227(100)]
	0.0936411	0.942765	TGME49_247450-t26_1-p1	TGME49_247450-t26_1-p1 1xPhospho [S345(100)]
	0.189721	0.9422	TGME49_245560-t26_1-p1	TGME49_245560-t26_1-p1 1xPhospho [S227(89.3)]
	-0.287991	0.940969	TGME49_287170-t26_1-p1	TGME49_287170-t26_1-p1 1xPhospho [T236(100)]
	1.17202	0.937505	TGME49_234230-t26_1-p1	TGME49_234230-t26_1-p1 1xPhospho [S4089(91.4)]
	0.202235	0.936459	TGME49_310930-t26_1-p1	TGME49_310930-t26_1-p1 1xPhospho [S188(100)]
	-0.364307	0.934227	TGME49_253000-t26_1-p1	TGME49_253000-t26_1-p1 1xPhospho [S432(99.9)]
	-0.261857	0.931488	TGME49_284190-t26_1-p1	TGME49_284190-t26_1-p1 1xPhospho [S731(100)]
	0.224068	0.931442	TGME49_318210-t26_1-p1	TGME49_318210-t26_1-p1 1xPhospho [S140(95)]
	0.189817	0.930796	TGME49_271290-t26_1-p1	TGME49_271290-t26_1-p1 1xPhospho [S595(100)]
	0.249073	0.930696	TGME49_249425-t26_1-p1	TGME49_249425-t26_1-p1 1xPhospho [S389(100)]
	0.705938	0.928107	TGME49_215700-t26_1-p1	TGME49_215700-t26_1-p1 1xPhospho [S775(99.5)]
	-0.125246	0.927689	TGME49_277940-t26_1-p1	TGME49_277940-t26_1-p1 1xPhospho [S1118(93.6)]
	0.484636	0.922221	TGME49_257560-t26_1-p1	TGME49_257560-t26_1-p1 1xPhospho [S134(100)]
	0.247435	0.915899	TGME49_250330-t26_1-p1	TGME49_250330-t26_1-p1 1xPhospho [S219(100)]
	-0.227915	0.91325	TGME49_234470-t26_1-p1	TGME49_234470-t26_1-p1 1xPhospho [S464(99.7)]
	-0.195915	0.913029	TGME49_258170-t26_1-p1	TGME49_258170-t26_1-p1 1xPhospho [S93(80.9)]
	-0.154904	0.912125	TGME49_217680-t26_1-p1	TGME49_217680-t26_1-p1 1xPhospho [S692(94.3)]
	0.20105	0.911572	TGME49_258030-t26_1-p1	TGME49_258030-t26_1-p1 1xPhospho [S41(93.1)]
	-0.174965	0.910981	TGME49_265250-t26_1-p1	TGME49_265250-t26_1-p1 1xPhospho [S372(95.8)]
	-0.0715995	0.910288	TGME49_203260-t26_1-p1	TGME49_203260-t26_1-p1 1xPhospho [S726(100)]
	-0.165808	0.910003	TGME49_208070-t26_1-p1	TGME49_208070-t26_1-p1 1xPhospho [S1344(80.3)]
	1.30184	0.908132	TGME49_310010-t26_1-p1	TGME49_310010-t26_1-p1 1xPhospho [S723(96.4)]; 1xPhospho [S741(96.4)]; 1xPhospho [S759(96.4)]; 1xPhospho [S777(96.4)]; 1xPhospho [S795(96.4)]
	0.577291	0.908083	TGME49_272770-t26_1-p1	TGME49_272770-t26_1-p1 1xPhospho [S615(100)]
	-0.0672037	0.90802	TGME49_281580-t26_1-p1	TGME49_281580-t26_1-p1 1xPhospho [S263(100)]
	0.179281	0.903567	TGME49_250820-t26_1-p1	TGME49_250820-t26_1-p1 1xPhospho [S541(95.8)]
	-0.118699	0.90106	TGME49_201140-t26_1-p1	TGME49_201140-t26_1-p1 1xPhospho [S97(100)]
	0.266384	0.897651	TGME49_320750-t26_1-p1	TGME49_320750-t26_1-p1 1xPhospho [S1040(100)]
	-0.312227	0.896281	TGME49_270060-t26_1-p1	TGME49_270060-t26_1-p1 2xPhospho [S332(84.1); S]
	-0.0885289	0.884233	TGME49_247520-t26_1-p1	TGME49_247520-t26_1-p1 1xPhospho [S132(100)]
	-0.492438	0.878946	TGME49_230140-t26_1-p1	TGME49_230140-t26_1-p1 1xPhospho [S179(100)]
	0.372357	0.878498	TGME49_256050-t26_1-p1	TGME49_256050-t26_1-p1 1xPhospho [S136(99.8)]
	-0.205306	0.877423	TGME49_294630-t26_1-p1	TGME49_294630-t26_1-p1 1xPhospho [S370(95)]
	-0.185489	0.875336	TGME49_313270-t26_1-p1	TGME49_313270-t26_1-p1 1xPhospho [S542(93.4)]
	0.127561	0.875039	TGME49_297720-t26_1-p1	TGME49_297720-t26_1-p1 1xPhospho [S170(86.2)]
	-0.153281	0.873765	TGME49_312500-t26_1-p1	TGME49_312500-t26_1-p1 1xPhospho [S607(100)]
	-0.690033	0.871344	TGME49_300330-t26_1-p1	TGME49_300330-t26_1-p1 1xPhospho [S293(100)]
	-0.123309	0.869931	TGME49_203310-t26_1-p1	TGME49_203310-t26_1-p1 1xPhospho [S107(100)]
	-0.216378	0.868443	TGME49_254940-t26_1-p1	TGME49_254940-t26_1-p1 1xPhospho [S2916(100)]
	0.446013	0.863043	TGME49_257560-t26_1-p1	TGME49_257560-t26_1-p1 1xPhospho [S354(100)]
	0.953348	0.862417	TGME49_300270-t26_1-p1	TGME49_300270-t26_1-p1 1xPhospho [S344(99.7)]
	-0.761048	0.861236	TGME49_252210-t26_1-p1	TGME49_252210-t26_1-p1 1xPhospho [S1675(99.9)]
	-0.20253	0.857718	TGME49_247450-t26_1-p1	TGME49_247450-t26_1-p1 2xPhospho [S872(98.6); S/Y/T]
	-0.186328	0.855745	TGME49_223580-t26_1-p1	TGME49_223580-t26_1-p1 1xPhospho [S390(94.3)]
	0.344286	0.851837	TGME49_313370-t26_1-p1	TGME49_313370-t26_1-p1 1xPhospho [S464(100)]
	-0.370482	0.850339	TGME49_222710-t26_1-p1	TGME49_222710-t26_1-p1 1xPhospho [S195(94.5)]
	-0.55844	0.848106	TGME49_209210-t26_1-p1	TGME49_209210-t26_1-p1 1xPhospho [T34(100)]
	0.413855	0.847224	TGME49_201400-t26_1-p1	TGME49_201400-t26_1-p1 2xPhospho [S79(100); S81(100)]
	-0.104172	0.843717	TGME49_320080-t26_1-p1	TGME49_320080-t26_1-p1 1xPhospho [S1057(100)]
	0.112309	0.843112	TGME49_269710-t26_1-p1	TGME49_269710-t26_1-p1 1xPhospho [S1235(88.1)]
	0.234746	0.842837	TGME49_257530-t26_1-p1	TGME49_257530-t26_1-p1 2xPhospho [S37(100); S40(99.6)]
	0.273802	0.842116	TGME49_291900-t26_1-p1	TGME49_291900-t26_1-p1 2xPhospho [S447(100); S451(92.4)]
	0.304164	0.837409	TGME49_227620-t26_1-p1	TGME49_227620-t26_1-p1 1xPhospho [T56(100)]
	-0.126111	0.836119	TGME49_247450-t26_1-p1	TGME49_247450-t26_1-p1 1xPhospho [S544(100)]
	0.708342	0.83212	TGME49_219710-t26_1-p1	TGME49_219710-t26_1-p1 1xPhospho [S1259(100)]
	0.753215	0.831826	TGME49_316680-t26_1-p1	TGME49_316680-t26_1-p1 1xPhospho [S1189(93.2)]
	-0.18237	0.831216	TGME49_311230-t26_1-p1	TGME49_311230-t26_1-p1 1xPhospho [S3811(100)]
	-0.842184	0.828067	TGME49_233160-t26_1-p1	TGME49_233160-t26_1-p1 1xPhospho [S641(100)]
	0.115007	0.823334	TGME49_219810-t26_1-p1	TGME49_219810-t26_1-p1 1xPhospho [S745(93.4)]
	0.178715	0.821358	TGME49_214090-t26_1-p1	TGME49_214090-t26_1-p1 1xPhospho [S1279(100)]
	0.451848	0.820217	TGME49_270240-t26_1-p1	TGME49_270240-t26_1-p1 1xPhospho [S437(95.7)]
	-0.312543	0.816874	TGME49_315750-t26_1-p1	TGME49_315750-t26_1-p1 2xPhospho [T26(100); S29(96.4)]
	1.24304	0.81606	TGME49_316650-t26_1-p1	TGME49_316650-t26_1-p1 1xPhospho [S842(100)]
	-0.0487614	0.815563	TGME49_212780-t26_1-p1	TGME49_212780-t26_1-p1 1xPhospho [S486(100)]
	0.337254	0.814165	TGME49_270930-t26_1-p1	TGME49_270930-t26_1-p1 1xPhospho [S2335(92.7)]
	-0.217433	0.809197	TGME49_281510-t26_1-p1	TGME49_281510-t26_1-p1 1xPhospho [S224(99.9)]
	0.268685	0.805039	TGME49_275990-t26_1-p1	TGME49_275990-t26_1-p1 2xPhospho [S711(100); S717(100)]
	0.446489	0.803155	TGME49_289710-t26_1-p1	TGME49_289710-t26_1-p1 1xPhospho [S1177(100)]
	0.867666	0.8019	TGME49_213067-t26_1-p1	TGME49_213067-t26_1-p1 1xPhospho [S67(99.9)]
	-0.662118	0.800905	TGME49_298610-t26_1-p1	TGME49_298610-t26_1-p1 1xPhospho [S588(100)]
	-0.510615	0.800285	TGME49_291180-t26_1-p1	TGME49_291180-t26_1-p1 1xPhospho [S1919(100)]
	0.105851	0.796837	TGME49_228360-t26_1-p1	TGME49_228360-t26_1-p1 1xPhospho [S23(99.8)]
	0.167673	0.790495	TGME49_292120-t26_1-p1	TGME49_292120-t26_1-p1 1xPhospho [S436(91.8)]
	-0.125867	0.790377	TGME49_250800-t26_1-p1	TGME49_250800-t26_1-p1 1xPhospho [S1168(100)]
	-0.142599	0.789929	TGME49_206450-t26_1-p1	TGME49_206450-t26_1-p1 1xPhospho [S996(100)]
	-0.131122	0.784149	TGME49_232440-t26_1-p1	TGME49_232440-t26_1-p1 1xPhospho [S460(100)]
	-0.276987	0.781098	TGME49_254940-t26_1-p1	TGME49_254940-t26_1-p1 1xPhospho [S49(100)]
	-0.172327	0.780968	TGME49_247450-t26_1-p1	TGME49_247450-t26_1-p1 1xPhospho [S124(100)]
	-0.390889	0.778521	TGME49_313860-t26_1-p1	TGME49_313860-t26_1-p1 1xPhospho [S326(95.8)]
	0.21821	0.773676	TGME49_227270-t26_1-p1	TGME49_227270-t26_1-p1 1xPhospho [S294(99.3)]
	-0.155971	0.773535	TGME49_214270-t26_1-p1	TGME49_214270-t26_1-p1 1xPhospho [S300(100)]
	0.184942	0.770427	TGME49_257350-t26_1-p1	TGME49_257350-t26_1-p1 1xPhospho [S367(94.1)]
	0.196547	0.770299	TGME49_202840-t26_1-p1	TGME49_202840-t26_1-p1 1xPhospho [S903(100)]
	0.49067	0.769562	TGME49_262780-t26_1-p1	TGME49_262780-t26_1-p1 1xPhospho [S953(100)]
	-0.115379	0.769159	TGME49_307810-t26_1-p1	TGME49_307810-t26_1-p1 1xPhospho [S271(95.9)]
	0.258044	0.765546	TGME49_211150-t26_1-p1	TGME49_211150-t26_1-p1 1xPhospho [S2353(94.5)]
	-0.639511	0.759523	TGME49_206430-t26_1-p1	TGME49_206430-t26_1-p1 1xPhospho [S2795(100)]
	-0.0546332	0.759101	TGME49_306195-t26_1-p1	TGME49_306195-t26_1-p1 1xPhospho [S89(100)]
	-0.172448	0.757374	TGME49_318210-t26_1-p1	TGME49_318210-t26_1-p1 1xPhospho [S1018(100)]
	-0.128091	0.755213	TGME49_269460-t26_1-p1	TGME49_269460-t26_1-p1 1xPhospho [S83(94.4)]
	-0.0972885	0.752149	TGME49_214090-t26_1-p1	TGME49_214090-t26_1-p1 1xPhospho [S1510(100)]
	-0.129868	0.749897	TGME49_247040-t26_1-p1	TGME49_247040-t26_1-p1 2xPhospho [S24(100); S28(94.9)]
	-0.144711	0.743608	TGME49_229470-t26_1-p1	TGME49_229470-t26_1-p1 1xPhospho [S54(99.9)]
	-0.0410681	0.743038	TGME49_311230-t26_1-p1	TGME49_311230-t26_1-p1 1xPhospho [S4280(100)]
	0.222182	0.738537	TGME49_234280-t26_1-p1	TGME49_234280-t26_1-p1 1xPhospho [S1031(100)]
	0.585454	0.736563	TGME49_294640-t26_1-p1	TGME49_294640-t26_1-p1 1xPhospho [S47(100)]
	-0.633367	0.734182	TGME49_201400-t26_1-p1	TGME49_201400-t26_1-p1 1xPhospho [S330(100)]
	-0.0803053	0.732672	TGME49_231640-t26_1-p1	TGME49_231640-t26_1-p1 1xPhospho [T62(100)]
	-0.480862	0.732068	TGME49_203370-t26_1-p1	TGME49_203370-t26_1-p1 1xPhospho [S557(100)]
	0.15815	0.731729	TGME49_247450-t26_1-p1	TGME49_247450-t26_1-p1 1xPhospho [S690(100)]
	-0.142012	0.726211	TGME49_253700-t26_1-p1	TGME49_253700-t26_1-p1 1xPhospho [S563(99.8)]
	-0.120969	0.722147	TGME49_247450-t26_1-p1	TGME49_247450-t26_1-p1 1xPhospho [S1015(100)]
	-0.267807	0.720926	TGME49_247450-t26_1-p1	TGME49_247450-t26_1-p1 1xPhospho [S872(92.7)]
	0.214662	0.720011	TGME49_247020-t26_1-p1	TGME49_247020-t26_1-p1 1xPhospho [S110(100)]
	0.145212	0.714768	TGME49_220900-t26_1-p1	TGME49_220900-t26_1-p1 1xPhospho [S97(100)]
	0.070997	0.71122	TGME49_208200-t26_1-p1	TGME49_208200-t26_1-p1 2xPhospho [T179(93.8); S]
	0.150852	0.710993	TGME49_203310-t26_1-p1	TGME49_203310-t26_1-p1 1xPhospho [S227(100)]
	0.663659	0.70658	TGME49_214090-t26_1-p1	TGME49_214090-t26_1-p1 1xPhospho [S940(100)]
	-0.11148	0.706285	TGME49_265530-t26_1-p1	TGME49_265530-t26_1-p1 1xPhospho [S471(100)]
	-0.0567982	0.706057	TGME49_310900-t26_1-p1	TGME49_310900-t26_1-p1 1xPhospho [S2031(100)]
	-0.122074	0.704639	TGME49_249030-t26_1-p1	TGME49_249030-t26_1-p1 1xPhospho [S62(100)]
	-0.401042	0.704332	TGME49_209210-t26_1-p1	TGME49_209210-t26_1-p1 1xPhospho [T34(100)]
	-0.183635	0.704018	TGME49_253820-t26_1-p1	TGME49_253820-t26_1-p1 1xPhospho [S8(100)]
	-0.156063	0.703312	TGME49_279320-t26_1-p1	TGME49_279320-t26_1-p1 1xPhospho [T1329(94.8)]
	-0.225776	0.703093	TGME49_226380-t26_1-p1	TGME49_226380-t26_1-p1 1xPhospho [S70(100)]
	-0.327029	0.700535	TGME49_313930-t26_1-p1	TGME49_313930-t26_1-p1 1xPhospho [S828(100)]
	0.536332	0.700408	TGME49_319930-t26_1-p1	TGME49_319930-t26_1-p1 1xPhospho [S322(99.9)]
	-0.19765	0.699892	TGME49_282090-t26_1-p1	TGME49_282090-t26_1-p1 1xPhospho [S107(99.8)]
	0.192587	0.699551	TGME49_305920-t26_1-p1	TGME49_305920-t26_1-p1 1xPhospho [S391(92.4)]
	0.428426	0.693124	TGME49_228150-t26_1-p1	TGME49_228150-t26_1-p1 1xPhospho [S1753(100)]
	-0.167471	0.691305	TGME49_268200-t26_1-p1	TGME49_268200-t26_1-p1 1xAcetyl [N-Term]; 1xPhospho [S10(94.6)]
	-0.203274	0.68976	TGME49_314480-t26_1-p1	TGME49_314480-t26_1-p1 1xPhospho [S646(100)]
	0.147868	0.687071	TGME49_269900-t26_1-p1	TGME49_269900-t26_1-p1 1xPhospho [S935(95)]
	0.245633	0.684699	TGME49_313370-t26_1-p1	TGME49_313370-t26_1-p1 1xPhospho [S1051(95.9)]
	-0.301496	0.683799	TGME49_264130-t26_1-p1	TGME49_264130-t26_1-p1 1xPhospho [S204(100)]
	-0.128134	0.68147	TGME49_228750-t26_1-p1	TGME49_228750-t26_1-p1 1xPhospho [S581(99.2)]
	-0.110737	0.680111	TGME49_269010-t26_1-p1	TGME49_269010-t26_1-p1 1xPhospho [T453(86.3)]
	0.133324	0.679905	TGME49_304970-t26_1-p1	TGME49_304970-t26_1-p1 1xPhospho [S1325(100)]
	0.24037	0.678966	TGME49_273560-t26_1-p1	TGME49_273560-t26_1-p1 1xPhospho [S1460(95.7)]
	-0.100445	0.677694	TGME49_275990-t26_1-p1	TGME49_275990-t26_1-p1 1xPhospho [S77(100)]
	0.190466	0.674874	TGME49_214090-t26_1-p1	TGME49_214090-t26_1-p1 1xPhospho [S871(100)]
	0.179732	0.673698	TGME49_206450-t26_1-p1	TGME49_206450-t26_1-p1 1xPhospho [S2994(95.1)]
	0.181809	0.672588	TGME49_213890-t26_1-p1	TGME49_213890-t26_1-p1 1xPhospho [S954(99.7)]
	0.0773326	0.672347	TGME49_313270-t26_1-p1	TGME49_313270-t26_1-p1 1xPhospho [S977(100)]
	0.235918	0.67165	TGME49_242090-t26_1-p1	TGME49_242090-t26_1-p1 1xPhospho [S239(100)]
	-0.0967597	0.669912	TGME49_271360-t26_1-p1	TGME49_271360-t26_1-p1 1xPhospho [S199(100)]
	-0.170415	0.663796	TGME49_304650-t26_1-p1	TGME49_304650-t26_1-p1 1xPhospho [S1943(99.7)]
	-0.17156	0.663766	TGME49_321300-t26_1-p1	TGME49_321300-t26_1-p1 1xPhospho [S170(99.5)]
	0.103393	0.662126	TGME49_227820-t26_1-p1	TGME49_227820-t26_1-p1 1xPhospho [S242(94.9)]
	-0.179004	0.659255	TGME49_216670-t26_1-p1	TGME49_216670-t26_1-p1 1xPhospho [T11(93.9)]
	0.0434155	0.655274	TGME49_271090-t26_1-p1	TGME49_271090-t26_1-p1 1xPhospho [S261(100)]
	-0.176207	0.654478	TGME49_236110-t26_1-p1	TGME49_236110-t26_1-p1 1xPhospho [S56(100)]
	-0.379285	0.652362	TGME49_240380-t26_1-p1	TGME49_240380-t26_1-p1 1xPhospho [S1836(100)]
	0.354515	0.646313	TGME49_257560-t26_1-p1	TGME49_257560-t26_1-p1 1xPhospho [S338(95.4)]
	0.146805	0.6462	TGME49_310900-t26_1-p1	TGME49_310900-t26_1-p1 1xPhospho [S842(100)]
	0.190645	0.644728	TGME49_307000-t26_1-p1	TGME49_307000-t26_1-p1 1xPhospho [S184(100)]
	-0.18008	0.642647	TGME49_294710-t26_1-p1	TGME49_294710-t26_1-p1 1xPhospho [S856(100)]
	-0.200257	0.638455	TGME49_206670-t26_1-p1	TGME49_206670-t26_1-p1 1xPhospho [S1786(100)]
	-0.13981	0.637176	TGME49_250330-t26_1-p1	TGME49_250330-t26_1-p1 1xPhospho [S219(100)]
	0.154759	0.637043	TGME49_201680-t26_1-p1	TGME49_201680-t26_1-p1 1xPhospho [S927(93)]
	-0.233712	0.631038	TGME49_313290-t26_1-p1	TGME49_313290-t26_1-p1 1xPhospho [S36(100)]
	-0.139848	0.630769	TGME49_310802-t26_1-p1	TGME49_310802-t26_1-p1 1xPhospho [S483(96.1)]
	-0.168298	0.626836	TGME49_212220-t26_1-p1	TGME49_212220-t26_1-p1 1xPhospho [S364(100)]
	-0.203274	0.626227	TGME49_263520-t26_1-p1	TGME49_263520-t26_1-p1 1xPhospho [S18(100)]
	-0.102101	0.625684	TGME49_205130-t26_1-p1	TGME49_205130-t26_1-p1 1xPhospho [S3609(100)]
	-0.310285	0.623183	TGME49_250820-t26_1-p1	TGME49_250820-t26_1-p1 1xPhospho [S1116(100)]
	0.349114	0.622475	TGME49_247440-t26_1-p1	TGME49_247440-t26_1-p1 1xPhospho [T80(100)]
	-0.15115	0.622386	TGME49_290620-t26_1-p1	TGME49_290620-t26_1-p1 1xPhospho [S831(100)]
	0.307863	0.622235	TGME49_209850-t26_1-p1	TGME49_209850-t26_1-p1 1xPhospho [S991(100)]
	0.135265	0.61797	TGME49_227900-t26_1-p1	TGME49_227900-t26_1-p1 1xPhospho [S265(92.3)]
	-0.0507069	0.617548	TGME49_250750-t26_1-p1	TGME49_250750-t26_1-p1 1xPhospho [S1073(100)]
	0.161296	0.614048	TGME49_243960-t26_1-p1	TGME49_243960-t26_1-p1 1xPhospho [S343(100)]
	0.123717	0.612666	TGME49_230940-t26_1-p1	TGME49_230940-t26_1-p1 1xPhospho [S58(100)]
	-0.116224	0.611216	TGME49_232080-t26_1-p1	TGME49_232080-t26_1-p1 1xPhospho [S990(100)]
	-0.180603	0.610179	TGME49_212090-t26_1-p1	TGME49_212090-t26_1-p1 1xPhospho [T628(100)]
	-0.234097	0.610008	TGME49_235340-t26_1-p1	TGME49_235340-t26_1-p1 1xPhospho [S69(100)]
	0.31308	0.604433	TGME49_209850-t26_1-p1	TGME49_209850-t26_1-p1 1xPhospho [S619(100)]; 1xPhospho [S668(100)]; 1xPhospho [S717(100)]; 1xPhospho [S766(100)]; 1xPhospho [S814(100)]; 1xPhospho [S862(100)]; 1xPhospho [S991(100)]; 1xPhospho [S1007(100)]
	-0.10598	0.60301	TGME49_259260-t26_1-p1	TGME49_259260-t26_1-p1 1xPhospho [T94(96.4)]
	-0.147898	0.599369	TGME49_224260-t26_1-p1	TGME49_224260-t26_1-p1 1xPhospho [S3325(100)]
	-0.117316	0.596871	TGME49_298610-t26_1-p1	TGME49_298610-t26_1-p1 1xPhospho [S98(100)]
	-0.33866	0.59617	TGME49_264640-t26_1-p1	TGME49_264640-t26_1-p1 1xPhospho [S79(98.7)]
	0.144054	0.596087	TGME49_214210-t26_1-p1	TGME49_214210-t26_1-p1 2xPhospho [S478(100); S481(100)]
	0.109229	0.595616	TGME49_275440-t26_1-p1	TGME49_275440-t26_1-p1 1xPhospho [S134(100)]
	-0.0839275	0.592463	TGME49_253820-t26_1-p1	TGME49_253820-t26_1-p1 1xPhospho [S8(93.9)]
	0.17789	0.587203	TGME49_202900-t26_1-p1	TGME49_202900-t26_1-p1 1xPhospho [S865(100)]
	-0.12873	0.582327	TGME49_262150-t26_1-p1	TGME49_262150-t26_1-p1 1xPhospho [S139(100)]
	0.0299398	0.582106	TGME49_240810-t26_1-p1	TGME49_240810-t26_1-p1 1xPhospho [S17(100)]
	-0.295791	0.581393	TGME49_283510-t26_1-p1	TGME49_283510-t26_1-p1 1xPhospho [T57(93.6)]
	-0.229391	0.577498	TGME49_244110-t26_1-p1	TGME49_244110-t26_1-p1 1xPhospho [S103(100)]
	-0.0991899	0.577264	TGME49_242070-t26_1-p1	TGME49_242070-t26_1-p1 1xPhospho [S94(100)]
	-0.180431	0.573062	TGME49_254940-t26_1-p1	TGME49_254940-t26_1-p1 1xPhospho [S1138(96)]
	-0.187583	0.572635	TGME49_314740-t26_1-p1	TGME49_314740-t26_1-p1 1xPhospho [T622(90)]
	0.20923	0.571404	TGME49_243200-t26_1-p1	TGME49_243200-t26_1-p1 1xPhospho [S252(100)]
	0.18983	0.568966	TGME49_301410-t26_1-p1	TGME49_301410-t26_1-p1 2xPhospho [S551(90.8); T/S]
	0.0932861	0.567595	TGME49_310900-t26_1-p1	TGME49_310900-t26_1-p1 1xPhospho [S877(100)]
	-0.19184	0.567498	TGME49_234970-t26_1-p1	TGME49_234970-t26_1-p1 1xPhospho [S935(96.1)]
	0.240294	0.567281	TGME49_214090-t26_1-p1	TGME49_214090-t26_1-p1 1xPhospho [T1257(91.7)]
	-0.0449539	0.563377	TGME49_211700-t26_1-p1	TGME49_211700-t26_1-p1 1xPhospho [S878(75.7)]
	-0.0740278	0.561346	TGME49_225560-t26_1-p1	TGME49_225560-t26_1-p1 1xPhospho [S300(91.7)]
	0.317166	0.560033	TGME49_202550-t26_1-p1	TGME49_202550-t26_1-p1 1xPhospho [T578(96.2)]
	0.336782	0.559616	TGME49_223940-t26_1-p1	TGME49_223940-t26_1-p1 1xPhospho [S153(100)]
	0.0298701	0.559353	TGME49_256980-t26_1-p1	TGME49_256980-t26_1-p1 1xPhospho [S496(100)]
	-0.103459	0.559217	TGME49_277710-t26_1-p1	TGME49_277710-t26_1-p1 1xPhospho [S140(100)]
	-0.102951	0.559142	TGME49_320080-t26_1-p1	TGME49_320080-t26_1-p1 1xPhospho [S1493(100)]
	-0.242474	0.558384	TGME49_278660-t26_1-p1	TGME49_278660-t26_1-p1 1xPhospho [S83(95.2)]
	0.107815	0.558304	TGME49_275440-t26_1-p1	TGME49_275440-t26_1-p1 1xPhospho [T128(100)]
	0.228333	0.55699	TGME49_214840-t26_1-p1	TGME49_214840-t26_1-p1 1xPhospho [S298(99.9)]
	-0.129207	0.556582	TGME49_275440-t26_1-p1	TGME49_275440-t26_1-p1 2xPhospho [S133(99.8); S144(100)]
	-0.162581	0.555571	TGME49_224260-t26_1-p1	TGME49_224260-t26_1-p1 1xPhospho [S2077(90.7)]
	-0.0422651	0.554999	TGME49_208730-t26_1-p1	TGME49_208730-t26_1-p1 1xPhospho [S319(100)]
	0.172057	0.553171	TGME49_203310-t26_1-p1	TGME49_203310-t26_1-p1 1xPhospho [S72(99.7)]
	-0.205896	0.552637	TGME49_239740-t26_1-p1	TGME49_239740-t26_1-p1 1xPhospho [S397(100)]
	0.100157	0.552634	TGME49_261490-t26_1-p1	TGME49_261490-t26_1-p1 1xPhospho [S1567(100)]
	-0.059524	0.552571	TGME49_260200-t26_1-p1	TGME49_260200-t26_1-p1 1xPhospho [S203(99.6)]
	-0.263237	0.552361	TGME49_264610-t26_1-p1	TGME49_264610-t26_1-p1 2xPhospho [S88(92.7); S94(92.7)]
	0.2096	0.550402	TGME49_206380-t26_1-p1	TGME49_206380-t26_1-p1 1xPhospho [S1226(100)]
	-0.645999	0.549071	TGME49_251840-t26_1-p1	TGME49_251840-t26_1-p1 1xPhospho [S414(95.4)]
	0.0893119	0.549032	TGME49_247450-t26_1-p1	TGME49_247450-t26_1-p1 1xPhospho [S1085(100)]
	0.0920042	0.547222	TGME49_208200-t26_1-p1	TGME49_208200-t26_1-p1 1xPhospho [S188(96.5)]
	-0.188598	0.546435	TGME49_290310-t26_1-p1	TGME49_290310-t26_1-p1 1xPhospho [S841(92.5)]
	-0.070536	0.545977	TGME49_311230-t26_1-p1	TGME49_311230-t26_1-p1 1xPhospho [S3302(92.9)]
	-0.242364	0.545437	TGME49_261650-t26_1-p1	TGME49_261650-t26_1-p1 1xPhospho [S660(100)]
	-0.134712	0.543455	TGME49_230850-t26_1-p1	TGME49_230850-t26_1-p1 1xPhospho [S89(99.7)]
	-0.521103	0.541888	TGME49_306300-t26_1-p1	TGME49_306300-t26_1-p1 1xPhospho [S1731(100)]
	-0.109618	0.540944	TGME49_269180-t26_1-p1	TGME49_269180-t26_1-p1 1xPhospho [S884(95.9)]
	0.288901	0.5402	TGME49_306660-t26_1-p1	TGME49_306660-t26_1-p1 1xPhospho [S3787(100)]
	0.188544	0.539353	TGME49_225230-t26_1-p1	TGME49_225230-t26_1-p1 1xPhospho [S20(100)]
	-0.491145	0.535905	TGME49_247520-t26_1-p1	TGME49_247520-t26_1-p1 2xPhospho [S76(100); S78(100)]
	-0.123303	0.53495	TGME49_313290-t26_1-p1	TGME49_313290-t26_1-p1 1xPhospho [S427(100)]
	-0.314616	0.53312	TGME49_290640-t26_1-p1	TGME49_290640-t26_1-p1 1xPhospho [S184(100)]
	0.413629	0.527614	TGME49_212210-t26_1-p1	TGME49_212210-t26_1-p1 2xPhospho [S158(99.5); S/T]
	-0.118505	0.527535	TGME49_311400-t26_1-p1	TGME49_311400-t26_1-p1 1xPhospho [S781(100)]
	0.0779089	0.527199	TGME49_255240-t26_1-p1	TGME49_255240-t26_1-p1 1xPhospho [S20(97.9)]
	0.114388	0.523543	TGME49_284645-t26_1-p1	TGME49_284645-t26_1-p1 1xPhospho [S1684(99.6)]
	0.513831	0.523363	TGME49_224530-t26_1-p1	TGME49_224530-t26_1-p1 1xPhospho [S138(99.7)]
	-0.0933572	0.522171	TGME49_257510-t26_1-p1	TGME49_257510-t26_1-p1 1xPhospho [S434(100)]
	-0.496284	0.520073	TGME49_308920-t26_1-p1	TGME49_308920-t26_1-p1 1xPhospho [S100(100)]
	0.245968	0.518695	TGME49_201400-t26_1-p1	TGME49_201400-t26_1-p1 2xPhospho [T160(100); S164(100)]
	0.424946	0.517598	TGME49_239410-t26_1-p1	TGME49_239410-t26_1-p1 1xPhospho [S623(99.4)]
	0.0953346	0.517061	TGME49_231640-t26_1-p1	TGME49_231640-t26_1-p1 2xPhospho [S68(91.5); T70(78.6)]
	0.0621451	0.516102	TGME49_275490-t26_1-p1	TGME49_275490-t26_1-p1 1xPhospho [S769(100)]
	-0.230429	0.513525	TGME49_231640-t26_1-p1	TGME49_231640-t26_1-p1 1xPhospho [T172(100)]
	-0.110549	0.511379	TGME49_254090-t26_1-p1	TGME49_254090-t26_1-p1 1xPhospho [S678(99.6)]
	-0.829296	0.503577	TGME49_293180-t26_1-p1	TGME49_293180-t26_1-p1 2xPhospho [S123(100); S126(100)]
	-0.061859	0.503554	TGME49_250750-t26_1-p1	TGME49_250750-t26_1-p1 1xPhospho [S1073(99.8)]
	-0.828761	0.502351	TGME49_232050-t26_1-p1	TGME49_232050-t26_1-p1 2xPhospho [S26(100); S27(100)]
	0.120875	0.501905	TGME49_220500-t26_1-p1	TGME49_220500-t26_1-p1 1xPhospho [S182(100)]
	0.167377	0.501175	TGME49_204490-t26_1-p1	TGME49_204490-t26_1-p1 1xPhospho [S253(99.6)]
	-0.159178	0.498096	TGME49_226380-t26_1-p1	TGME49_226380-t26_1-p1 1xPhospho [S70(100)]
	-0.091292	0.495789	TGME49_297720-t26_1-p1	TGME49_297720-t26_1-p1 1xPhospho [S199(100)]
	-0.134304	0.494675	TGME49_261520-t26_1-p1	TGME49_261520-t26_1-p1 1xPhospho [S599(100)]
	-0.167658	0.493803	TGME49_247040-t26_1-p1	TGME49_247040-t26_1-p1 1xPhospho [S176(100)]
	0.0887052	0.492052	TGME49_229750-t26_1-p1	TGME49_229750-t26_1-p1 1xPhospho [S111(100)]
	0.136362	0.491535	TGME49_261000-t26_1-p1	TGME49_261000-t26_1-p1 1xPhospho [S830(95.2)]
	0.066744	0.490085	TGME49_290640-t26_1-p1	TGME49_290640-t26_1-p1 1xPhospho [S168(100)]
	0.5364	0.4887	TGME49_227800-t26_1-p1	TGME49_227800-t26_1-p1 1xPhospho [S543(99.9)]
	0.0511552	0.488233	TGME49_290160-t26_1-p1	TGME49_290160-t26_1-p1 1xPhospho [S1011(97)]
	0.127926	0.486976	TGME49_243960-t26_1-p1	TGME49_243960-t26_1-p1 2xPhospho [S388(100); T/S]
	-0.058089	0.485289	TGME49_233710-t26_1-p1	TGME49_233710-t26_1-p1 1xPhospho [S125(100)]
	0.323013	0.485273	TGME49_209500-t26_1-p1	TGME49_209500-t26_1-p1 1xPhospho [S2491(99.5)]
	-0.0981172	0.483246	TGME49_224670-t26_1-p1	TGME49_224670-t26_1-p1 1xPhospho [S1676(100)]
	0.0471423	0.4815	TGME49_314390-t26_1-p1	TGME49_314390-t26_1-p1 1xPhospho [S501(100)]
	0.0616161	0.476981	TGME49_214990-t26_1-p1	TGME49_214990-t26_1-p1 1xPhospho [S2094(95)]
	0.104098	0.476511	TGME49_262950-t26_1-p1	TGME49_262950-t26_1-p1 1xPhospho [S167(100)]
	0.161877	0.472572	TGME49_226800-t26_1-p1	TGME49_226800-t26_1-p1 2xPhospho [T905(75.7); S908(99.8)]
	-0.182821	0.471022	TGME49_304650-t26_1-p1	TGME49_304650-t26_1-p1 1xPhospho [S817(100)]
	0.189094	0.46973	TGME49_298610-t26_1-p1	TGME49_298610-t26_1-p1 2xPhospho [S765(91.3); S/T]
	-0.197193	0.467978	TGME49_306400-t26_1-p1	TGME49_306400-t26_1-p1 2xPhospho [S1034(100); S1036(100)]
	-0.244085	0.466722	TGME49_311230-t26_1-p1	TGME49_311230-t26_1-p1 1xPhospho [S4577(100)]
	-0.083979	0.462977	TGME49_310900-t26_1-p1	TGME49_310900-t26_1-p1 1xPhospho [S1300(100)]
	0.41282	0.452689	TGME49_225000-t26_1-p1	TGME49_225000-t26_1-p1 1xPhospho [S577(99.3)]
	-0.134335	0.451035	TGME49_310060-t26_1-p1	TGME49_310060-t26_1-p1 1xPhospho [S163(100)]
	0.182517	0.449079	TGME49_228150-t26_1-p1	TGME49_228150-t26_1-p1 1xPhospho [S894(96.1)]
	0.067688	0.447984	TGME49_277740-t26_1-p1	TGME49_277740-t26_1-p1 1xPhospho [S101(99.3)]
	0.121566	0.446902	TGME49_231640-t26_1-p1	TGME49_231640-t26_1-p1 1xPhospho [S37(99.1)]
	0.262416	0.445856	TGME49_294960-t26_1-p1	TGME49_294960-t26_1-p1 1xPhospho [S35(100)]
	0.06926	0.444059	TGME49_318310-t26_1-p1	TGME49_318310-t26_1-p1 1xPhospho [S8(100)]
	-0.101727	0.434937	TGME49_224260-t26_1-p1	TGME49_224260-t26_1-p1 1xPhospho [S3325(100)]
	-0.116742	0.43398	TGME49_220900-t26_1-p1	TGME49_220900-t26_1-p1 1xPhospho [S403(100)]
	0.0340899	0.432219	TGME49_220900-t26_1-p1	TGME49_220900-t26_1-p1 1xPhospho [S73(100)]
	0.24044	0.431272	TGME49_240060-t26_1-p1	TGME49_240060-t26_1-p1 2xPhospho [T212(76.4); S/T]
	0.0838915	0.430699	TGME49_232780-t26_1-p1	TGME49_232780-t26_1-p1 1xPhospho [S697(100)]
	-0.15746	0.43064	TGME49_264820-t26_1-p1	TGME49_264820-t26_1-p1 1xPhospho [S89(99.9)]
	0.16062	0.428119	TGME49_254940-t26_1-p1	TGME49_254940-t26_1-p1 1xPhospho [S1428(100)]
	0.417114	0.427645	TGME49_314100-t26_1-p1	TGME49_314100-t26_1-p1 1xPhospho [T273(95.6)]
	-0.124465	0.425487	TGME49_309250-t26_1-p1	TGME49_309250-t26_1-p1 1xPhospho [S5(99.7)]
	-0.0822609	0.424735	TGME49_229630-t26_1-p1	TGME49_229630-t26_1-p1 1xPhospho [S4306(99.8)]
	-0.130909	0.424691	TGME49_236660-t26_1-p1	TGME49_236660-t26_1-p1 1xPhospho [S1101(100)]
	-0.0986051	0.423842	TGME49_241850-t26_1-p1	TGME49_241850-t26_1-p1 2xPhospho [S1954(100); S1958(100)]
	0.0798717	0.420936	TGME49_305800-t26_1-p1	TGME49_305800-t26_1-p1 1xPhospho [S276(99.8)]
	0.583204	0.420441	TGME49_202120-t26_1-p1	TGME49_202120-t26_1-p1 2xPhospho [S144(88); S151(99.4)]
	0.029437	0.42036	TGME49_306540-t26_1-p1	TGME49_306540-t26_1-p1 1xPhospho [S115(100)]
	0.28101	0.416071	TGME49_207830-t26_1-p1	TGME49_207830-t26_1-p1 2xPhospho [S54(95.6); S57(97)]
	0.0551744	0.412502	TGME49_206590-t26_1-p1	TGME49_206590-t26_1-p1 1xPhospho [S86(99.5)]
	-0.264746	0.41105	TGME49_254000-t26_1-p1	TGME49_254000-t26_1-p1 1xPhospho [S311(95.1)]
	0.048242	0.407198	TGME49_230940-t26_1-p1	TGME49_230940-t26_1-p1 2xPhospho [S364(100); S365(100)]
	0.0933425	0.402077	TGME49_229360-t26_1-p1	TGME49_229360-t26_1-p1 2xPhospho [S188(100); S196(100)]
	0.0666529	0.401181	TGME49_270900-t26_1-p1	TGME49_270900-t26_1-p1 1xPhospho [S50(100)]
	0.23985	0.398654	TGME49_279330-t26_1-p1	TGME49_279330-t26_1-p1 1xPhospho [S15(100)]
	-0.236139	0.395709	TGME49_240570-t26_1-p1	TGME49_240570-t26_1-p1 1xPhospho [S484(100)]
	0.059608	0.392784	TGME49_311470-t26_1-p1	TGME49_311470-t26_1-p1 1xPhospho [S1301(99.9)]
	-0.0959282	0.387436	TGME49_220900-t26_1-p1	TGME49_220900-t26_1-p1 1xPhospho [S97(100)]
	-0.521572	0.387422	TGME49_251840-t26_1-p1	TGME49_251840-t26_1-p1 1xPhospho [S454(100)]
	0.0934566	0.384113	TGME49_213900-t26_1-p1	TGME49_213900-t26_1-p1 1xPhospho [T824(100)]
	-0.20283	0.382576	TGME49_248700-t26_1-p1	TGME49_248700-t26_1-p1 1xPhospho [S250(97.8)]
	-0.07757	0.379376	TGME49_206450-t26_1-p1	TGME49_206450-t26_1-p1 1xPhospho [S1850(99.9)]
	0.143043	0.376227	TGME49_211040-t26_1-p1	TGME49_211040-t26_1-p1 1xPhospho [S49(97.4)]
	-0.114968	0.372787	TGME49_218300-t26_1-p1	TGME49_218300-t26_1-p1 1xPhospho [S365(99.6)]
	-0.307263	0.372554	TGME49_245730-t26_1-p1	TGME49_245730-t26_1-p1 1xPhospho [S1167(100)]
	0.193715	0.370949	TGME49_235470-t26_1-p1	TGME49_235470-t26_1-p1 1xPhospho [S21(95)]
	-0.141171	0.36918	TGME49_253440-t26_1-p1	TGME49_253440-t26_1-p1 1xPhospho [S1440(100)]
	0.0521921	0.368273	TGME49_206670-t26_1-p1	TGME49_206670-t26_1-p1 1xPhospho [S1878(99.8)]
	0.363142	0.3679	TGME49_230140-t26_1-p1	TGME49_230140-t26_1-p1 1xPhospho [S245(95.1)]
	0.3396	0.36755	TGME49_268570-t26_1-p1	TGME49_268570-t26_1-p1 2xPhospho [S368(100); S370(100)]
	0.191973	0.363549	TGME49_316650-t26_1-p1	TGME49_316650-t26_1-p1 2xPhospho [S293(90.5); S296(91.4)]
	0.427043	0.36348	TGME49_253440-t26_1-p1	TGME49_253440-t26_1-p1 1xPhospho [S571(100)]
	0.042609	0.361319	TGME49_247648-t26_1-p1	TGME49_247648-t26_1-p1 1xPhospho [S67(94.2)]
	0.143456	0.359749	TGME49_294710-t26_1-p1	TGME49_294710-t26_1-p1 1xPhospho [S1028(100)]
	-0.124032	0.359565	TGME49_247450-t26_1-p1	TGME49_247450-t26_1-p1 1xPhospho [S544(100)]
	-0.104969	0.359225	TGME49_206450-t26_1-p1	TGME49_206450-t26_1-p1 1xPhospho [S2211(100)]
	0.173261	0.358257	TGME49_277000-t26_1-p1	TGME49_277000-t26_1-p1 1xPhospho [S95(100)]
	-0.228691	0.357584	TGME49_202550-t26_1-p1	TGME49_202550-t26_1-p1 1xPhospho [S1292(100)]
	-0.125253	0.356825	TGME49_301270-t26_1-p1	TGME49_301270-t26_1-p1 1xPhospho [S1780(100)]
	0.290715	0.356289	TGME49_264130-t26_1-p1	TGME49_264130-t26_1-p1 1xPhospho [S204(100)]
	-0.16173	0.354232	TGME49_209450-t26_1-p1	TGME49_209450-t26_1-p1 1xPhospho [S344(100)]
	-0.0554147	0.353605	TGME49_249440-t26_1-p1	TGME49_249440-t26_1-p1 1xPhospho [S407(100)]
	0.129931	0.35356	TGME49_246340-t26_1-p1	TGME49_246340-t26_1-p1 1xPhospho [S182(100)]
	0.0764217	0.353167	TGME49_216670-t26_1-p1	TGME49_216670-t26_1-p1 1xPhospho [S259(95.9)]
	0.106067	0.352446	TGME49_264820-t26_1-p1	TGME49_264820-t26_1-p1 1xPhospho [S115(100)]
	0.26586	0.34811	TGME49_239410-t26_1-p1	TGME49_239410-t26_1-p1 1xPhospho [S74(100)]
	0.348271	0.345932	TGME49_231640-t26_1-p1	TGME49_231640-t26_1-p1 1xPhospho [T80(96.2)]
	-0.372361	0.345161	TGME49_251840-t26_1-p1	TGME49_251840-t26_1-p1 1xPhospho [T137(89.2)]
	-0.289047	0.344062	TGME49_212820-t26_1-p1	TGME49_212820-t26_1-p1 1xPhospho [S410(91.9)]
	0.0789401	0.340421	TGME49_290640-t26_1-p1	TGME49_290640-t26_1-p1 1xPhospho [S118(100)]
	0.0718479	0.340037	TGME49_311230-t26_1-p1	TGME49_311230-t26_1-p1 1xPhospho [S3302(94.8)]
	0.065574	0.33972	TGME49_294930-t26_1-p1	TGME49_294930-t26_1-p1 1xPhospho [S88(99.7)]
	-0.133045	0.339227	TGME49_232800-t26_1-p1	TGME49_232800-t26_1-p1 1xPhospho [S539(93.8)]
	0.330768	0.338059	TGME49_224870-t26_1-p1	TGME49_224870-t26_1-p1 1xPhospho [S3237(93)]
	0.0643383	0.335598	TGME49_202890-t26_1-p1	TGME49_202890-t26_1-p1 1xPhospho [S132(100)]
	-0.0621696	0.335297	TGME49_269010-t26_1-p1	TGME49_269010-t26_1-p1 1xPhospho [S498(99.7)]
	-0.050814	0.335198	TGME49_263520-t26_1-p1	TGME49_263520-t26_1-p1 2xPhospho [S14(100); S18(100)]
	-0.10344	0.334386	TGME49_236840-t26_1-p1	TGME49_236840-t26_1-p1 1xPhospho [S329(99.9)]
	0.134961	0.333594	TGME49_250330-t26_1-p1	TGME49_250330-t26_1-p1 1xPhospho [S219(100)]
	0.116528	0.33317	TGME49_295060-t26_1-p1	TGME49_295060-t26_1-p1 1xPhospho [S13(94.7)]
	0.325636	0.327997	TGME49_291980-t26_1-p1	TGME49_291980-t26_1-p1 1xPhospho [S116(100)]
	0.0622608	0.327424	TGME49_278960-t26_1-p1	TGME49_278960-t26_1-p1 1xPhospho [S12(100)]
	-0.0803978	0.324602	TGME49_224660-t26_1-p1	TGME49_224660-t26_1-p1 1xPhospho [S565(99.7)]
	0.316479	0.322873	TGME49_291820-t26_1-p1	TGME49_291820-t26_1-p1 1xPhospho [S155(95.9)]
	-0.110741	0.322274	TGME49_224260-t26_1-p1	TGME49_224260-t26_1-p1 1xPhospho [S1148(100)]
	-0.215185	0.319622	TGME49_236970-t26_1-p1	TGME49_236970-t26_1-p1 1xPhospho [S2311(95.7)]
	0.0626332	0.318742	TGME49_240060-t26_1-p1	TGME49_240060-t26_1-p1 1xPhospho [S274(100)]
	0.127057	0.318694	TGME49_227650-t26_1-p1	TGME49_227650-t26_1-p1 1xPhospho [S190(91.7)]
	0.0288739	0.318579	TGME49_204120-t26_1-p1	TGME49_204120-t26_1-p1 1xPhospho [S416(100)]
	0.100322	0.3101	TGME49_232050-t26_1-p1	TGME49_232050-t26_1-p1 2xPhospho [S73(100); S81(100)]
	0.0440528	0.307302	TGME49_273560-t26_1-p1	TGME49_273560-t26_1-p1 1xPhospho [S791(100)]
	-0.0616213	0.30566	TGME49_290620-t26_1-p1	TGME49_290620-t26_1-p1 1xPhospho [S1955(93.7)]
	0.1347	0.304198	TGME49_304650-t26_1-p1	TGME49_304650-t26_1-p1 2xPhospho [S1759(96.1); S1761(79.2)]
	0.0986497	0.300427	TGME49_254940-t26_1-p1	TGME49_254940-t26_1-p1 1xPhospho [S1149(100)]
	0.315312	0.299339	TGME49_208450-t26_1-p1	TGME49_208450-t26_1-p1 1xPhospho [S166(89.8)]
	0.0473622	0.299044	TGME49_247450-t26_1-p1	TGME49_247450-t26_1-p1 1xPhospho [S79(100)]
	0.0866417	0.295125	TGME49_261520-t26_1-p1	TGME49_261520-t26_1-p1 1xPhospho [S599(97.4)]
	0.084678	0.294546	TGME49_313270-t26_1-p1	TGME49_313270-t26_1-p1 1xPhospho [S2379(94.2)]
	-0.265313	0.292616	TGME49_258080-t26_1-p1	TGME49_258080-t26_1-p1 2xPhospho [S50(100); S52(100)]
	0.30082	0.292296	TGME49_226570-t26_1-p1	TGME49_226570-t26_1-p1 3xPhospho [S43(92.9); S56(82.2); T61(78.6)]
	0.0272071	0.290338	TGME49_289880-t26_1-p1	TGME49_289880-t26_1-p1 1xPhospho [S172(96.8)]
	0.0491806	0.288252	TGME49_287170-t26_1-p1	TGME49_287170-t26_1-p1 1xPhospho [S217(100)]
	0.0306384	0.288147	TGME49_235130-t26_1-p1	TGME49_235130-t26_1-p1 1xPhospho [S460(100)]
	-0.293155	0.284831	TGME49_272030-t26_1-p1	TGME49_272030-t26_1-p1 1xPhospho [S585(93.1)]
	-0.064744	0.28189	TGME49_220510-t26_1-p1	TGME49_220510-t26_1-p1 1xPhospho [S548(89.4)]
	0.0921702	0.281127	TGME49_264780-t26_1-p1	TGME49_264780-t26_1-p1 1xPhospho [T168(96.4)]
	0.061531	0.279513	TGME49_311860-t26_1-p1	TGME49_311860-t26_1-p1 1xPhospho [S2662(100)]
	-0.0396044	0.278764	TGME49_220510-t26_1-p1	TGME49_220510-t26_1-p1 1xPhospho [S42(100)]
	-0.0233381	0.274704	TGME49_319610-t26_1-p1	TGME49_319610-t26_1-p1 1xPhospho [S404(81.1)]
	-0.0582698	0.273734	TGME49_206580-t26_1-p1	TGME49_206580-t26_1-p1 1xPhospho [S4042(99.7)]
	-0.102747	0.273162	TGME49_313370-t26_1-p1	TGME49_313370-t26_1-p1 1xPhospho [S464(99.5)]
	-0.0768248	0.272843	TGME49_313270-t26_1-p1	TGME49_313270-t26_1-p1 1xPhospho [S1047(100)]
	0.149732	0.270473	TGME49_233190-t26_1-p1	TGME49_233190-t26_1-p1 2xPhospho [S276(100); S284(100)]
	-0.225082	0.26805	TGME49_203310-t26_1-p1	TGME49_203310-t26_1-p1 1xPhospho [S107(100)]
	0.262464	0.265561	TGME49_228660-t26_1-p1	TGME49_228660-t26_1-p1 3xPhospho [S1175(100); S1182(100); S1187(100)]
	0.0696486	0.2655	TGME49_311230-t26_1-p1	TGME49_311230-t26_1-p1 1xPhospho [S4646(100)]
	0.103811	0.264781	TGME49_220900-t26_1-p1	TGME49_220900-t26_1-p1 1xPhospho [S220(100)]
	-0.0546247	0.262484	TGME49_220900-t26_1-p1	TGME49_220900-t26_1-p1 1xPhospho [S43(100)]
	-0.111074	0.26165	TGME49_214990-t26_1-p1	TGME49_214990-t26_1-p1 1xPhospho [S1827(93.9)]
	-0.108906	0.260557	TGME49_230190-t26_1-p1	TGME49_230190-t26_1-p1 1xPhospho [S22(100)]
	0.107844	0.257916	TGME49_260540-t26_1-p1	TGME49_260540-t26_1-p1 2xPhospho [S461(94.5); S465(100)]
	-0.116463	0.256781	TGME49_270930-t26_1-p1	TGME49_270930-t26_1-p1 1xPhospho [S2853(89.9)]
	0.552189	0.256204	TGME49_315270-t26_1-p1	TGME49_315270-t26_1-p1 1xPhospho [T330(84.8)]
	-0.0641507	0.250965	TGME49_226780-t26_1-p1	TGME49_226780-t26_1-p1 1xPhospho [S1253(100)]
	-0.44181	0.249639	TGME49_245550-t26_1-p1	TGME49_245550-t26_1-p1 1xPhospho [S158(99.9)]
	-0.26754	0.249339	TGME49_212210-t26_1-p1	TGME49_212210-t26_1-p1 1xPhospho [S158(95.6)]
	0.0706927	0.249253	TGME49_285710-t26_1-p1	TGME49_285710-t26_1-p1 1xPhospho [S132(100)]
	0.0513608	0.249117	TGME49_314480-t26_1-p1	TGME49_314480-t26_1-p1 1xPhospho [S646(95.3)]
	0.0445506	0.243177	TGME49_278750-t26_1-p1	TGME49_278750-t26_1-p1 1xPhospho [S154(91.7)]
	-0.0505376	0.238609	TGME49_250820-t26_1-p1	TGME49_250820-t26_1-p1 2xPhospho [S541(93.2); S546(100)]
	0.10525	0.238457	TGME49_221500-t26_1-p1	TGME49_221500-t26_1-p1 1xPhospho [S622(100)]
	-0.0991558	0.237196	TGME49_287970-t26_1-p1	TGME49_287970-t26_1-p1 1xPhospho [S968(92.5)]
	-0.0610075	0.233816	TGME49_290310-t26_1-p1	TGME49_290310-t26_1-p1 1xPhospho [S1728(100)]
	-0.23769	0.233492	TGME49_264870-t26_1-p1	TGME49_264870-t26_1-p1 1xPhospho [S81(99.7)]
	-0.274388	0.230491	TGME49_226570-t26_1-p1	TGME49_226570-t26_1-p1 2xPhospho [S43(100); S48(100)]
	0.0378148	0.227216	TGME49_279320-t26_1-p1	TGME49_279320-t26_1-p1 1xPhospho [S795(100)]
	0.101415	0.224987	TGME49_264780-t26_1-p1	TGME49_264780-t26_1-p1 1xPhospho [S169(99.9)]
	0.0643187	0.224954	TGME49_313590-t26_1-p1	TGME49_313590-t26_1-p1 1xPhospho [S1533(100)]
	-0.0522872	0.221929	TGME49_294610-t26_1-p1	TGME49_294610-t26_1-p1 1xPhospho [S183(100)]
	-0.0408627	0.221728	TGME49_292020-t26_1-p1	TGME49_292020-t26_1-p1 1xPhospho [S7524(100)]
	0.0429606	0.220908	TGME49_286790-t26_1-p1	TGME49_286790-t26_1-p1 1xPhospho [S301(100)]
	-0.0667431	0.220864	TGME49_205320-t26_1-p1	TGME49_205320-t26_1-p1 1xPhospho [T339(99.9)]
	-0.17913	0.215606	TGME49_235470-t26_1-p1	TGME49_235470-t26_1-p1 1xPhospho [S21(96.8)]
	0.0716142	0.21559	TGME49_232050-t26_1-p1	TGME49_232050-t26_1-p1 1xPhospho [S105(91)]
	0.132259	0.2153	TGME49_316650-t26_1-p1	TGME49_316650-t26_1-p1 1xPhospho [S39(100)]
	0.0420599	0.214492	TGME49_294710-t26_1-p1	TGME49_294710-t26_1-p1 1xPhospho [S516(100)]
	-0.174564	0.214232	TGME49_225690-t26_1-p1	TGME49_225690-t26_1-p1 1xPhospho [T237(100)]
	0.178199	0.211319	TGME49_230140-t26_1-p1	TGME49_230140-t26_1-p1 2xPhospho [S165(100); S179(100)]
	-0.0500686	0.208039	TGME49_214270-t26_1-p1	TGME49_214270-t26_1-p1 1xPhospho [S300(100)]
	0.112454	0.207507	TGME49_214270-t26_1-p1	TGME49_214270-t26_1-p1 1xPhospho [S300(100)]
	-0.0235962	0.205689	TGME49_308810-t26_1-p1	TGME49_308810-t26_1-p1 1xPhospho [S239(91.6)]
	-0.0372223	0.204428	TGME49_206450-t26_1-p1	TGME49_206450-t26_1-p1 1xPhospho [S2994(100)]
	-0.0701439	0.20329	TGME49_295610-t26_1-p1	TGME49_295610-t26_1-p1 1xPhospho [S804(100)]
	-0.0181871	0.198758	TGME49_313270-t26_1-p1	TGME49_313270-t26_1-p1 1xPhospho [S2295(100)]
	0.0635389	0.198735	TGME49_234970-t26_1-p1	TGME49_234970-t26_1-p1 1xPhospho [T1031(99.7)]
	-0.0609936	0.198038	TGME49_313270-t26_1-p1	TGME49_313270-t26_1-p1 1xPhospho [S1047(100)]
	-0.0355717	0.197308	TGME49_318310-t26_1-p1	TGME49_318310-t26_1-p1 1xPhospho [S8(100)]
	-0.0221126	0.195932	TGME49_313270-t26_1-p1	TGME49_313270-t26_1-p1 1xPhospho [S1729(100)]
	-0.0524785	0.19159	TGME49_214090-t26_1-p1	TGME49_214090-t26_1-p1 1xPhospho [S983(100)]
	0.0406809	0.18941	TGME49_220900-t26_1-p1	TGME49_220900-t26_1-p1 1xPhospho [S381(99.8)]
	-0.0160329	0.187791	TGME49_298610-t26_1-p1	TGME49_298610-t26_1-p1 1xPhospho [S1797(100)]
	-0.0598533	0.187624	TGME49_270060-t26_1-p1	TGME49_270060-t26_1-p1 1xPhospho [S315(100)]
	-0.126039	0.187251	TGME49_271380-t26_1-p1	TGME49_271380-t26_1-p1 1xPhospho [S221(100)]
	-0.0563581	0.186514	TGME49_246510-t26_1-p1	TGME49_246510-t26_1-p1 1xPhospho [S15(95.3)]
	0.0524618	0.185549	TGME49_243960-t26_1-p1	TGME49_243960-t26_1-p1 1xPhospho [T438(100)]
	-0.30177	0.181377	TGME49_246940-t26_1-p1	TGME49_246940-t26_1-p1 1xPhospho [S107(100)]
	-0.0574155	0.178897	TGME49_269180-t26_1-p1	TGME49_269180-t26_1-p1 1xPhospho [S1783(99.8)]
	0.0926629	0.178629	TGME49_206670-t26_1-p1	TGME49_206670-t26_1-p1 1xPhospho [S1814(100)]
	-0.0666859	0.177996	TGME49_300270-t26_1-p1	TGME49_300270-t26_1-p1 1xPhospho [S348(100)]
	0.017339	0.173959	TGME49_286270-t26_1-p1	TGME49_286270-t26_1-p1 1xPhospho [S1736(100)]
	0.215377	0.173527	TGME49_231630-t26_1-p1	TGME49_231630-t26_1-p1 1xPhospho [S386(90.9)]
	0.0219063	0.173499	TGME49_320430-t26_1-p1	TGME49_320430-t26_1-p1 1xPhospho [S12(100)]
	0.0302112	0.17198	TGME49_318690-t26_1-p1	TGME49_318690-t26_1-p1 1xPhospho [S397(94)]
	0.0560225	0.17052	TGME49_230940-t26_1-p1	TGME49_230940-t26_1-p1 1xPhospho [S619(100)]
	0.0462541	0.166353	TGME49_287170-t26_1-p1	TGME49_287170-t26_1-p1 3xPhospho [S269(88); S278(87.8); S282(87.8)]
	-0.0249047	0.16361	TGME49_261680-t26_1-p1	TGME49_261680-t26_1-p1 1xPhospho [S70(100)]
	-0.303189	0.162812	TGME49_316340-t26_1-p1	TGME49_316340-t26_1-p1 1xPhospho [T96(100)]
	-0.0609232	0.162655	TGME49_203310-t26_1-p1	TGME49_203310-t26_1-p1 1xPhospho [T90(100)]
	0.0498299	0.160837	TGME49_234470-t26_1-p1	TGME49_234470-t26_1-p1 1xPhospho [S228(99.9)]
	-0.0227694	0.158479	TGME49_287180-t26_1-p1	TGME49_287180-t26_1-p1 1xPhospho [T2159(100)]
	0.0414981	0.158301	TGME49_273090-t26_1-p1	TGME49_273090-t26_1-p1 1xPhospho [S10(100)]
	-0.0748717	0.157786	TGME49_311400-t26_1-p1	TGME49_311400-t26_1-p1 1xPhospho [S775(100)]
	-0.0763427	0.156448	TGME49_287170-t26_1-p1	TGME49_287170-t26_1-p1 1xPhospho [S257(100)]
	-0.0377797	0.156246	TGME49_214990-t26_1-p1	TGME49_214990-t26_1-p1 1xPhospho [S2017(100)]
	0.0359415	0.15362	TGME49_278440-t26_1-p1	TGME49_278440-t26_1-p1 1xPhospho [S2386(96.9)]
	-0.0224901	0.152097	TGME49_220320-t26_1-p1	TGME49_220320-t26_1-p1 1xPhospho [S207(94.9)]
	-0.0400605	0.15105	TGME49_309250-t26_1-p1	TGME49_309250-t26_1-p1 1xPhospho [S1792(90.9)]
	0.0537839	0.148023	TGME49_281900-t26_1-p1	TGME49_281900-t26_1-p1 1xPhospho [S689(95.3)]
	0.0364122	0.147683	TGME49_219250-t26_1-p1	TGME49_219250-t26_1-p1 1xPhospho [S790(100)]
	0.0763982	0.147471	TGME49_267720-t26_1-p1	TGME49_267720-t26_1-p1 1xPhospho [S74(99.8)]
	-0.025983	0.147408	TGME49_286450-t26_1-p1	TGME49_286450-t26_1-p1 1xPhospho [S105(100)]
	-0.0189862	0.145177	TGME49_216430-t26_1-p1	TGME49_216430-t26_1-p1 1xPhospho [S851(100)]
	-0.0434849	0.144786	TGME49_288030-t26_1-p1	TGME49_288030-t26_1-p1 1xPhospho [S225(100)]
	-0.0558022	0.144391	TGME49_220320-t26_1-p1	TGME49_220320-t26_1-p1 2xPhospho [S207(96.1); S/T]
	0.019352	0.143464	TGME49_257090-t26_1-p1	TGME49_257090-t26_1-p1 1xPhospho [S357(100)]
	0.0114366	0.141896	TGME49_294630-t26_1-p1	TGME49_294630-t26_1-p1 1xPhospho [S12(100)]
	-0.0967352	0.140079	TGME49_265250-t26_1-p1	TGME49_265250-t26_1-p1 1xPhospho [T570(88.7)]
	-0.0303045	0.139834	TGME49_294710-t26_1-p1	TGME49_294710-t26_1-p1 1xPhospho [S644(100)]
	-0.026451	0.13708	TGME49_279320-t26_1-p1	TGME49_279320-t26_1-p1 1xPhospho [S3466(94.8)]
	-0.0585318	0.135908	TGME49_254210-t26_1-p1	TGME49_254210-t26_1-p1 1xPhospho [S965(77.4)]
	-0.0141151	0.13544	TGME49_308890-t26_1-p1	TGME49_308890-t26_1-p1 1xPhospho [S1221(100)]
	-0.0274184	0.135243	TGME49_269180-t26_1-p1	TGME49_269180-t26_1-p1 1xPhospho [S1746(100)]
	0.0665012	0.135151	TGME49_304970-t26_1-p1	TGME49_304970-t26_1-p1 1xPhospho [T415(87.2)]
	0.0989817	0.131916	TGME49_269180-t26_1-p1	TGME49_269180-t26_1-p1 1xPhospho [S1798(100)]
	0.0635631	0.131193	TGME49_224260-t26_1-p1	TGME49_224260-t26_1-p1 1xPhospho [S849(99.8)]
	0.0521574	0.13056	TGME49_253750-t26_1-p1	TGME49_253750-t26_1-p1 1xPhospho [S5626(100)]
	-0.102623	0.130166	TGME49_217680-t26_1-p1	TGME49_217680-t26_1-p1 1xPhospho [S265(97.5)]
	0.0825517	0.129132	TGME49_201130-t26_1-p1	TGME49_201130-t26_1-p1 1xPhospho [S237(100)]
	-0.113226	0.128337	TGME49_269180-t26_1-p1	TGME49_269180-t26_1-p1 1xPhospho [S1758(100)]
	-0.0146485	0.125314	TGME49_310900-t26_1-p1	TGME49_310900-t26_1-p1 1xPhospho [T107(79.9)]
	0.146754	0.123839	TGME49_258480-t26_1-p1	TGME49_258480-t26_1-p1 1xPhospho [S1364(100)]
	-0.087465	0.122829	TGME49_209850-t26_1-p1	TGME49_209850-t26_1-p1 2xPhospho [S1351(100); S1353(94.7)]
	0.134266	0.12175	TGME49_316680-t26_1-p1	TGME49_316680-t26_1-p1 1xPhospho [S2458(93.1)]
	-0.0172182	0.121186	TGME49_311230-t26_1-p1	TGME49_311230-t26_1-p1 1xPhospho [S3215(99.8)]
	-0.0224809	0.119818	TGME49_206670-t26_1-p1	TGME49_206670-t26_1-p1 1xPhospho [S1568(100)]
	0.0484547	0.118315	TGME49_261500-t26_1-p1	TGME49_261500-t26_1-p1 1xPhospho [S419(99.8)]
	-0.054815	0.116295	TGME49_227270-t26_1-p1	TGME49_227270-t26_1-p1 1xPhospho [S294(99.7)]
	0.0732838	0.114885	TGME49_234610-t26_1-p1	TGME49_234610-t26_1-p1 1xPhospho [S48(100)]
	-0.0505959	0.109554	TGME49_238880-t26_1-p1	TGME49_238880-t26_1-p1 1xPhospho [S2557(91.2)]
	-0.0512219	0.109493	TGME49_220090-t26_1-p1	TGME49_220090-t26_1-p1 1xPhospho [S189(93.3)]
	-0.0811978	0.108809	TGME49_288680-t26_1-p1	TGME49_288680-t26_1-p1 1xPhospho [T328(100)]
	0.0354324	0.106795	TGME49_268590-t26_1-p1	TGME49_268590-t26_1-p1 1xPhospho [T65(97.7)]
	-0.012651	0.106585	TGME49_247450-t26_1-p1	TGME49_247450-t26_1-p1 1xPhospho [S345(100)]
	-0.0405293	0.105084	TGME49_264420-t26_1-p1	TGME49_264420-t26_1-p1 1xPhospho [S1587(100)]
	-0.0271789	0.104232	TGME49_214970-t26_1-p1	TGME49_214970-t26_1-p1 1xPhospho [S21(100)]
	0.0395231	0.101637	TGME49_310950-t26_1-p1	TGME49_310950-t26_1-p1 1xPhospho [T815(85.2)]
	-0.0200972	0.101116	TGME49_216430-t26_1-p1	TGME49_216430-t26_1-p1 1xPhospho [S1685(91.8)]
	0.0758435	0.100775	TGME49_236970-t26_1-p1	TGME49_236970-t26_1-p1 1xPhospho [S2311(100)]
	-0.0495453	0.0999596	TGME49_269700-t26_1-p1	TGME49_269700-t26_1-p1 1xPhospho [S166(88.9)]
	-0.106934	0.0993511	TGME49_315760-t26_1-p1	TGME49_315760-t26_1-p1 1xPhospho [S2307(98.7)]
	-0.0475578	0.0973821	TGME49_320100-t26_1-p1	TGME49_320100-t26_1-p1 3xPhospho [T546(98.2); S551(99.8); S555(100)]
	0.0135065	0.0956622	TGME49_267100-t26_1-p1	TGME49_267100-t26_1-p1 1xPhospho [S447(100)]
	-0.0219906	0.0929405	TGME49_260220-t26_1-p1	TGME49_260220-t26_1-p1 1xPhospho [T874(100)]
	-0.0554829	0.0926976	TGME49_313370-t26_1-p1	TGME49_313370-t26_1-p1 2xPhospho [S464(100); S484(99.3)]
	-0.032042	0.0923704	TGME49_270930-t26_1-p1	TGME49_270930-t26_1-p1 1xPhospho [S2428(100)]
	-0.022433	0.0920382	TGME49_313270-t26_1-p1	TGME49_313270-t26_1-p1 1xPhospho [S1914(93.2)]
	0.0307798	0.091308	TGME49_281580-t26_1-p1	TGME49_281580-t26_1-p1 1xPhospho [S263(100)]
	0.0167946	0.0894943	TGME49_202490-t26_1-p1	TGME49_202490-t26_1-p1 1xPhospho [S57(100)]
	-0.0407934	0.0876987	TGME49_212820-t26_1-p1	TGME49_212820-t26_1-p1 1xPhospho [S745(100)]
	-0.0385785	0.0876498	TGME49_304650-t26_1-p1	TGME49_304650-t26_1-p1 1xPhospho [S1850(77.1)]
	0.0172651	0.0862489	TGME49_309250-t26_1-p1	TGME49_309250-t26_1-p1 1xPhospho [S854(77.6)]
	-0.0208906	0.0852779	TGME49_306400-t26_1-p1	TGME49_306400-t26_1-p1 1xPhospho [S1079(100)]
	0.0160333	0.0845775	TGME49_254220-t26_1-p1	TGME49_254220-t26_1-p1 1xPhospho [S116(100)]
	0.0170844	0.0830761	TGME49_320430-t26_1-p1	TGME49_320430-t26_1-p1 1xPhospho [S508(100)]
	-0.00917077	0.0808035	TGME49_298610-t26_1-p1	TGME49_298610-t26_1-p1 1xPhospho [S616(99.1)]
	-0.00887775	0.0807113	TGME49_232370-t26_1-p1	TGME49_232370-t26_1-p1 1xPhospho [S252(100)]
	-0.0301792	0.0803739	TGME49_294610-t26_1-p1	TGME49_294610-t26_1-p1 1xPhospho [S144(100)]
	-0.0480223	0.0781266	TGME49_237520-t26_1-p1	TGME49_237520-t26_1-p1 1xPhospho [S100(100)]
	-0.0124676	0.0760137	TGME49_226810-t26_1-p1	TGME49_226810-t26_1-p1 1xPhospho [S2085(99.5)]
	-0.0202136	0.0732396	TGME49_216000-t26_1-p1	TGME49_216000-t26_1-p1 1xPhospho [T328(92.5)]
	0.026036	0.072311	TGME49_250700-t26_1-p1	TGME49_250700-t26_1-p1 1xPhospho [S609(100)]
	-0.0148777	0.0694556	TGME49_218960-t26_1-p1	TGME49_218960-t26_1-p1 1xPhospho [S2231(100)]
	0.0401378	0.0678071	TGME49_264610-t26_1-p1	TGME49_264610-t26_1-p1 1xPhospho [S90(99.7)]
	0.00527648	0.0663135	TGME49_313270-t26_1-p1	TGME49_313270-t26_1-p1 1xPhospho [S2633(90.4)]
	-0.0963225	0.0662966	TGME49_251840-t26_1-p1	TGME49_251840-t26_1-p1 2xPhospho [S454(92.9); S457(92.3)]
	-0.0161531	0.0660065	TGME49_257530-t26_1-p1	TGME49_257530-t26_1-p1 1xPhospho [S15(94)]
	-0.0224127	0.0654246	TGME49_212770-t26_1-p1	TGME49_212770-t26_1-p1 1xPhospho [S278(100)]
	0.0120346	0.0640538	TGME49_265460-t26_1-p1	TGME49_265460-t26_1-p1 1xPhospho [S95(100)]
	-0.0188018	0.0622395	TGME49_219810-t26_1-p1	TGME49_219810-t26_1-p1 1xPhospho [S745(84.6)]
	0.0100333	0.0620758	TGME49_209100-t26_1-p1	TGME49_209100-t26_1-p1 1xPhospho [S583(100)]
	-0.0211719	0.0619909	TGME49_212930-t26_1-p1	TGME49_212930-t26_1-p1 1xPhospho [S211(93.8)]
	0.0256348	0.0577934	TGME49_250700-t26_1-p1	TGME49_250700-t26_1-p1 1xPhospho [S542(100)]
	-0.0123582	0.0576018	TGME49_271740-t26_1-p1	TGME49_271740-t26_1-p1 1xPhospho [S910(100)]
	-0.016827	0.0561696	TGME49_201680-t26_1-p1	TGME49_201680-t26_1-p1 1xPhospho [S957(100)]
	0.0180905	0.0550749	TGME49_293360-t26_1-p1	TGME49_293360-t26_1-p1 2xPhospho [T116(94.2); T/S]
	0.0117864	0.0542442	TGME49_203310-t26_1-p1	TGME49_203310-t26_1-p1 2xPhospho [T112(100); T121(100)]
	0.00841355	0.0504451	TGME49_218550-t26_1-p1	TGME49_218550-t26_1-p1 1xPhospho [S766(99.8)]
	0.0188124	0.0502638	TGME49_269180-t26_1-p1	TGME49_269180-t26_1-p1 1xPhospho [S1047(100)]
	-0.016133	0.049486	TGME49_202870-t26_1-p1	TGME49_202870-t26_1-p1 1xPhospho [S488(100)]
	0.0120706	0.0479305	TGME49_318140-t26_1-p1	TGME49_318140-t26_1-p1 1xPhospho [S139(99.8)]
	0.0431469	0.0437924	TGME49_220950-t26_1-p1	TGME49_220950-t26_1-p1 1xPhospho [S311(100)]
	0.00726361	0.0427017	TGME49_311400-t26_1-p1	TGME49_311400-t26_1-p1 1xPhospho [S775(100)]
	0.0107308	0.0402497	TGME49_308860-t26_1-p1	TGME49_308860-t26_1-p1 2xPhospho [S635(100); S640(100)]
	0.0105047	0.0378141	TGME49_248420-t26_1-p1	TGME49_248420-t26_1-p1 1xPhospho [T6(100)]
	0.00943053	0.0371083	TGME49_294610-t26_1-p1	TGME49_294610-t26_1-p1 1xPhospho [S185(99.7)]
	0.00383051	0.0358893	TGME49_240060-t26_1-p1	TGME49_240060-t26_1-p1 1xPhospho [S247(100)]
	0.0448338	0.0344655	TGME49_266080-t26_1-p1	TGME49_266080-t26_1-p1 1xPhospho [S474(100)]
	-0.0184239	0.0336533	TGME49_247250-t26_1-p1	TGME49_247250-t26_1-p1 1xPhospho [S217(89.4)]
	0.0192391	0.0327056	TGME49_316650-t26_1-p1	TGME49_316650-t26_1-p1 1xPhospho [S1033(100)]
	-0.00264793	0.0318799	TGME49_256700-t26_1-p1	TGME49_256700-t26_1-p1 1xPhospho [S437(87.7)]
	0.006929	0.031327	TGME49_243440-t26_1-p1	TGME49_243440-t26_1-p1 1xPhospho [S37(99.5)]
	-0.00517831	0.0297844	TGME49_261490-t26_1-p1	TGME49_261490-t26_1-p1 1xPhospho [S1567(100)]
	-0.00966487	0.028722	TGME49_298610-t26_1-p1	TGME49_298610-t26_1-p1 1xPhospho [S269(94.6)]
	-0.0372631	0.0283011	TGME49_251840-t26_1-p1	TGME49_251840-t26_1-p1 2xPhospho [S457(99.5); S/T/Y]
	-0.0240996	0.0279568	TGME49_254280-t26_1-p1	TGME49_254280-t26_1-p1 1xPhospho [S406(99.9)]
	0.00463631	0.0248673	TGME49_248940-t26_1-p1	TGME49_248940-t26_1-p1 1xPhospho [S245(100)]
	-0.00407272	0.0247401	TGME49_242700-t26_1-p1	TGME49_242700-t26_1-p1 1xPhospho [S1155(97.2)]
	0.00669131	0.0236316	TGME49_225160-t26_1-p1	TGME49_225160-t26_1-p1 1xPhospho [T400(100)]
	-0.00740748	0.0229247	TGME49_298020-t26_1-p1	TGME49_298020-t26_1-p1 1xPhospho [S165(99.3)]
	-0.0117764	0.0227398	TGME49_205130-t26_1-p1	TGME49_205130-t26_1-p1 1xPhospho [S3609(100)]
	-0.00817055	0.0214738	TGME49_218960-t26_1-p1	TGME49_218960-t26_1-p1 1xPhospho [S1394(99.8)]
	0.00481507	0.021201	TGME49_320080-t26_1-p1	TGME49_320080-t26_1-p1 1xPhospho [S1165(100)]
	0.00616994	0.021185	TGME49_243960-t26_1-p1	TGME49_243960-t26_1-p1 1xPhospho [S400(100)]
	0.00852631	0.0191102	TGME49_228150-t26_1-p1	TGME49_228150-t26_1-p1 1xPhospho [S306(100)]
	-0.00392733	0.0186182	TGME49_320430-t26_1-p1	TGME49_320430-t26_1-p1 1xPhospho [S201(100)]
	0.00978424	0.0179344	TGME49_272030-t26_1-p1	TGME49_272030-t26_1-p1 1xPhospho [S734(100)]
	0.0140546	0.0162311	TGME49_315280-t26_1-p1	TGME49_315280-t26_1-p1 1xPhospho [S39(93.4)]
	0.00380094	0.0157224	TGME49_214990-t26_1-p1	TGME49_214990-t26_1-p1 1xPhospho [S1946(99.5)]
	-0.00304054	0.0148951	TGME49_311230-t26_1-p1	TGME49_311230-t26_1-p1 1xPhospho [S3811(100)]
	0.00315328	0.0144664	TGME49_214090-t26_1-p1	TGME49_214090-t26_1-p1 1xPhospho [S1544(100)]
	0.0130934	0.0138363	TGME49_314740-t26_1-p1	TGME49_314740-t26_1-p1 2xPhospho [S670(100); T674(100)]
	-0.00605598	0.0136604	TGME49_310900-t26_1-p1	TGME49_310900-t26_1-p1 1xPhospho [S1141(100)]
	-0.00418396	0.0126094	TGME49_206450-t26_1-p1	TGME49_206450-t26_1-p1 1xPhospho [S2211(100)]
	-0.00129899	0.00627169	TGME49_257680-t26_1-p1	TGME49_257680-t26_1-p1 1xPhospho [S55(97.2)]
	-0.000598094	0.00586158	TGME49_299100-t26_1-p1	TGME49_299100-t26_1-p1 1xPhospho [T1588(99.9)]
	0.00294937	0.00429045	TGME49_286160-t26_1-p1	TGME49_286160-t26_1-p1 1xPhospho [S278(94.4)]
	0.00018151	0.000766944	TGME49_295620-t26_1-p1	TGME49_295620-t26_1-p1 1xPhospho [S305(99.6)]
	3.5878e-05	0.000315391	TGME49_290640-t26_1-p1	TGME49_290640-t26_1-p1 1xPhospho [S21(100)]

## Sheet: TiO2 Flow Through Analysis
							Log2 Conversion							Normalization							Imputation							Fold Change and T-Test
Accession Number	Wild Type Replicate 1 Intensity	Wild Type Replicate 2 Intensity	Wild Type Replicate 3 Intensity	PPM3C-KO Replicate 1 Intensity	PPM3C-KO Replicate 2 Intensity	PPM3C-KO Replicate 3 Intensity		Wild Type Replicate 1	Wild Type Replicate 2	Wild Type Replicate 3	PPM3C-KO Replicate 1	PPM3C-KO Replicate 2	PPM3C-KO Replicate 3		Wild Type Replicate 1	Wild Type Replicate 2	Wild Type Replicate 3	PPM3C-KO Replicate 1	PPM3C-KO Replicate 2	PPM3C-KO Replicate 3		Wild Type Replicate 1	Wild Type Replicate 2	Wild Type Replicate 3	PPM3C-KO Replicate 1	PPM3C-KO Replicate 2	PPM3C-KO Replicate 3		Wild Type/PPM3C-KO Fold Change	-Log2 p-Value	Accession Number
Q9UPQ0	478735	442982	451078					18.8689	18.7569	18.783					-1.33188	-1.16155	-1.00467					-1.33188	-1.16155	-1.00467	-4.31658	-4.17248	-3.99182		-2.99426	15.394	Q9UPQ0
TGME49_270320-t26_1-p1	1.03133e+06	644192	847869					19.9761	19.2971	19.6935					-0.224673	-0.621308	-0.0942049					-0.224673	-0.621308	-0.0942049	-4.15304	-4.20459	-4.15106		-3.85617	9.37366	TGME49_270320-t26_1-p1
TGME49_297520-t26_1-p1				327151	424675	236445					18.3196	18.696	17.8511					-1.00584	-1.05301	-1.30502		-3.98393	-4.1667	-4.1619	-1.00584	-1.05301	-1.30502		2.98288	14.569	TGME49_297520-t26_1-p1
TGME49_261650-t26_1-p1	114074	104329	88175.1	500626	586587	355638		16.7996	16.6708	16.4281	18.9334	19.162	18.44		-3.40113	-3.24765	-3.3596	-0.392066	-0.587026	-0.716114		-3.40113	-3.24765	-3.3596	-0.392066	-0.587026	-0.716114		2.77106	12.6888	TGME49_261650-t26_1-p1
Q13671	208040	140896	141127					17.6665	17.1043	17.1066					-2.53425	-2.81417	-2.68105					-2.53425	-2.81417	-2.68105	-4.28228	-4.16884	-4.0128		-1.47815	12.3274	Q13671
TGME49_300048-t26_1-p1	394139	310391	264414	359406	481131	291118		18.5883	18.2437	18.0124	18.4553	18.8761	18.1512		-1.6124	-1.67472	-1.77525	-0.870184	-0.872942	-1.00492		-1.6124	-1.67472	-1.77525	-0.870184	-0.872942	-1.00492		0.771438	11.7229	TGME49_300048-t26_1-p1
TGME49_208730-t26_1-p1	1.06445e+06	734557	717195	1.29474e+06	2.06147e+06	1.10622e+06		20.0217	19.4865	19.452	20.3042	20.9752	20.0772		-0.179073	-0.431926	-0.33568	0.978796	1.22623	0.921044		-0.179073	-0.431926	-0.33568	0.978796	1.22623	0.921044		1.35758	11.1104	TGME49_208730-t26_1-p1
TGME49_232710-t26_1-p1	1.01743e+07	8.08792e+06	7.06423e+06	7.76419e+06	1.03427e+07	6.59941e+06		23.2784	22.9473	22.7521	22.8884	23.3021	22.6539		3.07769	3.0289	2.96441	3.56296	3.55309	3.49774		3.07769	3.0289	2.96441	3.56296	3.55309	3.49774		0.514268	10.9034	TGME49_232710-t26_1-p1
P35354	1.84371e+06	1.38236e+06	1.26002e+06	377303	426750	279311		20.8142	20.3987	20.265	18.5254	18.703	18.0915		0.613436	0.48026	0.477327	-0.800074	-1.04598	-1.06465		0.613436	0.48026	0.477327	-0.800074	-1.04598	-1.06465		-1.49391	10.8238	P35354
E9PRG8	2.1593e+06	2.03905e+06	1.90797e+06	599532	752454	609648		21.0421	20.9595	20.8636	19.1935	19.5212	19.2176		0.841386	1.04103	1.07592	-0.131963	-0.227768	0.0614522		0.841386	1.04103	1.07592	-0.131963	-0.227768	0.0614522		-1.08554	10.4582	E9PRG8
Q86V48	1.59146e+06	1.34772e+06	1.13384e+06	635675	789244	516352		20.6019	20.3621	20.1128	19.2779	19.5901	18.978		0.40118	0.443651	0.325101	-0.0475098	-0.158899	-0.178169		0.40118	0.443651	0.325101	-0.0475098	-0.158899	-0.178169		-0.51817	10.4442	Q86V48
P35613	4.94155e+06	4.26266e+06	4.11547e+06	1.96472e+06	2.41164e+06	1.76342e+06		22.2365	22.0233	21.9726	20.9059	21.2016	20.7499		2.03579	2.10488	2.18494	1.58045	1.45257	1.59378		2.03579	2.10488	2.18494	1.58045	1.45257	1.59378		-0.56627	10.2514	P35613
TGME49_243620-t26_1-p1	110685	74016.6	66415.9	156653	229211	113170		16.7561	16.1756	16.0192	17.2572	17.8063	16.7881		-3.44465	-3.74288	-3.76845	-2.06823	-1.94269	-2.36803		-3.44465	-3.74288	-3.76845	-2.06823	-1.94269	-2.36803		1.52567	10.1677	TGME49_243620-t26_1-p1
Q7Z417	1.27768e+06	908359	874071	399737	530092	311754		20.2851	19.7929	19.7374	18.6087	19.0159	18.25		0.0843506	-0.125537	-0.0502968	-0.716747	-0.733128	-0.906116		0.0843506	-0.125537	-0.0502968	-0.716747	-0.733128	-0.906116		-0.754836	10.0548	Q7Z417
TGME49_236080-t26_1-p1	549230	487297	403651	460321	563500	380005		19.0671	18.8944	18.6228	18.8123	19.1041	18.5357		-1.13369	-1.024	-1.16494	-0.513158	-0.644954	-0.620505		-1.13369	-1.024	-1.16494	-0.513158	-0.644954	-0.620505		0.51467	10.0316	TGME49_236080-t26_1-p1
P68431	3.72225e+06	3.33885e+06	2.79083e+06	1.35959e+06	1.6638e+06	1.2569e+06		21.8277	21.6709	21.4123	20.3747	20.6661	20.2614		1.627	1.75248	1.62457	1.04931	0.917043	1.10528		1.627	1.75248	1.62457	1.04931	0.917043	1.10528		-0.644143	9.86066	P68431
TGME49_293470-t26_1-p1		77157.7	57040.6	191809	197450	120079			16.2355	15.7997	17.5493	17.5911	16.8736			-3.68292	-3.98799	-1.77613	-2.15788	-2.28254		-4.19095	-3.68292	-3.98799	-1.77613	-2.15788	-2.28254		1.88177	10.1239	TGME49_293470-t26_1-p1
Q6UXV4	1.13774e+06	982536	896597	524018	729131	482380		20.1177	19.9062	19.7741	18.9993	19.4758	18.8798		-0.0830082	-0.0122893	-0.0135862	-0.326182	-0.273194	-0.276354		-0.0830082	-0.0122893	-0.0135862	-0.326182	-0.273194	-0.276354		-0.255615	9.54828	Q6UXV4
TGME49_309930-t26_1-p1	505788	350320	338130	444352	625123	368917		18.9482	18.4183	18.3672	18.7613	19.2538	18.4929		-1.25257	-1.50013	-1.42047	-0.564097	-0.495231	-0.663227		-1.25257	-1.50013	-1.42047	-0.564097	-0.495231	-0.663227		0.816871	9.49577	TGME49_309930-t26_1-p1
Q9H9H4	678054	637429	529328	611113	756384	550968		19.371	19.2819	19.0138	19.2211	19.5288	19.0716		-0.829702	-0.636535	-0.773883	-0.10436	-0.220252	-0.0845558		-0.829702	-0.636535	-0.773883	-0.10436	-0.220252	-0.0845558		0.610317	9.40715	Q9H9H4
TGME49_265440-t26_1-p1				210576	279546	138578					17.684	18.0927	17.0803					-1.64146	-1.65629	-2.07583		-4.21025	-4.28194	-4.08599	-1.64146	-1.65629	-2.07583		2.40154	9.77496	TGME49_265440-t26_1-p1
Q8IYB3	2.42154e+06	2.2421e+06	1.9426e+06	1.03249e+06	1.27543e+06	875909		21.2075	21.0964	20.8896	19.9777	20.2826	19.7404		1.00675	1.17798	1.10187	0.652257	0.533546	0.584258		1.00675	1.17798	1.10187	0.652257	0.533546	0.584258		-0.505515	9.11342	Q8IYB3
Q8N3V7	171128	149647	146791	157465	220710	148448		17.3847	17.1912	17.1634	17.2647	17.7518	17.1796		-2.81603	-2.72723	-2.62428	-2.06077	-1.99722	-1.97656		-2.81603	-2.72723	-2.62428	-2.06077	-1.99722	-1.97656		0.711	9.07709	Q8N3V7
O00567	1.92318e+06	1.53386e+06	1.41297e+06	801330	1.13272e+06	703894		20.8751	20.5487	20.4303	19.612	20.1114	19.425		0.674322	0.630292	0.64261	0.286598	0.362343	0.268835		0.674322	0.630292	0.64261	0.286598	0.362343	0.268835		-0.34315	8.80029	O00567
TGME49_224060-t26_1-p1	404891	225570	251060	623027	806116	446425		18.6272	17.7832	17.9377	19.2489	19.6206	18.7681		-1.57357	-2.13523	-1.85001	-0.0765056	-0.128384	-0.388107		-1.57357	-2.13523	-1.85001	-0.0765056	-0.128384	-0.388107		1.65527	8.79636	TGME49_224060-t26_1-p1
TGME49_270240-t26_1-p1	2.53983e+07	2.06228e+07	1.8017e+07	3.45417e+07	3.95536e+07	3.18661e+07		24.5982	24.2977	24.1029	25.0418	25.2373	24.9255		4.39749	4.3793	4.31517	5.7164	5.4883	5.76935		4.39749	4.3793	4.31517	5.7164	5.4883	5.76935		1.29403	8.65711	TGME49_270240-t26_1-p1
TGME49_225310-t26_1-p1	608170	540190	530385	496731	747729	473251		19.2141	19.0431	19.0167	18.9221	19.5122	18.8522		-0.986627	-0.875332	-0.771008	-0.403334	-0.236856	-0.303916		-0.986627	-0.875332	-0.771008	-0.403334	-0.236856	-0.303916		0.562954	8.62087	TGME49_225310-t26_1-p1
Q9Y3C1	1.53545e+06	1.33784e+06	1.25928e+06	673120	977253	605020		20.5502	20.3515	20.2642	19.3605	19.8984	19.2066		0.349489	0.433031	0.476486	0.0350641	0.14936	0.0504591		0.349489	0.433031	0.476486	0.0350641	0.14936	0.0504591		-0.341374	8.51281	Q9Y3C1
Q06033	1.12168e+06	1.01957e+06	778782	1.06259e+06	1.48315e+06	899954		20.0972	19.9595	19.5709	20.0192	20.5002	19.7795		-0.10352	0.0410957	-0.216827	0.693716	0.751217	0.623328		-0.10352	0.0410957	-0.216827	0.693716	0.751217	0.623328		0.782504	8.46654	Q06033
TGME49_217540-t26_1-p1	1.19674e+06	894043	789949	845621	1.19077e+06	808867		20.1907	19.77	19.5914	19.6897	20.1835	19.6255		-0.0100647	-0.148456	-0.196288	0.364212	0.434453	0.469379		-0.0100647	-0.148456	-0.196288	0.364212	0.434453	0.469379		0.540951	8.39886	TGME49_217540-t26_1-p1
TGME49_267740-t26_1-p1	933236	567443	477234	113833	230056	109173		19.8319	19.1141	18.8643	16.7966	17.8116	16.7363		-0.368861	-0.804323	-0.923349	-2.52888	-1.93738	-2.41991		-0.368861	-0.804323	-0.923349	-2.52888	-1.93738	-2.41991		-1.59655	8.35813	TGME49_267740-t26_1-p1
Q14676	349256	204304	186830		75160	31451.7		18.4139	17.6404	17.5114		16.1977	14.9408		-1.78682	-2.27808	-2.27632		-3.55133	-4.21532		-1.78682	-2.27808	-2.27632	-4.26382	-3.55133	-4.21532		-1.89642	8.09878	Q14676
TGME49_220090-t26_1-p1	441822	394107	280254	403917	645769	396756		18.7531	18.5882	18.0964	18.6237	19.3007	18.5979		-1.44764	-1.33021	-1.69131	-0.701741	-0.448353	-0.55827		-1.44764	-1.33021	-1.69131	-0.701741	-0.448353	-0.55827		0.920266	8.29632	TGME49_220090-t26_1-p1
P35555	4.69287e+06	4.12294e+06	4.19539e+06	1.93717e+06	2.19554e+06	1.57748e+06		22.162	21.9752	22.0004	20.8855	21.0661	20.5892		1.96129	2.0568	2.21269	1.56008	1.31713	1.43303		1.96129	2.0568	2.21269	1.56008	1.31713	1.43303		-0.640182	8.26801	P35555
TGME49_233450-t26_1-p1	1.92858e+06	1.51139e+06	1.40461e+06	825688	1134231	789421		20.8791	20.5274	20.4217	19.6552	20.1133	19.5904		0.678362	0.609004	0.634054	0.329797	0.364272	0.434272		0.678362	0.609004	0.634054	0.329797	0.364272	0.434272		-0.26436	8.20407	TGME49_233450-t26_1-p1
TGME49_312150-t26_1-p1	1.49914e+06	1.36138e+06	1.27592e+06	1.3469e+06	1.62481e+06	1.04931e+06		20.5157	20.3766	20.2831	20.3612	20.6318	20.001		0.314959	0.4582	0.495418	1.03577	0.88283	0.844852		0.314959	0.4582	0.495418	1.03577	0.88283	0.844852		0.498292	8.17789	TGME49_312150-t26_1-p1
TGME49_308090-t26_1-p1	2.42199e+06	1.82188e+06	1.67936e+06	2.09268e+06	2.42785e+06	1.89707e+06		21.2078	20.797	20.6795	20.9969	21.2112	20.8553		1.00702	0.878555	0.891791	1.67148	1.46224	1.69918		1.00702	0.878555	0.891791	1.67148	1.46224	1.69918		0.685176	8.12264	TGME49_308090-t26_1-p1
P04216	6.53405e+06	5.43037e+06	4.35985e+06	2.41107e+06	3.4947e+06	2.08212e+06		22.6395	22.3726	22.0558	21.2012	21.7367	20.9896		2.4388	2.45418	2.26816	1.8758	1.98773	1.83346		2.4388	2.45418	2.26816	1.8758	1.98773	1.83346		-0.488051	8.11291	P04216
TGME49_278370-t26_1-p1	291130	176861	141141	318336	575168	295583		18.1513	17.4323	17.1068	18.2802	19.1336	18.1732		-2.04944	-2.48619	-2.68091	-1.04525	-0.615387	-0.982962		-2.04944	-2.48619	-2.68091	-1.04525	-0.615387	-0.982962		1.52431	8.05635	TGME49_278370-t26_1-p1
Q9ULT8	347808	283627	307934	109255	119809	103341		18.4079	18.1136	18.2323	16.7373	16.8704	16.657		-1.79281	-1.8048	-1.55542	-2.5881	-2.87863	-2.49911		-1.79281	-1.8048	-1.55542	-2.5881	-2.87863	-2.49911		-0.937601	8.0542	Q9ULT8
TGME49_218070-t26_1-p1	321434	412620	230867					18.2942	18.6545	17.8167					-1.90658	-1.26399	-1.97098					-1.90658	-1.26399	-1.97098	-4.29186	-4.16096	-4.13643		-2.48257	7.32231	TGME49_218070-t26_1-p1
P02461	1.54076e+07	1.1744e+07	1.03566e+07	5.868e+06	8.53368e+06	5.32164e+06		23.8771	23.4854	23.3041	22.4844	23.0247	22.3434		3.6764	3.56698	3.51636	3.159	3.27573	3.18727		3.6764	3.56698	3.51636	3.159	3.27573	3.18727		-0.379248	8.00052	P02461
TGME49_229420-t26_1-p1	1.7228e+06	1.65026e+06	1.46637e+06	1.58595e+06	2.15205e+06	1.31129e+06		20.7163	20.6543	20.4838	20.5969	21.0373	20.3226		0.515577	0.735826	0.696128	1.27147	1.28827	1.1664		0.515577	0.735826	0.696128	1.27147	1.28827	1.1664		0.592868	7.98836	TGME49_229420-t26_1-p1
TGME49_230180-t26_1-p1	785419	593191	585916	695303	1.09404e+06	601801		19.5831	19.1781	19.1603	19.4073	20.0612	19.1989		-0.61764	-0.740303	-0.627352	0.0818423	0.312224	0.0427637		-0.61764	-0.740303	-0.627352	0.0818423	0.312224	0.0427637		0.807375	7.98169	TGME49_230180-t26_1-p1
TGME49_259200-t26_1-p1	386445	341307	286413	297592	360553	240878		18.5599	18.3807	18.1277	18.183	18.4599	17.8779		-1.64084	-1.53773	-1.65995	-1.14246	-1.28916	-1.27822		-1.64084	-1.53773	-1.65995	-1.14246	-1.28916	-1.27822		0.376223	7.98102	TGME49_259200-t26_1-p1
TGME49_262050-t26_1-p1	1.99177e+06	1.67803e+06	1.46902e+06	858520	1.11871e+06	694291		20.9256	20.6783	20.4864	19.7115	20.0934	19.4052		0.724873	0.759895	0.698732	0.386052	0.344395	0.249017		0.724873	0.759895	0.698732	0.386052	0.344395	0.249017		-0.401345	7.94912	TGME49_262050-t26_1-p1
P26885	2.65718e+06	2.16731e+06	1.87012e+06	1.23687e+06	1.54566e+06	1.04569e+06		21.3415	21.0475	20.8347	20.2383	20.5598	19.996		1.14072	1.12903	1.04701	0.912818	0.810778	0.839854		1.14072	1.12903	1.04701	0.912818	0.810778	0.839854		-0.251107	7.94695	P26885
Q9UEE5	3554059	3047180	2.35928e+06	1.34321e+06	1.52112e+06	1.00752e+06		21.761	21.539	21.1699	20.3573	20.5367	19.9424		1.56029	1.6206	1.38223	1.03181	0.787691	0.786206		1.56029	1.6206	1.38223	1.03181	0.787691	0.786206		-0.652473	7.94015	Q9UEE5
Q8WYL5	579894	484667	464010	382687	524390	335856		19.1454	18.8866	18.8238	18.5458	19.0003	18.3575		-1.05531	-1.03181	-0.96389	-0.779634	-0.748732	-0.79868		-1.05531	-1.03181	-0.96389	-0.779634	-0.748732	-0.79868		0.241321	7.89603	Q8WYL5
Q9BW91	502881	432429	345607	404659	656878	370383		18.9399	18.7221	18.3988	18.6263	19.3253	18.4987		-1.26089	-1.19634	-1.38891	-0.699092	-0.423745	-0.657506		-1.26089	-1.19634	-1.38891	-0.699092	-0.423745	-0.657506		0.688598	7.88395	Q9BW91
TGME49_232680-t26_1-p1	452147	370989	329248	160464	234222	138570		18.7864	18.501	18.3288	17.2919	17.8375	17.0803		-1.41431	-1.41742	-1.45887	-2.03355	-1.91149	-2.07591		-1.41431	-1.41742	-1.45887	-2.03355	-1.91149	-2.07591		-0.576781	7.83793	TGME49_232680-t26_1-p1
Q12802	479345	524499	411988	156781	185039	140791		18.8707	19.0006	18.6522	17.2584	17.4975	17.1032		-1.33004	-0.917859	-1.13544	-2.06705	-2.25154	-2.05297		-1.33004	-0.917859	-1.13544	-2.06705	-2.25154	-2.05297		-0.996072	7.70508	Q12802
TGME49_263700-t26_1-p1	7.29042e+06	6.13736e+06	5.10472e+06	4.91489e+06	6.69952e+06	4.18197e+06		22.7976	22.5492	22.2834	22.2287	22.6756	21.9958		2.59683	2.63075	2.49571	2.90329	2.92662	2.83959		2.59683	2.63075	2.49571	2.90329	2.92662	2.83959		0.315402	7.69061	TGME49_263700-t26_1-p1
Q9UDY2	836660	695069	625968	373793	522144	327645		19.6743	19.4068	19.2557	18.5119	18.9941	18.3218		-0.526461	-0.511643	-0.531957	-0.81356	-0.754923	-0.834389		-0.526461	-0.511643	-0.531957	-0.81356	-0.754923	-0.834389		-0.277603	7.66749	Q9UDY2
Q8TDP1	888148	927804	355036			40876.3		19.7604	19.8235	18.4376			15.319		-0.440303	-0.0949796	-1.35008			-3.83719		-0.440303	-0.0949796	-1.35008	-4.28534	-4.02132	-3.83719		-3.41949	7.24626	Q8TDP1
P27708	1.25641e+06	974195	861160	543337	654208	463481		20.2609	19.8939	19.7159	19.0515	19.3194	18.8222		0.0601271	-0.0245888	-0.0717649	-0.273951	-0.429622	-0.334013		0.0601271	-0.0245888	-0.0717649	-0.273951	-0.429622	-0.334013		-0.333786	7.54535	P27708
TGME49_231080-t26_1-p1	8.3649e+06	6.9083e+06	6.58927e+06	5.28625e+06	7.06468e+06	4.7848e+06		22.9959	22.7199	22.6517	22.3338	22.7522	22.19		2.79517	2.80146	2.864	3.00837	3.00318	3.03386		2.79517	2.80146	2.864	3.00837	3.00318	3.03386		0.194929	7.50761	TGME49_231080-t26_1-p1
Q8WYP5	560054	441981	369531	222094	258920	168727		19.0952	18.7536	18.4953	17.7608	17.9821	17.3643		-1.10554	-1.16482	-1.29235	-1.56463	-1.76687	-1.79183		-1.10554	-1.16482	-1.29235	-1.56463	-1.76687	-1.79183		-0.520206	7.49045	Q8WYP5
Q7L2J0	430778	367366	313861	156470	234680	157742		18.7166	18.4869	18.2598	17.2555	17.8403	17.2672		-1.48416	-1.43158	-1.52792	-2.06992	-1.90867	-1.88896		-1.48416	-1.43158	-1.52792	-2.06992	-1.90867	-1.88896		-0.47463	7.46525	Q7L2J0
TGME49_213880-t26_1-p1	902294	644425	541727	697298	884169	736615		19.7832	19.2977	19.0472	19.4114	19.754	19.4906		-0.417505	-0.620787	-0.74048	0.0859763	0.00495182	0.334388		-0.417505	-0.620787	-0.74048	0.0859763	0.00495182	0.334388		0.734696	7.41896	TGME49_213880-t26_1-p1
TGME49_298610-t26_1-p1	1.68304e+06	1.3087e+06	1.0796e+06	1.23225e+06	1.64439e+06	984968		20.6826	20.3197	20.0421	20.2329	20.6491	19.9097		0.481894	0.401258	0.254382	0.907426	0.900113	0.753553		0.481894	0.401258	0.254382	0.907426	0.900113	0.753553		0.474519	7.41396	TGME49_298610-t26_1-p1
TGME49_229480-t26_1-p1	2.21324e+07	1.94125e+07	1.95115e+07	1.77323e+07	2.32405e+07	1.7747e+07		24.3997	24.2105	24.2178	24.0799	24.4701	24.0811		4.19892	4.29204	4.43014	4.75444	4.72113	4.92491		4.19892	4.29204	4.43014	4.75444	4.72113	4.92491		0.493128	7.39324	TGME49_229480-t26_1-p1
TGME49_260520-t26_1-p1	5.71992e+06	4.8518e+06	4.62999e+06	4.40937e+06	6.9677e+06	4.20271e+06		22.4476	22.2101	22.1426	22.0721	22.7323	22.0029		2.24682	2.29165	2.35489	2.7467	2.98324	2.84673		2.24682	2.29165	2.35489	2.7467	2.98324	2.84673		0.561101	7.30536	TGME49_260520-t26_1-p1
Q9P1Z2	200423	158689	179432	194164	228305	195939		17.6127	17.2758	17.4531	17.5669	17.8006	17.58		-2.58806	-2.6426	-2.33461	-1.75852	-1.94841	-1.57612		-2.58806	-2.6426	-2.33461	-1.75852	-1.94841	-1.57612		0.76074	7.3045	Q9P1Z2
TGME49_264430-t26_1-p1	822765	797413	764234	892757	976613	712386		19.6501	19.605	19.5437	19.7679	19.8974	19.4423		-0.550622	-0.313473	-0.244032	0.442468	0.148416	0.286135		-0.550622	-0.313473	-0.244032	0.442468	0.148416	0.286135		0.661715	7.2892	TGME49_264430-t26_1-p1
TGME49_260190-t26_1-p1				155630	366762	232899					17.2478	18.4845	17.8293					-2.07768	-1.26453	-1.32682		-4.07717	-4.22236	-4.26801	-2.07768	-1.26453	-1.32682		2.63284	7.07201	TGME49_260190-t26_1-p1
P19634	370720	187782	196116					18.5	17.5187	17.5813					-1.70077	-2.39974	-2.20634					-1.70077	-2.39974	-2.20634	-4.39711	-4.06592	-3.95571		-2.03729	8.74579	P19634
TGME49_258870-t26_1-p1	1.37293e+06	1.04842e+06	945546	1.6852e+06	1.95842e+06	1.13515e+06		20.3888	19.9998	19.8508	20.6845	20.9013	20.1144		0.188085	0.0813501	0.0631016	1.35905	1.15224	0.958284		0.188085	0.0813501	0.0631016	1.35905	1.15224	0.958284		1.04568	7.16431	TGME49_258870-t26_1-p1
Q16629	9.74644e+06	7.59577e+06	6.36974e+06	3.47454e+06	5.2621e+06	3.44048e+06		23.2164	22.8568	22.6028	21.7284	22.3272	21.7142		3.0157	2.93832	2.81512	2.40295	2.5782	2.55802		3.0157	2.93832	2.81512	2.40295	2.5782	2.55802		-0.409991	7.14576	Q16629
P53990	430904	322116	351271	179950	211062	142846		18.717	18.2972	18.4222	17.4572	17.6873	17.1241		-1.48374	-1.62122	-1.36546	-1.86821	-2.0617	-2.03206		-1.48374	-1.62122	-1.36546	-1.86821	-2.0617	-2.03206		-0.497185	7.12013	P53990
Q86UK7	614464	570339	466027	283682	341595	242711		19.229	19.1215	18.8301	18.1139	18.3819	17.8889		-0.971774	-0.796979	-0.957634	-1.21153	-1.36708	-1.26728		-0.971774	-0.796979	-0.957634	-1.21153	-1.36708	-1.26728		-0.373168	7.06912	Q86UK7
TGME49_220400-t26_1-p1	3.5715e+07	2.44805e+07	2.29847e+07	2.86943e+07	3.19303e+07	2.24448e+07		25.09	24.5451	24.4542	24.7743	24.9284	24.4199		4.88928	4.62669	4.66649	5.44882	5.17941	5.26371		4.88928	4.62669	4.66649	5.44882	5.17941	5.26371		0.569827	7.05429	TGME49_220400-t26_1-p1
TGME49_246560-t26_1-p1	2.28126e+06	2.08904e+06	2.06929e+06	1.81456e+06	2.7053e+06	1.85909e+06		21.1214	20.9944	20.9807	20.7912	21.3674	20.8262		0.920655	1.07597	1.19302	1.46575	1.61834	1.67		0.920655	1.07597	1.19302	1.46575	1.61834	1.67		0.521485	7.04879	TGME49_246560-t26_1-p1
TGME49_265220-t26_1-p1	547384	406214	390747	527073	622505	537156		19.0622	18.6319	18.5759	19.0076	19.2477	19.035		-1.13855	-1.28656	-1.21181	-0.317797	-0.501285	-0.121183		-1.13855	-1.28656	-1.21181	-0.317797	-0.501285	-0.121183		0.898885	7.03323	TGME49_265220-t26_1-p1
Q9GZT3	1.65757e+06	1.36394e+06	1.30409e+06	744549	1.01371e+06	607485		20.6606	20.3794	20.3146	19.506	19.9512	19.2125		0.459892	0.46091	0.52693	0.180568	0.202205	0.0563246		0.459892	0.46091	0.52693	0.180568	0.202205	0.0563246		-0.336212	7.02206	Q9GZT3
P31431	2078686	1.67539e+06	1.49161e+06	782153	891619	634450		20.9872	20.6761	20.5084	19.5771	19.7661	19.2751		0.786497	0.757622	0.720748	0.251652	0.0170556	0.118982		0.786497	0.757622	0.720748	0.251652	0.0170556	0.118982		-0.625726	7.00259	P31431
Q29RF7	1.68325e+06	1.31861e+06	1.10782e+06	471214	738007	370156		20.6828	20.3306	20.0793	18.846	19.4933	18.4978		0.482075	0.412145	0.291603	-0.479418	-0.255737	-0.658392		0.482075	0.412145	0.291603	-0.479418	-0.255737	-0.658392		-0.85979	6.97768	Q29RF7
TGME49_231960-t26_1-p1	4.11591e+06	3.11726e+06	2.87011e+06	2.89132e+06	4.281e+06	2.41889e+06		21.9728	21.5718	21.4527	21.4633	22.0295	21.2059		1.77204	1.65341	1.66499	2.13786	2.28051	2.04975		1.77204	1.65341	1.66499	2.13786	2.28051	2.04975		0.459227	6.9209	TGME49_231960-t26_1-p1
TGME49_234470-t26_1-p1	677001	566225	567148	614333	706656	459926		19.3688	19.111	19.1134	19.2287	19.4306	18.811		-0.831946	-0.807425	-0.674321	-0.0967781	-0.318363	-0.34512		-0.831946	-0.807425	-0.674321	-0.0967781	-0.318363	-0.34512		0.51781	6.89392	TGME49_234470-t26_1-p1
Q8N0T1	627185	614017	418234	198745	308089	159880		19.2585	19.2279	18.6739	17.6006	18.233	17.2866		-0.942213	-0.690522	-1.11374	-1.72488	-1.51602	-1.86953		-0.942213	-0.690522	-1.11374	-1.72488	-1.51602	-1.86953		-0.787989	6.86468	Q8N0T1
TGME49_265840-t26_1-p1	369348	366705	342840	317873	501191	325568		18.4946	18.4843	18.3872	18.2781	18.935	18.3126		-1.70612	-1.43418	-1.40051	-1.04735	-0.81401	-0.843565		-1.70612	-1.43418	-1.40051	-1.04735	-0.81401	-0.843565		0.611961	6.83654	TGME49_265840-t26_1-p1
P49006	12050781	9.44983e+06	8.30017e+06	5.22952e+06	7.31616e+06	4.37907e+06		23.5226	23.1719	22.9847	22.3182	22.8027	22.0622		3.32188	3.25342	3.19702	2.99281	3.05364	2.90603		3.32188	3.25342	3.19702	2.99281	3.05364	2.90603		-0.27328	6.83251	P49006
TGME49_238230-t26_1-p1	181081	163658	162460	195366	280292	244265		17.4663	17.3203	17.3097	17.5758	18.0966	17.8981		-2.73447	-2.59812	-2.47796	-1.74962	-1.65244	-1.25808		-2.73447	-2.59812	-2.47796	-1.74962	-1.65244	-1.25808		1.05014	6.81229	TGME49_238230-t26_1-p1
TGME49_225930-t26_1-p1	432630	360692	308641	314453	464007	333757		18.7228	18.4604	18.2356	18.2625	18.8238	18.3484		-1.47797	-1.45803	-1.55212	-1.06295	-0.925225	-0.807726		-1.47797	-1.45803	-1.55212	-1.06295	-0.925225	-0.807726		0.564072	6.78133	TGME49_225930-t26_1-p1
TGME49_288360-t26_1-p1	2.68199e+06	1.95138e+06	1.94278e+06	1.04934e+06	1.468e+06	1.03775e+06		21.3549	20.8961	20.8897	20.001	20.4854	19.985		1.15413	0.977621	1.102	0.675605	0.736411	0.828857		1.15413	0.977621	1.102	0.675605	0.736411	0.828857		-0.33096	6.77736	TGME49_288360-t26_1-p1
TGME49_208740-t26_1-p1	1.25115e+06	1.01433e+06	860199	1.62615e+06	2.55277e+06	1.18529e+06		20.2548	19.9521	19.7143	20.633	21.2836	20.1768		0.0540799	0.0336521	-0.0733757	1.30759	1.53462	1.02065		0.0540799	0.0336521	-0.0733757	1.30759	1.53462	1.02065		1.28284	6.73753	TGME49_208740-t26_1-p1
TGME49_255420-t26_1-p1	3.26575e+06	2.60532e+06	2.20871e+06	2.49281e+06	2.94988e+06	1.90814e+06		21.639	21.313	21.0748	21.2493	21.4922	20.8637		1.43824	1.39459	1.28708	1.9239	1.74321	1.70757		1.43824	1.39459	1.28708	1.9239	1.74321	1.70757		0.418258	6.7303	TGME49_255420-t26_1-p1
TGME49_224205-t26_1-p1	1.18533e+06	438996	500427					20.1769	18.7438	18.9328					-0.023882	-1.17459	-0.854888					-0.023882	-1.17459	-0.854888	-4.23894	-4.04143	-4.12167		-3.44956	6.90729	TGME49_224205-t26_1-p1
TGME49_308890-t26_1-p1	726270	537669	564028	474676	715199	438313		19.4701	19.0364	19.1054	18.8566	19.448	18.7416		-0.730596	-0.882082	-0.682281	-0.468857	-0.301027	-0.414562		-0.730596	-0.882082	-0.682281	-0.468857	-0.301027	-0.414562		0.370171	6.67234	TGME49_308890-t26_1-p1
TGME49_294970-t26_1-p1	261272	181870	199874	192691	247172	185601		17.9952	17.4725	17.6087	17.5559	17.9152	17.5018		-2.20555	-2.4459	-2.17895	-1.76951	-1.83386	-1.65432		-2.20555	-2.4459	-2.17895	-1.76951	-1.83386	-1.65432		0.524236	6.6074	TGME49_294970-t26_1-p1
O60826	294481	292413	230232	131533	141877	102059		18.1678	18.1576	17.8127	17.0051	17.1143	16.639		-2.03293	-1.76079	-1.97496	-2.32037	-2.63473	-2.51712		-2.03293	-1.76079	-1.97496	-2.32037	-2.63473	-2.51712		-0.567846	6.60083	O60826
P46776	1.21714e+07	1.08653e+07	9.60543e+06	4.72805e+06	5.7125e+06	4.59541e+06		23.537	23.3732	23.1954	22.1728	22.4457	22.1318		3.33625	3.45479	3.40773	2.84738	2.69668	2.9756		3.33625	3.45479	3.40773	2.84738	2.69668	2.9756		-0.559706	6.57023	P46776
P56199	1.0277e+06	673211	586731	289752	373224	185823		19.971	19.3607	19.1623	18.1445	18.5097	17.5036		-0.229755	-0.557741	-0.625346	-1.18098	-1.23933	-1.6526		-0.229755	-0.557741	-0.625346	-1.18098	-1.23933	-1.6526		-0.886689	6.52889	P56199
Q9Y2J2	4.64914e+06	3.63596e+06	3.11788e+06	1.97126e+06	2.55496e+06	1.51756e+06		22.1485	21.7939	21.5721	20.9107	21.2849	20.5333		1.94779	1.87546	1.78445	1.58524	1.53586	1.37716		1.94779	1.87546	1.78445	1.58524	1.53586	1.37716		-0.369815	6.4983	Q9Y2J2
Q9H8M9	493937	422404	521828	154860	192250	170901		18.914	18.6883	18.9932	17.2406	17.5526	17.3828		-1.28678	-1.23018	-0.794472	-2.08483	-2.19638	-1.77337		-1.28678	-1.23018	-0.794472	-2.08483	-2.19638	-1.77337		-0.914386	6.45991	Q9H8M9
P62701	2.24939e+06	2.20681e+06	1.98412e+06	941588	1.29213e+06	793313		21.1011	21.0735	20.9201	19.8447	20.3013	19.5975		0.900359	1.15509	1.13238	0.519297	0.552304	0.441368		0.900359	1.15509	1.13238	0.519297	0.552304	0.441368		-0.558287	6.44589	P62701
TGME49_258060-t26_1-p1	497521	376358	334142	377334	436526	287833		18.9244	18.5217	18.3501	18.5255	18.7357	18.1349		-1.27634	-1.3967	-1.43758	-0.799958	-1.0133	-1.02129		-1.27634	-1.3967	-1.43758	-0.799958	-1.0133	-1.02129		0.425358	6.44447	TGME49_258060-t26_1-p1
Q9H3P2	306806	352007	428441	62970.4	46411.3	19436.6		18.227	18.4252	18.7087	15.9424	15.5022	14.2465		-1.97378	-1.4932	-1.07895	-3.38305	-4.24682	-4.90967		-1.97378	-1.4932	-1.07895	-3.38305	-4.24682	-4.90967		-2.66454	6.44344	Q9H3P2
Q02297	536951	500821	374854	210705	261367	176194		19.0344	18.9339	18.516	17.6849	17.9957	17.4268		-1.16631	-0.984505	-1.27172	-1.64057	-1.75329	-1.72936		-1.16631	-0.984505	-1.27172	-1.64057	-1.75329	-1.72936		-0.566898	6.4076	Q02297
TGME49_220250-t26_1-p1	58414.8	48402.4	84776.9	205729	249439	206160		15.834	15.5628	16.3714	17.6504	17.9283	17.6534		-4.3667	-4.35565	-3.4163	-1.67506	-1.82068	-1.50276		-4.3667	-4.35565	-3.4163	-1.67506	-1.82068	-1.50276		2.38005	6.39658	TGME49_220250-t26_1-p1
P50991	1.50694e+06	1.21056e+06	1.13055e+06	587656	815777	586591		20.5232	20.2072	20.1086	19.1646	19.6378	19.162		0.322443	0.288807	0.320901	-0.160828	-0.111197	0.00583147		0.322443	0.288807	0.320901	-0.160828	-0.111197	0.00583147		-0.399448	6.39494	P50991
Q7L1Q6	9.07007e+06	8.81401e+06	7.9833e+06	4.22751e+06	5.60709e+06	3269370		23.1127	23.0714	22.9286	22.0114	22.4188	21.6406		2.91194	3.15293	3.14087	2.68594	2.66981	2.48442		2.91194	3.15293	3.14087	2.68594	2.66981	2.48442		-0.45519	6.39005	Q7L1Q6
TGME49_230210-t26_1-p1	6.27957e+06	4.84354e+06	4.06116e+06	4.6162e+06	5.87091e+06	3.4601e+06		22.5822	22.2076	21.9535	22.1383	22.4852	21.7224		2.38149	2.28919	2.16577	2.81284	2.73614	2.56622		2.38149	2.28919	2.16577	2.81284	2.73614	2.56622		0.426247	6.38886	TGME49_230210-t26_1-p1
P35611	1.92934e+06	1.65689e+06	1.38756e+06	921023	1.24956e+06	782221		20.8797	20.66	20.4041	19.8129	20.253	19.5772		0.67893	0.741609	0.616434	0.487437	0.50398	0.421052		0.67893	0.741609	0.616434	0.487437	0.50398	0.421052		-0.208168	6.38418	P35611
TGME49_289300-t26_1-p1	1.34044e+06	1.14e+06	1.15312e+06	637290	805546	521633		20.3543	20.1206	20.1371	19.2816	19.6196	18.9927		0.153528	0.202164	0.349428	-0.0438495	-0.129404	-0.163488		0.153528	0.202164	0.349428	-0.0438495	-0.129404	-0.163488		-0.347287	6.38342	TGME49_289300-t26_1-p1
TGME49_225690-t26_1-p1	284348	223705	162247	238879	334819	190122		18.1173	17.7712	17.3078	17.8659	18.353	17.5366		-2.08344	-2.1472	-2.47985	-1.45952	-1.39599	-1.6196		-2.08344	-2.1472	-2.47985	-1.45952	-1.39599	-1.6196		0.745132	6.37376	TGME49_225690-t26_1-p1
Q07020	9.63284e+06	9.49234e+06	7.4547e+06	3.66764e+06	5.934e+06	3.5284e+06		23.1995	23.1783	22.8297	21.8064	22.5006	21.7506		2.99879	3.25989	3.04203	2.48098	2.75156	2.59442		2.99879	3.25989	3.04203	2.48098	2.75156	2.59442		-0.491249	6.37302	Q07020
P05412	1.59992e+06	1.39895e+06	1.2387e+06	344723	544595	427251		20.6096	20.4159	20.2404	18.3951	19.0548	18.7047		0.408821	0.497473	0.452705	-0.930363	-0.694188	-0.45144		0.408821	0.497473	0.452705	-0.930363	-0.694188	-0.45144		-1.145	6.36923	P05412
TGME49_262980-t26_1-p1	629123	459534	462327	389311	579307	352012		19.263	18.8098	18.8186	18.5706	19.144	18.4253		-0.937761	-1.10863	-0.969133	-0.754878	-0.605044	-0.730897		-0.937761	-1.10863	-0.969133	-0.754878	-0.605044	-0.730897		0.308234	6.36641	TGME49_262980-t26_1-p1
P54821	1.67388e+06	1.54232e+06	1.31756e+06	584557	750625	627001		20.6748	20.5567	20.3294	19.157	19.5177	19.2581		0.474019	0.638227	0.541748	-0.168456	-0.23128	0.101945		0.474019	0.638227	0.541748	-0.168456	-0.23128	0.101945		-0.650595	6.36451	P54821
TGME49_237560-t26_1-p1	1.4828e+06	1.1019e+06	1.02253e+06	890065	1.3344e+06	807677		20.4999	20.0716	19.9637	19.7636	20.3478	19.6234		0.29915	0.153118	0.176027	0.438112	0.598747	0.467256		0.29915	0.153118	0.176027	0.438112	0.598747	0.467256		0.29194	6.34253	TGME49_237560-t26_1-p1
Q969M3	2874647	2.20772e+06	1.70025e+06	975534	1.20357e+06	772410		21.455	21.0741	20.6973	19.8958	20.1989	19.559		1.25421	1.15569	0.909628	0.570392	0.449883	0.402844		1.25421	1.15569	0.909628	0.570392	0.449883	0.402844		-0.632135	6.30398	Q969M3
TGME49_235420-t26_1-p1	227653	135684	116937	159541	297419	210006		17.7965	17.0499	16.8354	17.2836	18.1821	17.6801		-2.40427	-2.86855	-2.95231	-2.04187	-1.56688	-1.47609		-2.40427	-2.86855	-2.95231	-2.04187	-1.56688	-1.47609		1.04677	6.27926	TGME49_235420-t26_1-p1
Q8IXL6	141077	107391	144118	198676	274758	193301		17.1061	16.7125	17.1369	17.6001	18.0678	17.5605		-3.09462	-3.20593	-2.6508	-1.72538	-1.68121	-1.59568		-3.09462	-3.20593	-2.6508	-1.72538	-1.68121	-1.59568		1.31636	6.27682	Q8IXL6
P14678	481178	506488	400303	178962	276190	181703		18.8762	18.9502	18.6107	17.4493	18.0753	17.4712		-1.32453	-0.968271	-1.17695	-1.87614	-1.67371	-1.68494		-1.32453	-0.968271	-1.17695	-1.87614	-1.67371	-1.68494		-0.588345	6.27535	P14678
P48681	6.07947e+06	5.66875e+06	5.64854e+06	2.6252e+06	3.82842e+06	2.13747e+06		22.5355	22.4346	22.4294	21.324	21.8683	21.0275		2.33477	2.51616	2.64176	1.99856	2.11931	1.87131		2.33477	2.51616	2.64176	1.99856	2.11931	1.87131		-0.501171	6.25611	P48681
P08962	1.72009e+06	1240862	992798	335226	684047	367551		20.7141	20.2429	19.9211	18.3548	19.3837	18.4876		0.51331	0.324471	0.133454	-0.970664	-0.365275	-0.668578		0.51331	0.324471	0.133454	-0.970664	-0.365275	-0.668578		-0.991917	6.25217	P08962
TGME49_315490-t26_1-p1	2.78747e+06	2.0227e+06	1.88671e+06	1.66723e+06	2.59186e+06	1.61007e+06		21.4105	20.9479	20.8474	20.669	21.3056	20.6187		1.20978	1.02941	1.05975	1.34358	1.55654	1.46253		1.20978	1.02941	1.05975	1.34358	1.55654	1.46253		0.35457	6.23657	TGME49_315490-t26_1-p1
P21796	5.39182e+06	4.41805e+06	3.93654e+06	1.96453e+06	2.84228e+06	1.58475e+06		22.3623	22.075	21.9085	20.9058	21.4386	20.5958		2.1616	2.15654	2.12081	1.58031	1.68961	1.43966		2.1616	2.15654	2.12081	1.58031	1.68961	1.43966		-0.576455	6.23503	P21796
Q8TED1	950169	699107	770115	391827	469132	352071		19.8578	19.4152	19.5547	18.5799	18.8396	18.4255		-0.342919	-0.503287	-0.232972	-0.745581	-0.909376	-0.730656		-0.342919	-0.503287	-0.232972	-0.745581	-0.909376	-0.730656		-0.435478	6.21922	Q8TED1
P43235	6.28292e+06	5.09718e+06	4.78181e+06	3.97616e+06	5.83586e+06	3.82179e+06		22.583	22.2813	22.1891	21.9229	22.4765	21.8658		2.38226	2.36283	2.40144	2.5975	2.7275	2.70965		2.38226	2.36283	2.40144	2.5975	2.7275	2.70965		0.296045	6.2183	P43235
P78324	1.30055e+06	972116	890992	552415	726076	522412		20.3107	19.8908	19.7651	19.0754	19.4698	18.9948		0.109947	-0.027672	-0.0226344	-0.250048	-0.27925	-0.161335		0.109947	-0.027672	-0.0226344	-0.250048	-0.27925	-0.161335		-0.250091	6.20495	P78324
TGME49_207040-t26_1-p1	57426.4		47158.2	64809.3	64637.6	48627.7		15.8094		15.5252	15.9839	15.9801	15.5695		-4.39132		-4.26247	-3.34153	-3.76892	-3.58667		-4.39132	-4.04913	-4.26247	-3.34153	-3.76892	-3.58667		0.668598	6.06145	TGME49_207040-t26_1-p1
P18621	7.41601e+06	7.23211e+06	6.19416e+06	3.38591e+06	4.63636e+06	2.5804e+06		22.8222	22.786	22.5625	21.6911	22.1446	21.2992		2.62147	2.86754	2.77479	2.36567	2.39555	2.143		2.62147	2.86754	2.77479	2.36567	2.39555	2.143		-0.453193	6.1881	P18621
Q9Y5M8	1.8751e+06	1.36825e+06	1.41387e+06	729829	880855	708270		20.8385	20.3839	20.4312	19.4772	19.7485	19.4339		0.637796	0.465461	0.643528	0.15176	-0.00046632	0.277777		0.637796	0.465461	0.643528	0.15176	-0.00046632	0.277777		-0.439238	6.14548	Q9Y5M8
Q00653	960011	866876	781093	322936	519336	356496		19.8727	19.7255	19.5751	18.3009	18.9863	18.4435		-0.328052	-0.192974	-0.212553	-1.02455	-0.762702	-0.712636		-0.328052	-0.192974	-0.212553	-1.02455	-0.762702	-0.712636		-0.588771	6.10875	Q00653
TGME49_248740-t26_1-p1	1.47351e+06	1.40455e+06	1213818	1.15677e+06	1.49779e+06	952795		20.4908	20.4217	20.2111	20.1417	20.5144	19.8618		0.290082	0.503233	0.423434	0.81623	0.765397	0.705643		0.290082	0.503233	0.423434	0.81623	0.765397	0.705643		0.35684	6.08926	TGME49_248740-t26_1-p1
Q6Y7W6	582005	447627	452010	250664	319943	242800		19.1507	18.7719	18.786	17.9354	18.2875	17.8894		-1.05007	-1.1465	-1.00169	-1.39005	-1.46156	-1.26675		-1.05007	-1.1465	-1.00169	-1.39005	-1.46156	-1.26675		-0.306696	6.08465	Q6Y7W6
P08572	1.66504e+06	1.19712e+06	1.13008e+06	630346	932086	516072		20.6671	20.1911	20.108	19.2658	19.8301	18.9772		0.466382	0.27269	0.320301	-0.0596552	0.0810913	-0.178952		0.466382	0.27269	0.320301	-0.0596552	0.0810913	-0.178952		-0.40563	6.08031	P08572
TGME49_225120-t26_1-p1	181945	129652	150427	149497	287994	190609		17.4731	16.9843	17.1987	17.1898	18.1357	17.5403		-2.7276	-2.93416	-2.58898	-2.13568	-1.61333	-1.6159		-2.7276	-2.93416	-2.58898	-2.13568	-1.61333	-1.6159		0.961943	6.07279	TGME49_225120-t26_1-p1
TGME49_233870-t26_1-p1	856782	741543	579731	379163	457416	282001		19.7086	19.5002	19.145	18.5325	18.8031	18.1053		-0.492175	-0.418269	-0.642662	-0.792982	-0.945865	-1.05082		-0.492175	-0.418269	-0.642662	-0.792982	-0.945865	-1.05082		-0.412188	6.06197	TGME49_233870-t26_1-p1
TGME49_238010-t26_1-p1	7.81677e+06	6.50973e+06	5.26325e+06	4.95733e+06	7.40005e+06	4.38831e+06		22.8981	22.6342	22.3275	22.2411	22.8191	22.0652		2.6974	2.71573	2.53984	2.91569	3.07009	2.90907		2.6974	2.71573	2.53984	2.91569	3.07009	2.90907		0.313966	6.05461	TGME49_238010-t26_1-p1
P14324	276272	207025	258157	396379	340122	273438		18.0757	17.6594	17.9779	18.5965	18.3757	18.0609		-2.12501	-2.259	-1.8098	-0.728919	-1.37332	-1.09531		-2.12501	-2.259	-1.8098	-0.728919	-1.37332	-1.09531		0.998753	6.05304	P14324
TGME49_269180-t26_1-p1	2.40906e+06	1.5638e+06	1.67595e+06	1.84438e+06	2.34446e+06	1.40245e+06		21.2	20.5766	20.6766	20.8147	21.1608	20.4195		0.999296	0.658181	0.888863	1.48926	1.41181	1.26336		0.999296	0.658181	0.888863	1.48926	1.41181	1.26336		0.539363	6.04067	TGME49_269180-t26_1-p1
Q14978	4.09965e+06	3.8787e+06	3.05513e+06	1.66673e+06	1.76453e+06	1.09479e+06		21.9671	21.8871	21.5428	20.6686	20.7509	20.0622		1.76633	1.9687	1.75512	1.34315	1.00184	0.90606		1.76633	1.9687	1.75512	1.34315	1.00184	0.90606		-0.746363	6.03146	Q14978
Q92974	2.5964e+06	2.01494e+06	2.19703e+06	1.12911e+06	1.52427e+06	868406		21.3081	20.9423	21.0671	20.1068	20.5397	19.728		1.10734	1.02387	1.27944	0.78132	0.790673	0.571846		1.10734	1.02387	1.27944	0.78132	0.790673	0.571846		-0.422268	6.02988	Q92974
TGME49_264660-t26_1-p1	1.84522e+06	931140	1.4894e+06	3.98839e+06	3.69079e+06	1.69286e+06		20.8154	19.8286	20.5063	21.9274	21.8155	20.691		0.61462	-0.0898014	0.71861	2.60194	2.06649	1.53487		0.61462	-0.0898014	0.71861	2.60194	2.06649	1.53487		1.65329	6.01569	TGME49_264660-t26_1-p1
TGME49_310950-t26_1-p1	2.48028e+06	2.26934e+06	1.91428e+06	1.81531e+06	2.44543e+06	1.61161e+06		21.2421	21.1138	20.8684	20.7918	21.2217	20.6201		1.04133	1.1954	1.08068	1.46634	1.47265	1.46391		1.04133	1.1954	1.08068	1.46634	1.47265	1.46391		0.361829	5.99406	TGME49_310950-t26_1-p1
TGME49_297430-t26_1-p1	1.41545e+07	1.14861e+07	9.07243e+06	9.91592e+06	1.38867e+07	7.8284e+06		23.7548	23.4534	23.1131	23.2413	23.7272	22.9003		3.55402	3.53495	3.32537	3.91588	3.97819	3.74412		3.55402	3.53495	3.32537	3.91588	3.97819	3.74412		0.407953	5.98041	TGME49_297430-t26_1-p1
TGME49_254000-t26_1-p1	794468	580665	527847	567325	773356	428466		19.5996	19.1473	19.0098	19.1138	19.5608	18.7088		-0.601113	-0.771094	-0.777926	-0.211623	-0.188239	-0.447343		-0.601113	-0.771094	-0.777926	-0.211623	-0.188239	-0.447343		0.434309	5.96202	TGME49_254000-t26_1-p1
TGME49_265260-t26_1-p1	1.30612e+06	967697	793549	913479	1.37656e+06	728827		20.3169	19.8842	19.598	19.801	20.3926	19.4752		0.116111	-0.0342446	-0.189727	0.475572	0.643626	0.319053		0.116111	-0.0342446	-0.189727	0.475572	0.643626	0.319053		0.515371	5.94726	TGME49_265260-t26_1-p1
TGME49_219550-t26_1-p1	1.32285e+06	883140	899149	904625	1.2818e+06	760258		20.3352	19.7523	19.7782	19.787	20.2897	19.5361		0.134478	-0.166158	-0.00948643	0.461521	0.540731	0.379965		0.134478	-0.166158	-0.00948643	0.461521	0.540731	0.379965		0.474461	5.93943	TGME49_219550-t26_1-p1
TGME49_253820-t26_1-p1	1.76081e+06	1.29036e+06	1.33033e+06	1.37932e+06	1.51557e+06	1.18254e+06		20.7478	20.2993	20.3434	20.3955	20.5314	20.1735		0.547065	0.380903	0.555665	1.07009	0.782417	1.01729		0.547065	0.380903	0.555665	1.07009	0.782417	1.01729		0.462054	5.91125	TGME49_253820-t26_1-p1
TGME49_250800-t26_1-p1	337210	312704	252745	281278	365983	206153		18.3633	18.2544	17.9473	18.1016	18.4814	17.6534		-1.83745	-1.664	-1.84037	-1.2238	-1.26759	-1.50281		-1.83745	-1.664	-1.84037	-1.2238	-1.26759	-1.50281		0.449206	5.8979	TGME49_250800-t26_1-p1
Q9NPA8	1.01774e+06	948407	725096	719262	1119589	816882		19.9569	19.8551	19.4678	19.4562	20.0945	19.6398		-0.243805	-0.0632929	-0.319874	0.130718	0.345526	0.483604		-0.243805	-0.0632929	-0.319874	0.130718	0.345526	0.483604		0.52894	5.87906	Q9NPA8
Q9H3P7	695442	628997	546628	333695	473352	308977		19.4076	19.2627	19.0602	18.3482	18.8526	18.2371		-0.793172	-0.655747	-0.727488	-0.977269	-0.896456	-0.919024		-0.793172	-0.655747	-0.727488	-0.977269	-0.896456	-0.919024		-0.205447	5.83333	Q9H3P7
P46781	7.00194e+06	4.82409e+06	4.37411e+06	1.89587e+06	3.19912e+06	2.18409e+06		22.7393	22.2018	22.0606	20.8544	21.6092	21.0586		2.53858	2.28339	2.27287	1.52899	1.86023	1.90244		2.53858	2.28339	2.27287	1.52899	1.86023	1.90244		-0.601059	5.82581	P46781
O94885	123634	75318.9		108374	335042	191766		16.9157	16.2007		16.7257	18.354	17.549		-3.28503	-3.71772		-2.59978	-1.39503	-1.60718		-3.28503	-3.71772	-4.20089	-2.59978	-1.39503	-1.60718		1.86722	5.77315	O94885
TGME49_236570-t26_1-p1	1.48084e+06	1.13956e+06	989271	858086	1.29148e+06	848429		20.498	20.12	19.916	19.7108	20.3006	19.6944		0.297241	0.201606	0.128319	0.385322	0.551579	0.538271		0.297241	0.201606	0.128319	0.385322	0.551579	0.538271		0.282669	5.82001	TGME49_236570-t26_1-p1
Q9BR76	7.00272e+06	5.1071e+06	4.65563e+06	5.57249e+06	5.93562e+06	4.40436e+06		22.7395	22.2841	22.1505	22.4099	22.501	22.0705		2.53874	2.36563	2.36286	3.08445	2.75196	2.91434		2.53874	2.36563	2.36286	3.08445	2.75196	2.91434		0.494503	5.81182	Q9BR76
Q99729	9.98051e+06	8.58739e+06	6.6204e+06	4.39371e+06	5.38931e+06	3.29733e+06		23.2507	23.0338	22.6585	22.067	22.3617	21.6529		3.04994	3.11535	2.8708	2.74157	2.61266	2.4967		3.04994	3.11535	2.8708	2.74157	2.61266	2.4967		-0.395051	5.81086	Q99729
TGME49_226730-t26_1-p1	296549	247882	261478	211776	314778	199312		18.1779	17.9193	17.9963	17.6922	18.264	17.6047		-2.02283	-1.99915	-1.79135	-1.63326	-1.48504	-1.55149		-2.02283	-1.99915	-1.79135	-1.63326	-1.48504	-1.55149		0.381183	5.8078	TGME49_226730-t26_1-p1
Q9UN86	3.71952e+06	3.19111e+06	2.81703e+06	1.70969e+06	2.39356e+06	1.41195e+06		21.8267	21.6056	21.4257	20.7053	21.1907	20.4293		1.62594	1.68719	1.63806	1.37987	1.44171	1.2731		1.62594	1.68719	1.63806	1.37987	1.44171	1.2731		-0.285503	5.7766	Q9UN86
Q9H1B7	183570	120925	114415	142984	151950	111166		17.486	16.8838	16.8039	17.1255	17.2132	16.7624		-2.71477	-3.03468	-2.98377	-2.19995	-2.53578	-2.39381		-2.71477	-3.03468	-2.98377	-2.19995	-2.53578	-2.39381		0.534561	5.76536	Q9H1B7
TGME49_249670-t26_1-p1	1.05887e+06	778874	848851	688509	1.09904e+06	743995		20.0141	19.571	19.6952	19.3931	20.0678	19.5049		-0.18665	-0.347409	-0.0925349	0.0676767	0.318801	0.348769		-0.18665	-0.347409	-0.0925349	0.0676767	0.318801	0.348769		0.453947	5.75895	TGME49_249670-t26_1-p1
Q9NP79	1.37302e+06	1.2629e+06	1.10327e+06	1.08288e+06	1.51607e+06	838567		20.3889	20.2683	20.0734	20.0464	20.5319	19.6776		0.188177	0.349863	0.28567	0.721001	0.782893	0.521402		0.188177	0.349863	0.28567	0.721001	0.782893	0.521402		0.400529	5.73829	Q9NP79
TGME49_320190-t26_1-p1	185421	73843.9	57640.1	169703	332277	265934		17.5004	16.1722	15.8148	17.3727	18.342	18.0207		-2.7003	-3.74625	-3.9729	-1.95279	-1.40698	-1.13546		-2.7003	-3.74625	-3.9729	-1.95279	-1.40698	-1.13546		1.97474	5.72702	TGME49_320190-t26_1-p1
TGME49_275470-t26_1-p1	4.30861e+06	3.27398e+06	3.09335e+06	3.04178e+06	4.09913e+06	2.34995e+06		22.0388	21.6426	21.5607	21.5365	21.9669	21.1642		1.83805	1.72418	1.77305	2.21105	2.21788	2.00804		1.83805	1.72418	1.77305	2.21105	2.21788	2.00804		0.367227	5.72698	TGME49_275470-t26_1-p1
P05455	5.15912e+06	4.57974e+06	4.04273e+06	2.21742e+06	2.66074e+06	2.11363e+06		22.2987	22.1268	21.9469	21.0805	21.3434	21.0113		2.09795	2.20839	2.15921	1.75501	1.59438	1.85513		2.09795	2.20839	2.15921	1.75501	1.59438	1.85513		-0.420343	5.72104	P05455
P56182	794117	599242	584574	319240	477314	267948		19.599	19.1928	19.157	18.2843	18.8646	18.0316		-0.601752	-0.725661	-0.630662	-1.04116	-0.884433	-1.12457		-0.601752	-0.725661	-0.630662	-1.04116	-0.884433	-1.12457		-0.364028	5.71451	P56182
TGME49_255510-t26_1-p1	519448	418478	361710	169435	183291	104937		18.9866	18.6748	18.4645	17.3704	17.4838	16.6792		-1.21412	-1.24365	-1.32321	-1.95507	-2.26523	-2.47701		-1.21412	-1.24365	-1.32321	-1.95507	-2.26523	-2.47701		-0.972107	5.66919	TGME49_255510-t26_1-p1
TGME49_244530-t26_1-p1	1.26811e+06	1.13842e+06	1.04337e+06	544630	838165	467995		20.2743	20.1186	19.9928	19.0549	19.6769	18.8361		0.0735095	0.200167	0.205127	-0.270524	-0.072136	-0.320029		0.0735095	0.200167	0.205127	-0.270524	-0.072136	-0.320029		-0.380497	5.65906	TGME49_244530-t26_1-p1
Q9Y6M1	573383	432978	436914	264179	310957	229318		19.1291	18.7239	18.737	18.0112	18.2464	17.807		-1.0716	-1.19451	-1.0507	-1.31429	-1.50265	-1.34917		-1.0716	-1.19451	-1.0507	-1.31429	-1.50265	-1.34917		-0.283101	5.63001	Q9Y6M1
TGME49_313410-t26_1-p1	1.47649e+06	1.14775e+06	1.1285e+06	1.10048e+06	1.28081e+06	858940		20.4937	20.1304	20.106	20.0697	20.2886	19.7122		0.292999	0.211932	0.318291	0.744257	0.539615	0.556034		0.292999	0.211932	0.318291	0.744257	0.539615	0.556034		0.338895	5.62318	TGME49_313410-t26_1-p1
TGME49_232410-t26_1-p1	5.7761e+06	4.80961e+06	4.67006e+06	3723678	5.13983e+06	3.12317e+06		22.4617	22.1975	22.155	21.8283	22.2933	21.5746		2.26092	2.27905	2.36732	2.50286	2.54428	2.41842		2.26092	2.27905	2.36732	2.50286	2.54428	2.41842		0.186087	5.6215	TGME49_232410-t26_1-p1
P17096	4.73767e+07	3.79714e+07	3.22754e+07	1.97458e+07	2.81315e+07	1.57585e+07		25.4977	25.1784	24.9439	24.235	24.7457	23.9096		5.29693	5.25997	5.15625	4.9096	4.99667	4.75347		5.29693	5.25997	5.15625	4.9096	4.99667	4.75347		-0.351136	5.61751	P17096
TGME49_279400-t26_1-p1	3.77415e+06	2.98602e+06	2.34118e+06	2.5858e+06	3.56928e+06	2.09792e+06		21.8477	21.5098	21.1588	21.3022	21.7672	21.0005		1.64698	1.59135	1.37112	1.97674	2.01819	1.84437		1.64698	1.59135	1.37112	1.97674	2.01819	1.84437		0.409951	5.59105	TGME49_279400-t26_1-p1
TGME49_309210-t26_1-p1	2.68082e+07	2.00662e+07	1.6951e+07	1.85992e+07	2.69345e+07	1.4355e+07		24.6762	24.2583	24.0149	24.1487	24.683	23.775		4.47543	4.33982	4.22718	4.8233	4.93394	4.61888		4.47543	4.33982	4.22718	4.8233	4.93394	4.61888		0.444563	5.55818	TGME49_309210-t26_1-p1
TGME49_211680-t26_1-p1	3.2863e+07	27724076	2.82222e+07	2.37811e+07	3.34389e+07	2.62915e+07		24.97	24.7246	24.7503	24.5033	24.995	24.6481		4.76922	4.8062	4.96264	5.17787	5.24601	5.49193		4.76922	4.8062	4.96264	5.17787	5.24601	5.49193		0.459253	5.54536	TGME49_211680-t26_1-p1
Q03252	6.15556e+06	4.97886e+06	4.86697e+06	3.15409e+06	4.1064e+06	2.60871e+06		22.5535	22.2474	22.2146	21.5888	21.9694	21.3149		2.35272	2.32894	2.42691	2.26335	2.22043	2.15874		2.35272	2.32894	2.42691	2.26335	2.22043	2.15874		-0.155347	5.54427	Q03252
P61247	7.95477e+06	7923300	7.16204e+06	3.96623e+06	4.61997e+06	3.16221e+06		22.9234	22.9177	22.7719	21.9193	22.1395	21.5925		2.72264	2.99923	2.98425	2.5939	2.39044	2.43634		2.72264	2.99923	2.98425	2.5939	2.39044	2.43634		-0.428483	5.53993	P61247
TGME49_318710-t26_1-p1	578214	423336	433666	385692	506731	329483		19.1412	18.6914	18.7262	18.5571	18.9509	18.3298		-1.0595	-1.227	-1.06146	-0.768351	-0.798151	-0.826321		-1.0595	-1.227	-1.06146	-0.768351	-0.798151	-0.826321		0.318379	5.53139	TGME49_318710-t26_1-p1
Q86WX3	443432	464157	346353	167935	260444	175518		18.7584	18.8243	18.4019	17.3575	17.9906	17.4213		-1.44239	-1.09419	-1.3858	-1.96789	-1.7584	-1.7349		-1.44239	-1.09419	-1.3858	-1.96789	-1.7584	-1.7349		-0.512937	5.52485	Q86WX3
Q9H0E2	2106798	1.51588e+06	1.41312e+06	1.36017e+06	1.71295e+06	1.09536e+06		21.0066	20.5317	20.4305	20.3754	20.7081	20.063		0.805877	0.61328	0.642768	1.04991	0.959042	0.906805		0.805877	0.61328	0.642768	1.04991	0.959042	0.906805		0.284612	5.52378	Q9H0E2
O00170	754759	691324	641573	387162	451931	324362		19.5257	19.399	19.2913	18.5626	18.7857	18.3072		-0.675087	-0.519438	-0.496434	-0.762861	-0.963267	-0.848917		-0.675087	-0.519438	-0.496434	-0.762861	-0.963267	-0.848917		-0.294695	5.51895	O00170
P84098	2.97644e+07	3.02542e+07	24590249	1.46891e+07	1.69348e+07	1.04919e+07		24.8271	24.8506	24.5516	23.8082	24.0135	23.3228		4.62634	4.93219	4.7639	4.4828	4.26448	4.16661		4.62634	4.93219	4.7639	4.4828	4.26448	4.16661		-0.469514	5.5125	P84098
O60669	1.81405e+06	1.23202e+06	1.10606e+06	672462	876429	501694		20.7908	20.2326	20.077	19.3591	19.7413	18.9364		0.590041	0.314158	0.289311	0.0336524	-0.00773382	-0.219714		0.590041	0.314158	0.289311	0.0336524	-0.00773382	-0.219714		-0.462435	5.50822	O60669
TGME49_315150-t26_1-p1	287457	248401	190297	210049	256738	165739		18.133	17.9223	17.5379	17.6804	17.9699	17.3385		-2.06776	-1.99613	-2.24979	-1.64508	-1.77908	-1.81761		-2.06776	-1.99613	-2.24979	-1.64508	-1.77908	-1.81761		0.357305	5.5053	TGME49_315150-t26_1-p1
Q6ZMI0	226432	175930	206135	192695	219904	178898		17.7887	17.4246	17.6532	17.556	17.7465	17.4488		-2.41203	-2.4938	-2.13445	-1.76948	-2.0025	-1.70739		-2.41203	-2.4938	-2.13445	-1.76948	-2.0025	-1.70739		0.520304	5.48204	Q6ZMI0
TGME49_260440-t26_1-p1	1.63778e+07	1.40094e+07	1.28629e+07	1.12889e+07	1.40432e+07	9.09882e+06		23.9652	23.7399	23.6167	23.4284	23.7434	23.1172		3.7645	3.82145	3.82903	4.10296	3.99435	3.96108		3.7645	3.82145	3.82903	4.10296	3.99435	3.96108		0.214473	5.48092	TGME49_260440-t26_1-p1
P26373	1.38303e+07	1.32088e+07	1.04648e+07	6.82428e+06	8.13457e+06	5.21318e+06		23.7213	23.655	23.319	22.7022	22.9556	22.3137		3.52058	3.73655	3.53135	3.3768	3.20662	3.15757		3.52058	3.73655	3.53135	3.3768	3.20662	3.15757		-0.349163	5.46386	P26373
TGME49_214320-t26_1-p1	2.84073e+06	2.04649e+06	1.84702e+06	1.86685e+06	2.3937e+06	1.64136e+06		21.4378	20.9647	20.8168	20.8322	21.1908	20.6465		1.23709	1.04628	1.02908	1.50673	1.4418	1.49029		1.23709	1.04628	1.02908	1.50673	1.4418	1.49029		0.375462	5.45104	TGME49_214320-t26_1-p1
Q8IVM0	3.22245e+06	3.03734e+06	2.73949e+06	1.41209e+06	2.17005e+06	1.41594e+06		21.6197	21.5344	21.3855	20.4294	21.0493	20.4333		1.41898	1.61594	1.59779	1.10396	1.30028	1.27716		1.41898	1.61594	1.59779	1.10396	1.30028	1.27716		-0.317103	5.44853	Q8IVM0
P62910	2.9035e+06	2.76553e+06	2.29971e+06	1.25583e+06	1.84467e+06	970158		21.4694	21.3991	21.133	20.2602	20.8149	19.8879		1.26862	1.48069	1.34533	0.934769	1.06592	0.731696		1.26862	1.48069	1.34533	0.934769	1.06592	0.731696		-0.454084	5.42988	P62910
TGME49_257490-t26_1-p1	1.17301e+06	857587	910791	830596	984229	670176		20.1618	19.7099	19.7968	19.6638	19.9086	19.3542		-0.0389553	-0.208517	0.00907417	0.338348	0.159624	0.198018		-0.0389553	-0.208517	0.00907417	0.338348	0.159624	0.198018		0.311462	5.42325	TGME49_257490-t26_1-p1
TGME49_205470-t26_1-p1	8.7965e+06	6.79793e+06	5.11945e+06	6.81917e+06	7.32718e+06	5.76763e+06		23.0685	22.6967	22.2876	22.7012	22.8048	22.4595		2.86776	2.77822	2.49987	3.37572	3.05581	3.30338		2.86776	2.77822	2.49987	3.37572	3.05581	3.30338		0.529691	5.41427	TGME49_205470-t26_1-p1
TGME49_235930-t26_1-p1	1.26913e+06	1.05227e+06	770452	927777	1.33902e+06	860886		20.2754	20.0051	19.5553	19.8234	20.3527	19.7155		0.0746605	0.0866303	-0.232341	0.497979	0.603736	0.559299		0.0746605	0.0866303	-0.232341	0.497979	0.603736	0.559299		0.577354	5.39603	TGME49_235930-t26_1-p1
TGME49_290000-t26_1-p1	392519	351471	334793	312200	571011	317204		18.5824	18.423	18.3529	18.2521	19.1232	18.2751		-1.61834	-1.49539	-1.43478	-1.07333	-0.625852	-0.881111		-1.61834	-1.49539	-1.43478	-1.07333	-0.625852	-0.881111		0.656074	5.39387	TGME49_290000-t26_1-p1
TGME49_272660-t26_1-p1	4.01946e+06	3.07135e+06	2.72184e+06	2.51073e+06	3.38775e+06	2.02163e+06		21.9386	21.5504	21.3762	21.2597	21.6919	20.9471		1.73783	1.632	1.58846	1.93423	1.94288	1.79093		1.73783	1.632	1.58846	1.93423	1.94288	1.79093		0.236584	5.39078	TGME49_272660-t26_1-p1
O60488	1.62061e+06	1.17341e+06	865863	538018	538934	314494		20.6281	20.1623	19.7238	19.0373	19.0398	18.2627		0.427364	0.243832	-0.0639071	-0.288144	-0.709261	-0.893491		0.427364	0.243832	-0.0639071	-0.288144	-0.709261	-0.893491		-0.832729	5.37912	O60488
TGME49_235150-t26_1-p1	1.55381e+06	1.19323e+06	1.13356e+06	144299	223475	272375		20.5674	20.1864	20.1124	17.1387	17.7698	18.0552		0.366638	0.268004	0.324738	-2.18674	-1.97925	-1.10093		0.366638	0.268004	0.324738	-2.18674	-1.97925	-1.10093		-2.07544	5.3771	TGME49_235150-t26_1-p1
Q16778	4.22961e+06	4.5715e+06	3.81978e+06	2.04534e+06	2.18133e+06	1.29884e+06		22.0121	22.1242	21.8651	20.9639	21.0568	20.3088		1.81135	2.2058	2.07737	1.63847	1.30776	1.15263		1.81135	2.2058	2.07737	1.63847	1.30776	1.15263		-0.665217	5.36353	Q16778
TGME49_319530-t26_1-p1	1.41679e+06	1.19559e+06	916211	985869	1.46517e+06	790872		20.4342	20.1893	19.8053	19.911	20.4826	19.5931		0.233456	0.270857	0.0176339	0.585596	0.73363	0.436921		0.233456	0.270857	0.0176339	0.585596	0.73363	0.436921		0.4114	5.3543	TGME49_319530-t26_1-p1
TGME49_219310-t26_1-p1	1.09633e+06	932966	736508	796926	902816	658673		20.0643	19.8315	19.4903	19.6041	19.7841	19.3292		-0.13649	-0.0869756	-0.297345	0.278647	0.0350606	0.17304		-0.13649	-0.0869756	-0.297345	0.278647	0.0350606	0.17304		0.335853	5.35285	TGME49_219310-t26_1-p1
TGME49_204050-t26_1-p1	4.17654e+06	3.32679e+06	2.67955e+06	1.13891e+06	1.66462e+06	703274		21.9939	21.6657	21.3536	20.1192	20.6668	19.4237		1.79313	1.74726	1.56587	0.79378	0.917747	0.267565		1.79313	1.74726	1.56587	0.79378	0.917747	0.267565		-1.04239	5.34498	TGME49_204050-t26_1-p1
O75362	359479	295046	297886			70097.5		18.4555	18.1706	18.1844			16.0971		-1.7452	-1.74786	-1.60328			-3.05909		-1.7452	-1.74786	-1.60328	-4.18385	-4.03102	-3.05909		-2.05921	5.25234	O75362
Q15369	2.03379e+06	1.81258e+06	1.57872e+06	863214	1.33968e+06	760684		20.9557	20.7896	20.5903	19.7194	20.3535	19.5369		0.754997	0.871171	0.802639	0.393919	0.604442	0.380773		0.754997	0.871171	0.802639	0.393919	0.604442	0.380773		-0.34989	5.32703	Q15369
TGME49_219140-t26_1-p1	2.52025e+06	2.29727e+06	2.20383e+06	1.72238e+06	2.7174e+06	1.69077e+06		21.2651	21.1315	21.0716	20.716	21.3738	20.6892		1.06439	1.21305	1.2839	1.39054	1.62479	1.53308		1.06439	1.21305	1.2839	1.39054	1.62479	1.53308		0.329022	5.32395	TGME49_219140-t26_1-p1
TGME49_286230-t26_1-p1	75284.1	47722.8	41988.8	53169	69224.9	52019.7		16.2001	15.5424	15.3577	15.6983	16.079	15.6668		-4.00069	-4.37605	-4.42997	-3.62714	-3.67001	-3.48939		-4.00069	-4.37605	-4.42997	-3.62714	-3.67001	-3.48939		0.673387	5.31257	TGME49_286230-t26_1-p1
Q9NQ55	389456	319497	235853	133427	188410	136785		18.5711	18.2854	17.8475	17.0257	17.5235	17.0616		-1.62964	-1.633	-1.94016	-2.29975	-2.22549	-2.09461		-1.62964	-1.633	-1.94016	-2.29975	-2.22549	-2.09461		-0.472351	5.31136	Q9NQ55
TGME49_227970-t26_1-p1	3.61154e+06	2.89918e+06	2.24067e+06	2.27886e+06	3.58166e+06	2.06508e+06		21.7842	21.4672	21.0955	21.1199	21.7722	20.9778		1.58344	1.54877	1.30781	1.79444	2.02319	1.8216		1.58344	1.54877	1.30781	1.79444	2.02319	1.8216		0.399734	5.3085	TGME49_227970-t26_1-p1
TGME49_315780-t26_1-p1	1.05344e+06	735009	666051	722409	940236	637960		20.0067	19.4874	19.3453	19.4625	19.8427	19.2831		-0.194073	-0.431037	-0.442415	0.137016	0.0936514	0.126943		-0.194073	-0.431037	-0.442415	0.137016	0.0936514	0.126943		0.475045	5.30278	TGME49_315780-t26_1-p1
P26447	3.05434e+07	2.14856e+07	2.48242e+07	2.17699e+07	2.88427e+07	2.43395e+07		24.8644	24.3569	24.5652	24.3758	24.7817	24.5368		4.66362	4.43843	4.77756	5.05039	5.03269	5.38064		4.66362	4.43843	4.77756	5.05039	5.03269	5.38064		0.528039	5.29382	P26447
Q9Y6C2	1.29126e+07	1.1245e+07	8.35029e+06	5223845	6.08061e+06	3.35832e+06		23.6223	23.4228	22.9934	22.3167	22.5358	21.6793		3.42153	3.50434	3.20571	2.99124	2.78677	2.52314		3.42153	3.50434	3.20571	2.99124	2.78677	2.52314		-0.610138	5.28658	Q9Y6C2
O15269	535006	464505	364237	245040	269700	181123		19.0292	18.8253	18.4745	17.9027	18.041	17.4666		-1.17155	-1.0931	-1.31317	-1.42278	-1.70802	-1.68955		-1.17155	-1.0931	-1.31317	-1.42278	-1.70802	-1.68955		-0.414176	5.28368	O15269
P62851	9.61716e+06	9.53102e+06	8.57038e+06	4.66019e+06	4.58241e+06	3.34298e+06		23.1972	23.1842	23.0309	22.152	22.1277	21.6727		2.99644	3.26576	3.24324	2.82652	2.37866	2.51654		2.99644	3.26576	3.24324	2.82652	2.37866	2.51654		-0.594571	5.27208	P62851
TGME49_285720-t26_1-p1	137644	91551.5	85207.8	144019	133181	90337.4		17.0706	16.4823	16.3787	17.1359	17.023	16.463		-3.13016	-3.43615	-3.40899	-2.18954	-2.72598	-2.69313		-3.13016	-3.43615	-3.40899	-2.18954	-2.72598	-2.69313		0.788884	5.25219	TGME49_285720-t26_1-p1
TGME49_214820-t26_1-p1	1.30063e+06	1.01861e+06	847298	885052	1.34586e+06	711170		20.3108	19.9582	19.6925	19.7554	20.3601	19.4398		0.110037	0.0397292	-0.0951763	0.429963	0.61108	0.28367		0.110037	0.0397292	-0.0951763	0.429963	0.61108	0.28367		0.423375	5.24789	TGME49_214820-t26_1-p1
TGME49_249180-t26_1-p1	278728	98944.6	129701	376521	267321	299078		18.0885	16.5943	16.9848	18.5224	18.0282	18.1902		-2.11224	-3.32411	-2.80285	-0.803068	-1.7208	-0.966		-2.11224	-3.32411	-2.80285	-0.803068	-1.7208	-0.966		1.58311	5.24017	TGME49_249180-t26_1-p1
TGME49_257380-t26_1-p1	1.34059e+07	1.14317e+07	9.97235e+06	1.08221e+07	1.52573e+07	8.2132e+06		23.6764	23.4465	23.2495	23.3675	23.863	22.9695		3.47563	3.5281	3.46181	4.04204	4.11398	3.81335		3.47563	3.5281	3.46181	4.04204	4.11398	3.81335		0.501278	5.23947	TGME49_257380-t26_1-p1
P05090	480687	443605	372134	138594	214633	175175		18.8747	18.7589	18.5055	17.0805	17.7115	17.4184		-1.32601	-1.15952	-1.28222	-2.24494	-2.0375	-1.73773		-1.32601	-1.15952	-1.28222	-2.24494	-2.0375	-1.73773		-0.750805	5.23914	P05090
TGME49_232600-t26_1-p1	3.41451e+06	2.28508e+06	2.36391e+06	2.57529e+06	2.83498e+06	1.92085e+06		21.7032	21.1238	21.1727	21.2963	21.4349	20.8733		1.5025	1.20537	1.38506	1.97086	1.6859	1.71715		1.5025	1.20537	1.38506	1.97086	1.6859	1.71715		0.426994	5.21572	TGME49_232600-t26_1-p1
Q9UBS4	1.63143e+06	1203762	1.0069e+06	503233	725921	585483		20.6377	20.1991	19.9415	18.9409	19.4695	19.1593		0.436958	0.280678	0.153806	-0.384574	-0.279558	0.00310525		0.436958	0.280678	0.153806	-0.384574	-0.279558	0.00310525		-0.510823	5.20444	Q9UBS4
P24928	354052	550024	411615	148546	168229	74586		18.4336	19.0691	18.6509	17.1805	17.3601	16.1866		-1.76714	-0.849306	-1.13675	-2.14489	-2.38894	-2.96955		-1.76714	-0.849306	-1.13675	-2.14489	-2.38894	-2.96955		-1.25006	5.20435	P24928
P24821	3.77989e+06	3.36244e+06	2.69305e+06	1.77417e+06	1.93044e+06	1.33917e+06		21.8499	21.6811	21.3608	20.7587	20.8805	20.3529		1.64917	1.76264	1.57312	1.43327	1.13149	1.19675		1.64917	1.76264	1.57312	1.43327	1.13149	1.19675		-0.407808	5.20422	P24821
P62906	6.66771e+06	5.90852e+06	5.56405e+06	2.32608e+06	4.04472e+06	2.44334e+06		22.6688	22.4944	22.4077	21.1495	21.9476	21.2204		2.46802	2.57593	2.62002	1.82403	2.1986	2.06426		2.46802	2.57593	2.62002	1.82403	2.1986	2.06426		-0.525692	5.19647	P62906
Q9Y6N5	675924	519151	434265	274231	277439	209099		19.3665	18.9858	18.7282	18.065	18.0818	17.6738		-0.834242	-0.932646	-1.05947	-1.26041	-1.6672	-1.48234		-0.834242	-0.932646	-1.05947	-1.26041	-1.6672	-1.48234		-0.527863	5.19372	Q9Y6N5
TGME49_319340-t26_1-p1	1.38154e+06	666229	879626	1.44144e+06	1.5432e+06	918935		20.3978	19.3457	19.7465	20.4591	20.5575	19.8096		0.197103	-0.572782	-0.0411558	1.13364	0.808479	0.65344		0.197103	-0.572782	-0.0411558	1.13364	0.808479	0.65344		1.00413	5.1863	TGME49_319340-t26_1-p1
Q9UIF7	2.38783e+06	2.17882e+06	2.04278e+06	1090107	1.49125e+06	792174		21.1873	21.0551	20.9621	20.056	20.5081	19.5955		0.986525	1.13667	1.17441	0.730599	0.759075	0.439294		0.986525	1.13667	1.17441	0.730599	0.759075	0.439294		-0.456215	5.18117	Q9UIF7
TGME49_280570-t26_1-p1	335525	496992	355667	764845	3.55598e+06	2.26433e+06		18.3561	18.9229	18.4402	19.5448	21.7618	21.1107		-1.84468	-0.995577	-1.34752	0.219368	2.01281	1.95449		-1.84468	-0.995577	-1.34752	0.219368	2.01281	1.95449		2.79148	5.17095	TGME49_280570-t26_1-p1
Q16610	1296672	1.06676e+06	973626	310208	448995	402037		20.3064	20.0248	19.893	18.2429	18.7763	18.617		0.105639	0.106363	0.105321	-1.08256	-0.972673	-0.539195		0.105639	0.106363	0.105321	-1.08256	-0.972673	-0.539195		-0.970585	5.1592	Q16610
P41227	4.71535e+06	4.40188e+06	3.57168e+06	1.82674e+06	3.06314e+06	1.73439e+06		22.1689	22.0697	21.7682	20.8008	21.5466	20.726		1.96819	2.15125	1.98048	1.4754	1.79757	1.56984		1.96819	2.15125	1.98048	1.4754	1.79757	1.56984		-0.419039	5.1561	P41227
O14786	2.22467e+06	1.70906e+06	1.27924e+06	699188	888320	770040		21.0852	20.7048	20.2869	19.4153	19.7607	19.5546		0.884415	0.786335	0.499166	0.0898821	0.0117082	0.39841		0.884415	0.786335	0.499166	0.0898821	0.0117082	0.39841		-0.556639	5.15404	O14786
Q8N684	798766	616416	584244	295751	462703	248032		19.6074	19.2335	19.1562	18.174	18.8197	17.9202		-0.59333	-0.684895	-0.631475	-1.15142	-0.929284	-1.236		-0.59333	-0.684895	-0.631475	-1.15142	-0.929284	-1.236		-0.469	5.14931	Q8N684
TGME49_227280-t26_1-p1	7.17479e+06	5.86708e+06	5.11129e+06	4.12868e+06	5.63942e+06	3.6421e+06		22.7745	22.4842	22.2853	21.9772	22.4271	21.7963		2.57376	2.56577	2.49757	2.65181	2.6781	2.64017		2.57376	2.56577	2.49757	2.65181	2.6781	2.64017		0.110996	5.1413	TGME49_227280-t26_1-p1
Q99575	522037	403824	380313	253691	313811	224512		18.9938	18.6234	18.5368	17.9527	18.2595	17.7764		-1.20695	-1.29507	-1.25086	-1.37273	-1.48948	-1.37973		-1.20695	-1.29507	-1.25086	-1.37273	-1.48948	-1.37973		-0.163019	5.10935	Q99575
P22087	1.36251e+06	1.34777e+06	1.11093e+06	672339	888517	535062		20.3778	20.3621	20.0833	19.3588	19.761	19.0293		0.177088	0.443698	0.295648	0.0333885	0.0120276	-0.126817		0.177088	0.443698	0.295648	0.0333885	0.0120276	-0.126817		-0.332612	5.10585	P22087
Q7Z2W4	1.23145e+06	1096360	946646	485750	660157	522414		20.2319	20.0643	19.8525	18.8899	19.3324	18.9948		0.0311792	0.14585	0.0647792	-0.435584	-0.416563	-0.161331		0.0311792	0.14585	0.0647792	-0.435584	-0.416563	-0.161331		-0.418429	5.09236	Q7Z2W4
P10515	408681	286885	305274	170226	196498	156197		18.6406	18.1301	18.2197	17.3771	17.5842	17.253		-1.56013	-1.78833	-1.56794	-1.94835	-2.16486	-1.90316		-1.56013	-1.78833	-1.56794	-1.94835	-2.16486	-1.90316		-0.366655	5.09098	P10515
TGME49_203980-t26_1-p1	833612	573783	494526	587789	777726	530239		19.669	19.1301	18.9157	19.1649	19.5689	19.0163		-0.531727	-0.788296	-0.872002	-0.160501	-0.180108	-0.13988		-0.531727	-0.788296	-0.872002	-0.160501	-0.180108	-0.13988		0.570512	5.08891	TGME49_203980-t26_1-p1
TGME49_212770-t26_1-p1	347422	325933	300851	339933	401617	227711		18.4063	18.3142	18.1987	18.3749	18.6155	17.7968		-1.79441	-1.60422	-1.589	-0.95055	-1.13355	-1.35932		-1.79441	-1.60422	-1.589	-0.95055	-1.13355	-1.35932		0.514739	5.08073	TGME49_212770-t26_1-p1
TGME49_320080-t26_1-p1	828320	574172	533816	534917	633928	470873		19.6598	19.1311	19.026	19.029	19.274	18.845		-0.540915	-0.787317	-0.761704	-0.296485	-0.475052	-0.311184		-0.540915	-0.787317	-0.761704	-0.296485	-0.475052	-0.311184		0.335738	5.07919	TGME49_320080-t26_1-p1
O43488	516342	404373	469357	1.48038e+06	985528	656012		18.978	18.6253	18.8403	20.4975	19.9105	19.3234		-1.22278	-1.29311	-0.947361	1.17209	0.161527	0.167199		-1.22278	-1.29311	-0.947361	1.17209	0.161527	0.167199		1.65469	5.07328	O43488
TGME49_312640-t26_1-p1	711851	548118	467872	235517	326470	267669		19.4412	19.0641	18.8358	17.8455	18.3166	18.0301		-0.759528	-0.854313	-0.951932	-1.47997	-1.43242	-1.12607		-0.759528	-0.854313	-0.951932	-1.47997	-1.43242	-1.12607		-0.490895	5.06844	TGME49_312640-t26_1-p1
TGME49_219280-t26_1-p1	1.72589e+06	1.62253e+06	1.41376e+06	1.17654e+06	1.57608e+06	1.18824e+06		20.7189	20.6298	20.4311	20.1661	20.5879	20.1804		0.518166	0.711374	0.643415	0.840683	0.838901	1.02423		0.518166	0.711374	0.643415	0.840683	0.838901	1.02423		0.276952	5.06695	TGME49_219280-t26_1-p1
TGME49_254800-t26_1-p1	154503	156835	168657	189501	260999	121721		17.2373	17.2589	17.3637	17.5318	17.9937	16.8932		-2.96347	-2.65955	-2.42395	-1.79359	-1.75533	-2.26294		-2.96347	-2.65955	-2.42395	-1.79359	-1.75533	-2.26294		0.745035	5.05577	TGME49_254800-t26_1-p1
O95684	133560	246566	148640					17.0271	17.9116	17.1815					-3.17362	-2.00683	-2.60623					-3.17362	-2.00683	-2.60623	-4.1279	-4.06955	-3.92327		-1.44468	4.43098	O95684
TGME49_222270-t26_1-p1			94425.8	184425	111686	122855				16.5269	17.4927	16.7691	16.9066				-3.26079	-1.83276	-2.97992	-2.24957		-4.06471	-4.2312	-3.26079	-1.83276	-2.97992	-2.24957		1.49815	5.07821	TGME49_222270-t26_1-p1
Q8TAE8	801131	702900	681334	383567	517596	375925		19.6117	19.423	19.378	18.5491	18.9815	18.5201		-0.589065	-0.495481	-0.409685	-0.776319	-0.767545	-0.636078		-0.589065	-0.495481	-0.409685	-0.776319	-0.767545	-0.636078		-0.228571	5.05149	Q8TAE8
TGME49_289600-t26_1-p1	1.98417e+06	1.40122e+06	1.47579e+06	645141	1.13581e+06	637061		20.9201	20.4183	20.4931	19.2993	20.1153	19.2811		0.719364	0.499812	0.705372	-0.0261847	0.366284	0.124909		0.719364	0.499812	0.705372	-0.0261847	0.366284	0.124909		-0.486513	5.04066	TGME49_289600-t26_1-p1
O60506	6.72377e+06	5.02577e+06	4.89641e+06	2.90414e+06	3.51944e+06	2.74817e+06		22.6808	22.2609	22.2233	21.4697	21.7469	21.39		2.48009	2.34247	2.43561	2.14424	1.9979	2.23388		2.48009	2.34247	2.43561	2.14424	1.9979	2.23388		-0.294051	5.03799	O60506
TGME49_224130-t26_1-p1	2.28464e+06	1.92537e+06	1.53419e+06	1.54409e+06	2.20456e+06	1.22177e+06		21.1235	20.8767	20.549	20.5583	21.0721	20.2205		0.922791	0.958267	0.761357	1.23288	1.32305	1.06437		0.922791	0.958267	0.761357	1.23288	1.32305	1.06437		0.325963	5.03683	TGME49_224130-t26_1-p1
TGME49_314970-t26_1-p1	779532	605377	599800	545743	679870	417709		19.5722	19.2075	19.1941	19.0579	19.3749	18.6721		-0.628495	-0.710965	-0.593566	-0.267578	-0.374113	-0.484025		-0.628495	-0.710965	-0.593566	-0.267578	-0.374113	-0.484025		0.269103	5.03624	TGME49_314970-t26_1-p1
Q16540	121131	147258	84066.1					16.8862	17.168	16.3592					-3.31453	-2.75045	-3.42845					-3.31453	-2.75045	-3.42845	-4.29932	-4.20534	-3.9746		-0.995274	5.25624	Q16540
Q9ULW0	503750	497000	435153	255084	292958	221170		18.9423	18.9229	18.7312	17.9606	18.1603	17.7548		-1.2584	-0.995554	-1.05652	-1.36483	-1.58868	-1.40137		-1.2584	-0.995554	-1.05652	-1.36483	-1.58868	-1.40137		-0.348132	5.02595	Q9ULW0
TGME49_203310-t26_1-p1	1.66758e+08	1.43858e+08	1.39754e+08	1.1527e+08	1.40746e+08	1.05968e+08		27.3132	27.1001	27.0583	26.7804	27.0685	26.6591		7.11244	7.18163	7.27062	7.455	7.31951	7.50289		7.11244	7.18163	7.27062	7.455	7.31951	7.50289		0.237569	5.02381	TGME49_203310-t26_1-p1
O00469	539269	422279	413528	178225	206888	189602		19.0406	18.6878	18.6576	17.4433	17.6585	17.5326		-1.1601	-1.2306	-1.13006	-1.8821	-2.09052	-1.62355		-1.1601	-1.2306	-1.13006	-1.8821	-2.09052	-1.62355		-0.691805	5.00611	O00469
Q9NXA8	1500683	1.02108e+06	1.03062e+06	1.1921e+06	1.32987e+06	1.28499e+06		20.5172	19.9617	19.9751	20.1851	20.3429	20.2933		0.316444	0.0432309	0.187392	0.859628	0.593845	1.13716		0.316444	0.0432309	0.187392	0.859628	0.593845	1.13716		0.681188	5.00086	Q9NXA8
P15880	2.51019e+06	2.12242e+06	1.97249e+06	581202	1.00549e+06	784504		21.2594	21.0173	20.9116	19.1487	19.9395	19.5814		1.05862	1.09884	1.1239	-0.176761	0.190457	0.425258		1.05862	1.09884	1.1239	-0.176761	0.190457	0.425258		-0.947467	4.9992	P15880
P06727	3588931	3.32566e+06	3.01914e+06	3.01445e+06	3.45935e+06	2.22395e+06		21.7751	21.6652	21.5257	21.5235	21.7221	21.0847		1.57438	1.74677	1.73802	2.19803	1.97306	1.92853		1.57438	1.74677	1.73802	2.19803	1.97306	1.92853		0.346816	4.959	P06727
TGME49_251500-t26_1-p1	763204	697767	567819	820066	769731	665839		19.5417	19.4124	19.1151	19.6454	19.554	19.3448		-0.659035	-0.506054	-0.672615	0.319941	-0.195016	0.188651		-0.659035	-0.506054	-0.672615	0.319941	-0.195016	0.188651		0.717093	4.94764	TGME49_251500-t26_1-p1
TGME49_218600-t26_1-p1	360268	271157	178335	301657	405861	294251		18.4587	18.0488	17.4442	18.2025	18.6306	18.1667		-1.74203	-1.86967	-2.34345	-1.12289	-1.11839	-0.989477		-1.74203	-1.86967	-2.34345	-1.12289	-1.11839	-0.989477		0.908135	4.94633	TGME49_218600-t26_1-p1
TGME49_267100-t26_1-p1	619800	404603	391383	376024	576189	336225		19.2414	18.6261	18.5782	18.5205	19.1362	18.3591		-0.9593	-1.29229	-1.20946	-0.804976	-0.612829	-0.797095		-0.9593	-1.29229	-1.20946	-0.804976	-0.612829	-0.797095		0.415386	4.94179	TGME49_267100-t26_1-p1
TGME49_254390-t26_1-p1	1.01199e+06	896677	835039	678213	1.04143e+06	598377		19.9488	19.7742	19.6715	19.3714	19.9901	19.1907		-0.251978	-0.144212	-0.116202	0.0459398	0.241121	0.034532		-0.251978	-0.144212	-0.116202	0.0459398	0.241121	0.034532		0.277995	4.9341	TGME49_254390-t26_1-p1
Q92688	2.81086e+06	2.49702e+06	2.41289e+06	895955	1.6171e+06	733587		21.4226	21.2518	21.2023	19.7731	20.625	19.4846		1.22184	1.33334	1.41464	0.447627	0.875965	0.328444		1.22184	1.33334	1.41464	0.447627	0.875965	0.328444		-0.772594	4.93256	Q92688
TGME49_208580-t26_1-p1	203590	133684	144779	173134	190766	113548		17.6353	17.0285	17.1435	17.4015	17.5414	16.7929		-2.56544	-2.88997	-2.64419	-1.92391	-2.20756	-2.36323		-2.56544	-2.88997	-2.64419	-1.92391	-2.20756	-2.36323		0.534968	4.9291	TGME49_208580-t26_1-p1
P29966	3.99836e+07	3.66896e+07	3.04086e+07	1.94983e+07	2.22739e+07	1.38874e+07		25.2529	25.1289	24.858	24.2168	24.4088	23.7273		5.05216	5.21043	5.07029	4.89141	4.65984	4.5711		5.05216	5.21043	5.07029	4.89141	4.65984	4.5711		-0.40351	4.92698	P29966
P35268	3.73522e+06	4.15611e+06	3.25029e+06	1.87255e+06	1.9081e+06	1.41428e+06		21.8328	21.9868	21.6321	20.8366	20.8637	20.4316		1.63202	2.06836	1.84445	1.51113	1.1147	1.27548		1.63202	2.06836	1.84445	1.51113	1.1147	1.27548		-0.54784	4.92329	P35268
TGME49_216530-t26_1-p1	433249	395739	385760	356269	443690	394493		18.7248	18.5942	18.5573	18.4426	18.7592	18.5896		-1.47591	-1.32425	-1.23034	-0.882831	-0.98982	-0.566525		-1.47591	-1.32425	-1.23034	-0.882831	-0.98982	-0.566525		0.530442	4.922	TGME49_216530-t26_1-p1
Q86WN1	179720	169128	158120	135082	194827	109838		17.4554	17.3678	17.2707	17.0435	17.5718	16.745		-2.74536	-2.55068	-2.51703	-2.28196	-2.17718	-2.41115		-2.74536	-2.55068	-2.51703	-2.28196	-2.17718	-2.41115		0.314256	4.92078	Q86WN1
P46783	1.72362e+07	1.57318e+07	1.38975e+07	8.87591e+06	1.21052e+07	7.29485e+06		24.0389	23.9072	23.7283	23.0815	23.5291	22.7984		3.83819	3.98874	3.94063	3.75602	3.78011	3.64228		3.83819	3.98874	3.94063	3.75602	3.78011	3.64228		-0.196381	4.91558	P46783
P55884	4.85295e+06	3.83584e+06	3.49373e+06	1.91991e+06	2.52289e+06	1.97369e+06		22.2104	21.8711	21.7363	20.8726	21.2666	20.9125		2.00969	1.95267	1.94865	1.54717	1.51763	1.7563		2.00969	1.95267	1.94865	1.54717	1.51763	1.7563		-0.363304	4.91154	P55884
Q96AE4	1.03128e+07	8.97176e+06	7.57258e+06	5.03089e+06	6.47988e+06	3.85858e+06		23.2979	23.097	22.8524	22.2624	22.6275	21.8796		3.09719	3.17852	3.06467	2.93694	2.87852	2.72348		3.09719	3.17852	3.06467	2.93694	2.87852	2.72348		-0.267146	4.90791	Q96AE4
TGME49_226380-t26_1-p1	3.42913e+06	2.56916e+06	2352771	2.27149e+06	2.81566e+06	1.73663e+06		21.7094	21.2929	21.1659	21.1152	21.425	20.7279		1.50867	1.37442	1.37824	1.78977	1.67603	1.5717		1.50867	1.37442	1.37824	1.78977	1.67603	1.5717		0.258721	4.9062	TGME49_226380-t26_1-p1
TGME49_261500-t26_1-p1	641215	568762	598520	548815	634658	430469		19.2904	19.1175	19.191	19.066	19.2756	18.7155		-0.910295	-0.800974	-0.596646	-0.259478	-0.473393	-0.440615		-0.910295	-0.800974	-0.596646	-0.259478	-0.473393	-0.440615		0.378143	4.90372	TGME49_261500-t26_1-p1
TGME49_294670-t26_1-p1	2.96428e+06	2.32224e+06	1.97554e+06	1.75315e+06	2.45645e+06	1.5748e+06		21.4993	21.1471	20.9138	20.7415	21.2281	20.5867		1.29851	1.22865	1.12613	1.41608	1.47913	1.43058		1.29851	1.22865	1.12613	1.41608	1.47913	1.43058		0.224167	4.8989	TGME49_294670-t26_1-p1
TGME49_222220-t26_1-p1	4.60953e+06	3.2104e+06	3.34805e+06	3.16665e+06	3.90621e+06	2.40656e+06		22.1362	21.6143	21.6749	21.5945	21.8973	21.1985		1.93545	1.69588	1.8872	2.26909	2.14833	2.04238		1.93545	1.69588	1.8872	2.26909	2.14833	2.04238		0.313753	4.89497	TGME49_222220-t26_1-p1
P06748	1.02725e+08	9.08007e+07	7.52607e+07	4.62739e+07	6.94854e+07	3.98187e+07		26.6142	26.4362	26.1654	25.4637	26.0502	25.2469		6.41346	6.51776	6.37771	6.13825	6.30119	6.09078		6.41346	6.51776	6.37771	6.13825	6.30119	6.09078		-0.259567	4.87482	P06748
P42166	857016	652530	561870	380701	511092	303792		19.709	19.3157	19.0999	18.5383	18.9632	18.2127		-0.491781	-0.602755	-0.687811	-0.787142	-0.785788	-0.943439		-0.491781	-0.602755	-0.687811	-0.787142	-0.785788	-0.943439		-0.244674	4.87061	P42166
Q86TX2	393079	260185	218075	271129	313454	291860		18.5845	17.9892	17.7345	18.0486	18.2579	18.1549		-1.61628	-1.92926	-2.05322	-1.27682	-1.49112	-1.00124		-1.61628	-1.92926	-2.05322	-1.27682	-1.49112	-1.00124		0.609862	4.86983	Q86TX2
Q13620	649653	566901	411039	227569	382603	220009		19.3093	19.1127	18.6489	17.7959	18.5455	17.7472		-0.891434	-0.805704	-1.13877	-1.52949	-1.20352	-1.40896		-0.891434	-0.805704	-1.13877	-1.52949	-1.20352	-1.40896		-0.435356	4.86085	Q13620
Q16595	856114	703798	761071	412616	543302	314000		19.7074	19.4248	19.5377	18.6544	19.0514	18.2604		-0.4933	-0.493639	-0.250016	-0.671001	-0.697617	-0.895758		-0.4933	-0.493639	-0.250016	-0.671001	-0.697617	-0.895758		-0.342474	4.85945	Q16595
P09132	1.80623e+06	1.6497e+06	1.33476e+06	612947	1.08017e+06	666294		20.7846	20.6538	20.3481	19.2254	20.0428	19.3458		0.583808	0.735333	0.56046	-0.100038	0.29382	0.189635		0.583808	0.735333	0.56046	-0.100038	0.29382	0.189635		-0.498728	4.85195	P09132
TGME49_257680-t26_1-p1	1.15117e+07	8.08519e+06	8.87891e+06	7.9179e+06	1.09309e+07	6.16607e+06		23.4566	22.9468	23.082	22.9167	23.3819	22.5559		3.25585	3.02841	3.29426	3.59125	3.6329	3.39976		3.25585	3.02841	3.29426	3.59125	3.6329	3.39976		0.348459	4.85173	TGME49_257680-t26_1-p1
TGME49_294980-t26_1-p1	871292	525551	498331	272276	321515	152388		19.7328	19.0035	18.9267	18.0547	18.2945	17.2174		-0.467946	-0.914969	-0.860941	-1.27073	-1.45448	-1.93877		-0.467946	-0.914969	-0.860941	-1.27073	-1.45448	-1.93877		-0.80671	4.84391	TGME49_294980-t26_1-p1
Q9NWM8	1.15534e+06	1.21145e+06	810111	353245	626348	242427		20.1399	20.2083	19.6278	18.4303	19.2566	17.8872		-0.0608516	0.289866	-0.159928	-0.895132	-0.492406	-1.26897		-0.0608516	0.289866	-0.159928	-0.895132	-0.492406	-1.26897		-0.908532	4.83871	Q9NWM8
P53814	584362	631057	595026	151010	204363	233218		19.1565	19.2674	19.1826	17.2043	17.6408	17.8313		-1.04424	-0.65103	-0.605094	-2.12116	-2.10823	-1.32484		-1.04424	-0.65103	-0.605094	-2.12116	-2.10823	-1.32484		-1.08462	4.83779	P53814
P46821	9.68758e+06	9.28544e+06	7.61625e+06	5.04826e+06	6.06861e+06	3.90663e+06		23.2077	23.1465	22.8606	22.2674	22.5329	21.8975		3.00696	3.2281	3.07296	2.94191	2.78392	2.74133		3.00696	3.2281	3.07296	2.94191	2.78392	2.74133		-0.280285	4.8189	P46821
TGME49_297150-t26_1-p1	242291	249098	210470	256459	246457	208176		17.8864	17.9264	17.6833	17.9684	17.911	17.6674		-2.31436	-1.99209	-2.10443	-1.35707	-1.83803	-1.48872		-2.31436	-1.99209	-2.10443	-1.35707	-1.83803	-1.48872		0.575685	4.81287	TGME49_297150-t26_1-p1
TGME49_273690-t26_1-p1	385852	322477	253162	227944	363113	230639		18.5577	18.2988	17.9497	17.7983	18.4701	17.8153		-1.64306	-1.6196	-1.83798	-1.52712	-1.27895	-1.34089		-1.64306	-1.6196	-1.83798	-1.52712	-1.27895	-1.34089		0.317895	4.81016	TGME49_273690-t26_1-p1
TGME49_294610-t26_1-p1	280288	263011	181056	274259	330648	169730		18.0965	18.0048	17.4661	18.0652	18.3349	17.3729		-2.10419	-1.91368	-2.32161	-1.26026	-1.41408	-1.78328		-2.10419	-1.91368	-2.32161	-1.26026	-1.41408	-1.78328		0.627288	4.80839	TGME49_294610-t26_1-p1
P13726	153949	176927	82139.7					17.2321	17.4328	16.3258					-2.96865	-2.48564	-3.46189					-2.96865	-2.48564	-3.46189	-4.30796	-4.19825	-4.06117		-1.21707	4.55525	P13726
TGME49_269010-t26_1-p1	596986	471668	436288	548966	607664	374234		19.1873	18.8474	18.7349	19.0664	19.2129	18.5136		-1.01341	-1.07103	-1.05277	-0.259084	-0.536098	-0.642582		-1.01341	-1.07103	-1.05277	-0.259084	-0.536098	-0.642582		0.566478	4.79975	TGME49_269010-t26_1-p1
P32519	375150	306459	271662	158453	229510	127046		18.5171	18.2253	18.0515	17.2737	17.8082	16.955		-1.68364	-1.69311	-1.73623	-2.05175	-1.94082	-2.20118		-1.68364	-1.69311	-1.73623	-2.05175	-1.94082	-2.20118		-0.360254	4.78915	P32519
TGME49_300120-t26_1-p1	1.00305e+06	762370	618495	803917	820329	591250		19.936	19.5401	19.2384	19.6167	19.6458	19.1734		-0.264788	-0.378309	-0.549285	0.291248	-0.103168	0.0172446		-0.264788	-0.378309	-0.549285	0.291248	-0.103168	0.0172446		0.465902	4.78561	TGME49_300120-t26_1-p1
Q01813	386127	379961	292032	296715	376477	329261		18.5587	18.5355	18.1558	18.1787	18.5222	18.3289		-1.64203	-1.38295	-1.63192	-1.14672	-1.22681	-0.827291		-1.64203	-1.38295	-1.63192	-1.14672	-1.22681	-0.827291		0.485359	4.77452	Q01813
P31689	1.915e+06	1.67791e+06	1.61365e+06	611014	1.13603e+06	667959		20.8689	20.6782	20.6219	19.2208	20.1156	19.3494		0.668169	0.75979	0.834206	-0.104593	0.366553	0.193237		0.668169	0.75979	0.834206	-0.104593	0.366553	0.193237		-0.602322	4.76484	P31689
Q6P9B6	652256	580158	460600	520003	614798	565093		19.3151	19.1461	18.8132	18.9882	19.2298	19.1081		-0.885664	-0.772355	-0.974533	-0.337278	-0.519258	-0.0480355		-0.885664	-0.772355	-0.974533	-0.337278	-0.519258	-0.0480355		0.575993	4.7619	Q6P9B6
TGME49_253430-t26_1-p1	3.93107e+06	3.75876e+06	3.5253e+06	3.87171e+06	4.27227e+06	2.61108e+06		21.9065	21.8418	21.7493	21.8845	22.0266	21.3162		1.70575	1.92338	1.96163	2.5591	2.27756	2.16005		1.70575	1.92338	1.96163	2.5591	2.27756	2.16005		0.468651	4.75892	TGME49_253430-t26_1-p1
TGME49_320110-t26_1-p1	506643	397488	292880	377087	491495	319565		18.9506	18.6006	18.16	18.5245	18.9068	18.2858		-1.25013	-1.31789	-1.62773	-0.800901	-0.842194	-0.870412		-1.25013	-1.31789	-1.62773	-0.800901	-0.842194	-0.870412		0.56075	4.75624	TGME49_320110-t26_1-p1
Q16363	353705	271555	138306			76467.6		18.4322	18.0509	17.0775			16.2226		-1.76856	-1.86756	-2.71019			-2.9336		-1.76856	-1.86756	-2.71019	-4.31671	-4.04771	-2.9336		-1.65058	4.68972	Q16363
TGME49_233380-t26_1-p1	146532	148333	133335	126991	160708	111401		17.1609	17.1785	17.0247	16.9544	17.2941	16.7654		-3.03988	-2.73996	-2.76299	-2.37108	-2.45493	-2.39077		-3.03988	-2.73996	-2.76299	-2.37108	-2.45493	-2.39077		0.44202	4.75163	TGME49_233380-t26_1-p1
O75400	569121	489526	348039	228609	264914	200845		19.1184	18.901	18.4089	17.8025	18.0152	17.6157		-1.08237	-1.01741	-1.3788	-1.52292	-1.73385	-1.54044		-1.08237	-1.01741	-1.3788	-1.52292	-1.73385	-1.54044		-0.439541	4.74069	O75400
Q8TDN6	640665	622243	501787	285956	410659	209006		19.2892	19.2471	18.9367	18.1254	18.6476	17.6732		-0.911532	-0.671322	-0.85097	-1.2	-1.10143	-1.48298		-0.911532	-0.671322	-0.85097	-1.2	-1.10143	-1.48298		-0.450196	4.73395	Q8TDN6
TGME49_236040-t26_1-p1	1.68631e+07	1.11327e+07	1.12319e+07	12558912	14235356	1.38635e+07		24.0074	23.4083	23.4211	23.5822	23.763	23.7248		3.80662	3.48986	3.63342	4.25677	4.01396	4.56862		3.80662	3.48986	3.63342	4.25677	4.01396	4.56862		0.636486	4.73199	TGME49_236040-t26_1-p1
TGME49_211460-t26_1-p1	296679	355217	238573	246131	473314	294071		18.1785	18.4383	17.8641	17.9091	18.8524	18.1658		-2.0222	-1.4801	-1.92362	-1.41638	-0.896572	-0.99036		-2.0222	-1.4801	-1.92362	-1.41638	-0.896572	-0.99036		0.707537	4.7311	TGME49_211460-t26_1-p1
Q9NZ56	729910	499308	566681	458779	717286	435524		19.4774	18.9296	19.1122	18.8074	19.4522	18.7324		-0.723385	-0.98887	-0.675509	-0.517998	-0.296822	-0.423771		-0.723385	-0.98887	-0.675509	-0.517998	-0.296822	-0.423771		0.383058	4.731	Q9NZ56
O60784	1.90553e+06	1.38512e+06	1.51274e+06	1.19662e+06	1.62162e+06	1.22035e+06		20.8618	20.4016	20.5287	20.1905	20.629	20.2189		0.661019	0.48314	0.741047	0.865094	0.879994	1.0627		0.661019	0.48314	0.741047	0.865094	0.879994	1.0627		0.307527	4.72415	O60784
TGME49_203240-t26_1-p1	396869	259544	298415	327220	372393	219908		18.5983	17.9856	18.187	18.3199	18.5065	17.7465		-1.60244	-1.93282	-1.60073	-1.00554	-1.24255	-1.40962		-1.60244	-1.93282	-1.60073	-1.00554	-1.24255	-1.40962		0.49276	4.72392	TGME49_203240-t26_1-p1
TGME49_239100-t26_1-p1	3.47837e+06	2.98981e+06	2.77898e+06	2.29268e+06	2.97189e+06	1.85112e+06		21.73	21.5116	21.4061	21.1286	21.5029	20.82		1.52924	1.59318	1.61844	1.80316	1.75394	1.6638		1.52924	1.59318	1.61844	1.80316	1.75394	1.6638		0.160016	4.72163	TGME49_239100-t26_1-p1
TGME49_263080-t26_1-p1	1.40928e+06	885495	881303	1.11446e+06	1.11799e+06	808911		20.4265	19.7561	19.7493	20.0879	20.0925	19.6256		0.225787	-0.162316	-0.0384079	0.762472	0.343465	0.469458		0.225787	-0.162316	-0.0384079	0.762472	0.343465	0.469458		0.516777	4.71972	TGME49_263080-t26_1-p1
Q9BQG0	1.18685e+06	895796	794738	537972	720485	426873		20.1787	19.7728	19.6001	19.0372	19.4586	18.7034		-0.0220426	-0.14563	-0.187568	-0.288269	-0.290403	-0.452715		-0.0220426	-0.14563	-0.187568	-0.288269	-0.290403	-0.452715		-0.225383	4.71118	Q9BQG0
P27797	2.96863e+07	2.7006e+07	2.49315e+07	1.502e+07	1.84552e+07	1.39505e+07		24.8233	24.6868	24.5715	23.8404	24.1375	23.7338		4.62255	4.76834	4.78378	4.51494	4.38852	4.57764		4.62255	4.76834	4.78378	4.51494	4.38852	4.57764		-0.231189	4.71003	P27797
TGME49_289970-t26_1-p1	2.37615e+06	2.2162e+06	1.6866e+06	1.72567e+06	2.84827e+06	1.44996e+06		21.1802	21.0797	20.6857	20.7187	21.4417	20.4676		0.979454	1.16122	0.898	1.39328	1.69264	1.31142		0.979454	1.16122	0.898	1.39328	1.69264	1.31142		0.452891	4.70841	TGME49_289970-t26_1-p1
P51858	8.60088e+06	8.74138e+06	6.73849e+06	3.65879e+06	5.81875e+06	2.99041e+06		23.0361	23.0594	22.684	21.8029	22.4723	21.5119		2.83531	3.14099	2.89631	2.4775	2.72327	2.35575		2.83531	3.14099	2.89631	2.4775	2.72327	2.35575		-0.438698	4.70652	P51858
Q8ND56	415876	463813	453509	171016	245218	143899		18.6658	18.8232	18.7908	17.3838	17.9037	17.1347		-1.53495	-1.09526	-0.996915	-1.94167	-1.8453	-2.02147		-1.53495	-1.09526	-0.996915	-1.94167	-1.8453	-2.02147		-0.727107	4.70251	Q8ND56
P10109	1.41916e+06	1.29921e+06	1.21863e+06	310583	716892	375404		20.4366	20.3092	20.2168	18.2446	19.4514	18.5181		0.235861	0.39076	0.429137	-1.08082	-0.297615	-0.638078		0.235861	0.39076	0.429137	-1.08082	-0.297615	-0.638078		-1.02409	4.70138	P10109
Q9Y696	4.21656e+06	2.99579e+06	3.24813e+06	2.70432e+06	3.4601e+06	2.56651e+06		22.0076	21.5145	21.6312	21.3668	21.7224	21.2914		1.80689	1.59607	1.84349	2.04139	1.97337	2.13521		1.80689	1.59607	1.84349	2.04139	1.97337	2.13521		0.301175	4.69611	Q9Y696
TGME49_235905-t26_1-p1																						-4.15941	-4.28008	-4.29385	-4.39947	-4.11432	-4.13942		0.0267094	0.306056	TGME49_235905-t26_1-p1
TGME49_219800-t26_1-p1	2.00556e+06	1.558e+06	1.5759e+06	1.51741e+06	1.66646e+06	1.21388e+06		20.9356	20.5713	20.5877	20.5332	20.6684	20.2112		0.73483	0.652825	0.800057	1.20774	0.919344	1.05503		0.73483	0.652825	0.800057	1.20774	0.919344	1.05503		0.331468	4.69082	TGME49_219800-t26_1-p1
Q8TCJ2	603160	494241	461415		140527	27612.3		19.2022	18.9149	18.8157		17.1005	14.753		-0.998561	-1.00358	-0.971983		-2.64853	-4.40314		-0.998561	-1.00358	-0.971983	-4.34871	-2.64853	-4.40314		-2.80875	4.66046	Q8TCJ2
P62249	2.93785e+06	2.84373e+06	2.78264e+06	1.19097e+06	1.97937e+06	1.28293e+06		21.4863	21.4394	21.408	20.1837	20.9166	20.291		1.28559	1.52091	1.62034	0.858267	1.1676	1.13485		1.28559	1.52091	1.62034	0.858267	1.1676	1.13485		-0.422041	4.67995	P62249
P05362	1.34032e+07	1.17411e+07	10555814	2.90941e+06	6.39136e+06	3.54809e+06		23.6761	23.4851	23.3315	21.4723	22.6077	21.7586		3.47533	3.56663	3.54385	2.14686	2.85868	2.60245		3.47533	3.56663	3.54385	2.14686	2.85868	2.60245		-0.992607	4.67144	P05362
TGME49_260670-t26_1-p1	1.77997e+06	1.50235e+06	1.30282e+06	1.06365e+06	1.62657e+06	1.00747e+06		20.7634	20.5188	20.3132	20.0206	20.6334	19.9423		0.562677	0.600353	0.525517	0.695149	0.884391	0.786135		0.562677	0.600353	0.525517	0.695149	0.884391	0.786135		0.22571	4.65612	TGME49_260670-t26_1-p1
P61313	1.83959e+06	1.8871e+06	1.62024e+06	879121	1.16816e+06	590647		20.811	20.8477	20.6278	19.7457	20.1558	19.1719		0.610213	0.9293	0.84009	0.420263	0.406791	0.0157725		0.610213	0.9293	0.84009	0.420263	0.406791	0.0157725		-0.512258	4.64681	P61313
TGME49_259550-t26_1-p1	673473	431011	326627	524225	1.64778e+06	640000		19.3613	18.7174	18.3173	18.9998	20.6521	19.2877		-0.839483	-1.20108	-1.4704	-0.325613	0.903083	0.13155		-0.839483	-1.20108	-1.4704	-0.325613	0.903083	0.13155		1.40666	4.63791	TGME49_259550-t26_1-p1
A1X283	2.35706e+06	1.85363e+06	1.6937e+06	908993	1.25583e+06	968263		21.1686	20.8219	20.6917	19.7939	20.2602	19.885		0.967814	0.903483	0.90406	0.46847	0.511202	0.728876		0.967814	0.903483	0.90406	0.46847	0.511202	0.728876		-0.355603	4.63696	A1X283
TGME49_288630-t26_1-p1	3.71618e+06	3.21722e+06	3.64418e+06	3.08045e+06	4.75316e+06	2.4732e+06		21.8254	21.6174	21.7972	21.5547	22.1805	21.2379		1.62465	1.69894	2.00947	2.22927	2.43144	2.08179		1.62465	1.69894	2.00947	2.22927	2.43144	2.08179		0.469812	4.63636	TGME49_288630-t26_1-p1
Q13427	866581	831747	586875	258328	509062	280069		19.725	19.6658	19.1627	17.9788	18.9575	18.0954		-0.475768	-0.252655	-0.624994	-1.34659	-0.791529	-1.06074		-0.475768	-0.252655	-0.624994	-1.34659	-0.791529	-1.06074		-0.61515	4.63554	Q13427
TGME49_264040-t26_1-p1	991182	800482	759636	358565	582834	382022		19.9188	19.6105	19.5349	18.4519	19.1527	18.5433		-0.281952	-0.307931	-0.252739	-0.873564	-0.596286	-0.612868		-0.281952	-0.307931	-0.252739	-0.873564	-0.596286	-0.612868		-0.413365	4.62795	TGME49_264040-t26_1-p1
Q9NZ09	197737	146721	122036	141728	151801	112097		17.5932	17.1627	16.8969	17.1128	17.2118	16.7744		-2.60752	-2.75572	-2.89074	-2.21268	-2.53719	-2.38178		-2.60752	-2.75572	-2.89074	-2.21268	-2.53719	-2.38178		0.374114	4.62363	Q9NZ09
O14545	393897	360299	388443	353469	474584	298373		18.5875	18.4588	18.5673	18.4312	18.8563	18.1868		-1.61329	-1.45961	-1.22034	-0.894214	-0.892706	-0.969404		-1.61329	-1.45961	-1.22034	-0.894214	-0.892706	-0.969404		0.512304	4.61378	O14545
P35556	1.20666e+06	1.00433e+06	883018	328933	640562	347283		20.2026	19.9378	19.7521	18.3274	19.289	18.4058		0.00184863	0.0193564	-0.0356035	-0.998005	-0.460033	-0.75041		0.00184863	0.0193564	-0.0356035	-0.998005	-0.460033	-0.75041		-0.73135	4.60713	P35556
TGME49_218830-t26_1-p1	444261	343011	288378	287350	338352	272238		18.761	18.3879	18.1376	18.1324	18.3682	18.0545		-1.43969	-1.53055	-1.65009	-1.19299	-1.38084	-1.10165		-1.43969	-1.53055	-1.65009	-1.19299	-1.38084	-1.10165		0.314947	4.60104	TGME49_218830-t26_1-p1
Q01469	859056	747482	824441	183679	408542	277885		19.7124	19.5117	19.6531	17.4868	18.6401	18.0841		-0.48835	-0.406761	-0.134631	-1.83861	-1.10889	-1.07203		-0.48835	-0.406761	-0.134631	-1.83861	-1.10889	-1.07203		-0.996598	4.59391	Q01469
TGME49_294770-t26_1-p1	1.61031e+06	1.14633e+06	1.14493e+06	695488	993734	579106		20.6189	20.1286	20.1268	19.4077	19.9225	19.1435		0.418167	0.210155	0.339145	0.0822259	0.173488	-0.0126967		0.418167	0.210155	0.339145	0.0822259	0.173488	-0.0126967		-0.241483	4.59228	TGME49_294770-t26_1-p1
TGME49_253420-t26_1-p1		124698	79883.2	172153	150979	131206			16.9281	16.2856	17.3933	17.204	17.0015			-2.99036	-3.50208	-1.93211	-2.54502	-2.15469		-4.12416	-2.99036	-3.50208	-1.93211	-2.54502	-2.15469		1.32826	4.79377	TGME49_253420-t26_1-p1
Q01105	8.69795e+06	7.57303e+06	7.13264e+06	4.16276e+06	5.95805e+06	3.32894e+06		23.0522	22.8524	22.766	21.9891	22.5064	21.6666		2.8515	2.934	2.97832	2.66367	2.7574	2.51047		2.8515	2.934	2.97832	2.66367	2.7574	2.51047		-0.277429	4.58114	Q01105
Q9H0U4	906877	673294	686188	375941	379813	233276		19.7905	19.3609	19.3882	18.5201	18.5349	17.8317		-0.410195	-0.557564	-0.399442	-0.805291	-1.21408	-1.32449		-0.410195	-0.557564	-0.399442	-0.805291	-1.21408	-1.32449		-0.658886	4.56646	Q9H0U4
O95302	4.20432e+06	3.5682e+06	3.00738e+06	1.8177e+06	2.59205e+06	1.86604e+06		22.0034	21.7668	21.5201	20.7937	21.3057	20.8316		1.8027	1.84833	1.73239	1.46824	1.55665	1.67539		1.8027	1.84833	1.73239	1.46824	1.55665	1.67539		-0.22771	4.56118	O95302
TGME49_316400-t26_1-p1	3.98028e+06	2.70579e+06	2.56118e+06	2.5002e+06	3.41185e+06	2.98825e+06		21.9244	21.3676	21.2884	21.2536	21.7021	21.5109		1.7237	1.44918	1.50069	1.92817	1.95311	2.35471		1.7237	1.44918	1.50069	1.92817	1.95311	2.35471		0.520809	4.55833	TGME49_316400-t26_1-p1
TGME49_222910-t26_1-p1	783994	521563	603667	513616	674454	520635		19.5805	18.9925	19.2034	18.9703	19.3634	18.9899		-0.62026	-0.925958	-0.584294	-0.355108	-0.385651	-0.166251		-0.62026	-0.925958	-0.584294	-0.355108	-0.385651	-0.166251		0.407834	4.55768	TGME49_222910-t26_1-p1
TGME49_220270-t26_1-p1	3.10114e+06	2.95765e+06	2.57676e+06	2.57222e+06	2.79836e+06	2.04037e+06		21.5644	21.496	21.2971	21.2946	21.4161	20.9604		1.36362	1.57758	1.50944	1.96914	1.66714	1.80424		1.36362	1.57758	1.50944	1.96914	1.66714	1.80424		0.329958	4.55626	TGME49_220270-t26_1-p1
TGME49_220240-t26_1-p1	1.10253e+07	8.10946e+06	7.40077e+06	7.16264e+06	1.22081e+07	6.25714e+06		23.3943	22.9512	22.8192	22.7721	23.5413	22.5771		3.19357	3.03273	3.03156	3.44662	3.79233	3.42091		3.19357	3.03273	3.03156	3.44662	3.79233	3.42091		0.46733	4.54564	TGME49_220240-t26_1-p1
Q9UBV2	2.17942e+06	2.03395e+06	1.86708e+06	1.06265e+06	1.52885e+06	968958		21.0555	20.9559	20.8324	20.0192	20.544	19.8861		0.854767	1.03741	1.04466	0.693791	0.795	0.72991		0.854767	1.03741	1.04466	0.693791	0.795	0.72991		-0.239381	4.53618	Q9UBV2
P46379	594214	529038	482494	235608	372979	257165		19.1806	19.013	18.8802	17.846	18.5087	17.9723		-1.02012	-0.90543	-0.907535	-1.47941	-1.24028	-1.18383		-1.02012	-0.90543	-0.907535	-1.47941	-1.24028	-1.18383		-0.356809	4.53288	P46379
TGME49_235380-t26_1-p1	917576	724229	478696	703101	1.02176e+06	509296		19.8075	19.4661	18.8688	19.4234	19.9626	18.9581		-0.393275	-0.452354	-0.918936	0.0979327	0.213611	-0.19802		-0.393275	-0.452354	-0.918936	0.0979327	0.213611	-0.19802		0.62603	4.53267	TGME49_235380-t26_1-p1
Q99417	1.45394e+06	1320586	1.21166e+06	744380	905603	683784		20.4715	20.3327	20.2086	19.5057	19.7885	19.3832		0.270795	0.414306	0.420867	0.180241	0.039507	0.227017		0.270795	0.414306	0.420867	0.180241	0.039507	0.227017		-0.219734	4.53068	Q99417
TGME49_224330-t26_1-p1	331011	243052	211446	207704	261218	168442		18.3365	17.8909	17.6899	17.6642	17.9949	17.3619		-1.86422	-2.02754	-2.09776	-1.66127	-1.75412	-1.79428		-1.86422	-2.02754	-2.09776	-1.66127	-1.75412	-1.79428		0.259953	4.52964	TGME49_224330-t26_1-p1
P22392	1.52408e+07	1.25546e+07	14638328	5.94117e+06	9210396	6.39781e+06		23.8614	23.5817	23.8032	22.5023	23.1348	22.6091		3.66069	3.66327	4.01556	3.17688	3.38582	3.45298		3.66069	3.66327	4.01556	3.17688	3.38582	3.45298		-0.441279	4.52716	P22392
Q8IY31	357948	237727	177578	294629	275774	240474		18.4494	17.8589	17.4381	18.1685	18.0731	17.8755		-1.75135	-2.0595	-2.34959	-1.1569	-1.67589	-1.28064		-1.75135	-2.0595	-2.34959	-1.1569	-1.67589	-1.28064		0.682338	4.52514	Q8IY31
TGME49_227290-t26_1-p1	2.68818e+06	2.31772e+06	2.11955e+06	2.10667e+06	2.40425e+06	1.59581e+06		21.3582	21.1443	21.0153	21.0065	21.1972	20.6059		1.15745	1.22583	1.22764	1.68109	1.44814	1.44969		1.15745	1.22583	1.22764	1.68109	1.44814	1.44969		0.322668	4.52309	TGME49_227290-t26_1-p1
TGME49_271740-t26_1-p1	458245	375956	344765	322779	393638	251776		18.8058	18.5202	18.3953	18.3002	18.5865	17.9418		-1.39498	-1.39824	-1.39243	-1.02525	-1.1625	-1.21438		-1.39498	-1.39824	-1.39243	-1.02525	-1.1625	-1.21438		0.26117	4.52196	TGME49_271740-t26_1-p1
TGME49_314740-t26_1-p1	3.08802e+06	3.15198e+06	2.47891e+06	1.46136e+06	1.83477e+06	1.35377e+06		21.5583	21.5878	21.2413	20.4789	20.8072	20.3685		1.35751	1.66939	1.45359	1.15344	1.05816	1.21239		1.35751	1.66939	1.45359	1.15344	1.05816	1.21239		-0.352166	4.51711	TGME49_314740-t26_1-p1
TGME49_219700-t26_1-p1	297249	145017	115077	334850	262564	182507		18.1813	17.1459	16.8122	18.3532	18.0023	17.4776		-2.01943	-2.77258	-2.97545	-0.972284	-1.7467	-1.67857		-2.01943	-2.77258	-2.97545	-0.972284	-1.7467	-1.67857		1.1233	4.51699	TGME49_219700-t26_1-p1
TGME49_294860-t26_1-p1																						-4.18427	-4.0393	-4.21585	-4.26507	-4.16475	-4.19048		-0.0602938	1.31881	TGME49_294860-t26_1-p1
TGME49_264770-t26_1-p1	112312	76527.4	65083.3	86356.3	104611	115763		16.7772	16.2237	15.99	16.398	16.6747	16.8208		-3.42359	-3.69475	-3.79769	-2.92743	-3.07434	-2.33535		-3.42359	-3.69475	-3.79769	-2.92743	-3.07434	-2.33535		0.859639	4.51257	TGME49_264770-t26_1-p1
P16070	6.73305e+07	5.52621e+07	4.84248e+07	2.94674e+07	3.59308e+07	2.03805e+07		26.0048	25.7198	25.5292	24.8126	25.0987	24.2807		5.80401	5.80135	5.74156	5.48717	5.34971	5.12452		5.80401	5.80135	5.74156	5.48717	5.34971	5.12452		-0.461837	4.4996	P16070
TGME49_211420-t26_1-p1	4107994	2.91985e+06	2.91954e+06	2.5598e+06	3.39458e+06	2.24611e+06		21.97	21.4775	21.4773	21.2876	21.6948	21.099		1.76926	1.55902	1.68962	1.96216	1.94579	1.94283		1.76926	1.55902	1.68962	1.96216	1.94579	1.94283		0.277625	4.49853	TGME49_211420-t26_1-p1
P38936	233636	209185	143173	98496.8	119388	65869.1		17.8339	17.6744	17.1274	16.5878	16.8653	16.0073		-2.36684	-2.24402	-2.66029	-2.73765	-2.88371	-3.14885		-2.36684	-2.24402	-2.66029	-2.73765	-2.88371	-3.14885		-0.499686	4.49825	P38936
TGME49_236650-t26_1-p1	5.1483e+06	3.89168e+06	3.66378e+06	3.04696e+06	4.26097e+06	3.22482e+06		22.2957	21.892	21.8049	21.5389	22.0228	21.6208		2.09492	1.97352	2.01721	2.2135	2.27374	2.46462		2.09492	1.97352	2.01721	2.2135	2.27374	2.46462		0.288737	4.49207	TGME49_236650-t26_1-p1
P49207	9055865	8.26378e+06	7.45004e+06	3.09717e+06	5.71549e+06	3.25796e+06		23.1104	22.9784	22.8288	21.5625	22.4464	21.6355		2.90968	3.05993	3.04113	2.23708	2.69743	2.47937		2.90968	3.05993	3.04113	2.23708	2.69743	2.47937		-0.532284	4.48974	P49207
TGME49_212410-t26_1-p1	361349	353687	400098	383473	417340	345934		18.463	18.4321	18.61	18.5488	18.6709	18.4001		-1.73771	-1.48633	-1.17769	-0.776675	-1.07815	-0.756025		-1.73771	-1.48633	-1.17769	-0.776675	-1.07815	-0.756025		0.59696	4.4792	TGME49_212410-t26_1-p1
O75935	242284	385399	233616	435635	506495	302015		17.8863	18.556	17.8338	18.7328	18.9502	18.2043		-2.3144	-1.36245	-1.95391	-0.59268	-0.798824	-0.951904		-2.3144	-1.36245	-1.95391	-0.59268	-0.798824	-0.951904		1.09578	4.47653	O75935
P27635	2134180	1.86222e+06	1.97397e+06	672270	1.31302e+06	551186		21.0253	20.8286	20.9127	19.3587	20.3245	19.0722		0.824507	0.910153	1.12498	0.0332417	0.575447	-0.0839831		0.824507	0.910153	1.12498	0.0332417	0.575447	-0.0839831		-0.778312	4.47105	P27635
TGME49_271178-t26_1-p1	465634	340380	347528	290651	368134	249642		18.8288	18.3768	18.4068	18.1489	18.4899	17.9295		-1.37191	-1.54165	-1.38092	-1.17651	-1.25914	-1.22666		-1.37191	-1.54165	-1.38092	-1.17651	-1.25914	-1.22666		0.210719	4.45628	TGME49_271178-t26_1-p1
P55287	1.60662e+06	1.26337e+06	1.24291e+06	603731	629781	581358		20.6156	20.2688	20.2453	19.2035	19.2645	19.1491		0.414856	0.350402	0.457604	-0.121894	-0.484521	-0.00709535		0.414856	0.350402	0.457604	-0.121894	-0.484521	-0.00709535		-0.612124	4.45604	P55287
TGME49_294890-t26_1-p1	238071	205293	218250	190614	216562	159029		17.861	17.6473	17.7356	17.5403	17.7244	17.2789		-2.33971	-2.27111	-2.05207	-1.78515	-2.02459	-1.87723		-2.33971	-2.27111	-2.05207	-1.78515	-2.02459	-1.87723		0.325308	4.45598	TGME49_294890-t26_1-p1
P62917	1.66831e+07	1.58588e+07	1.26054e+07	7.59676e+06	1.12938e+07	6.00469e+06		23.9919	23.9188	23.5875	22.857	23.429	22.5177		3.79114	4.00034	3.79985	3.53151	3.68001	3.3615		3.79114	4.00034	3.79985	3.53151	3.68001	3.3615		-0.339436	4.44615	P62917
TGME49_257580-t26_1-p1		121514		178359	171995	80836.7			16.8908		17.4444	17.392	16.3027			-3.02768		-1.88101	-2.357	-2.85344		-4.09128	-3.02768	-4.28109	-1.88101	-2.357	-2.85344		1.4362	4.45374	TGME49_257580-t26_1-p1
P49321	7.45177e+06	6.45907e+06	5.81107e+06	2.62892e+06	3.97202e+06	3.06915e+06		22.8292	22.6229	22.4704	21.326	21.9214	21.5494		2.62841	2.70445	2.68268	2.0006	2.17243	2.39325		2.62841	2.70445	2.68268	2.0006	2.17243	2.39325		-0.483091	4.42959	P49321
TGME49_236240-t26_1-p1	346137	225121	218779	227946	284260	183971		18.401	17.7803	17.7391	17.7983	18.1169	17.4891		-1.79976	-2.1381	-2.04857	-1.52711	-1.63216	-1.66704		-1.79976	-2.1381	-2.04857	-1.52711	-1.63216	-1.66704		0.386706	4.42804	TGME49_236240-t26_1-p1
TGME49_206670-t26_1-p1	1.92141e+06	1.51873e+06	1144367	1.3506e+06	1.75568e+06	989264		20.8737	20.5344	20.1261	20.3652	20.7436	19.916		0.672989	0.615993	0.338431	1.03973	0.99459	0.759833		0.672989	0.615993	0.338431	1.03973	0.99459	0.759833		0.388913	4.426	TGME49_206670-t26_1-p1
TGME49_294630-t26_1-p1	508816	430189	387828	317934	497837	332269		18.9568	18.7146	18.5651	18.2784	18.9253	18.342		-1.24396	-1.20383	-1.22263	-1.04707	-0.823699	-0.814171		-1.24396	-1.20383	-1.22263	-1.04707	-0.823699	-0.814171		0.328492	4.41624	TGME49_294630-t26_1-p1
P62854	1.88322e+06	1.45624e+06	1.29297e+06	657932	1.01986e+06	477090		20.8448	20.4738	20.3023	19.3276	19.9599	18.8639		0.644028	0.555378	0.514566	0.00213932	0.210932	-0.29226		0.644028	0.555378	0.514566	0.00213932	0.210932	-0.29226		-0.59772	4.41112	P62854
Q13126	532109	500475	479907	270556	350380	223876		19.0214	18.9329	18.8724	18.0456	18.4186	17.7723		-1.17938	-0.985503	-0.915291	-1.27987	-1.33045	-1.38383		-1.17938	-0.985503	-0.915291	-1.27987	-1.33045	-1.38383		-0.304659	4.40876	Q13126
Q9NWB6	731394	733521	614903	325604	405454	345295		19.4803	19.4845	19.23	18.3128	18.6292	18.3975		-0.720455	-0.433961	-0.557688	-1.01268	-1.11983	-0.758696		-0.720455	-0.433961	-0.557688	-1.01268	-1.11983	-0.758696		-0.393036	4.39896	Q9NWB6
P37840	547714	527220	624780	561909	713646	561301		19.0631	19.008	19.253	19.1	19.4448	19.0984		-1.13768	-0.910394	-0.534699	-0.225462	-0.304163	-0.0577484		-1.13768	-0.910394	-0.534699	-0.225462	-0.304163	-0.0577484		0.665133	4.39243	P37840
Q13263	9.31062e+06	7.77747e+06	6.96625e+06	4.01833e+06	5.96463e+06	3.28609e+06		23.1504	22.8909	22.732	21.9382	22.508	21.6479		2.9497	2.97243	2.94426	2.61272	2.75899	2.49177		2.9497	2.97243	2.94426	2.61272	2.75899	2.49177		-0.334303	4.38399	Q13263
Q13242	2.68216e+06	2.75012e+06	2.59105e+06	1.4079e+06	1.5661e+06	1.15218e+06		21.355	21.3911	21.3051	20.4251	20.5787	20.1359		1.15422	1.47262	1.51742	1.09967	0.829737	0.979765		1.15422	1.47262	1.51742	1.09967	0.829737	0.979765		-0.411695	4.3822	Q13242
TGME49_208500-t26_1-p1	303084	276665	200588	278803	418192	181176		18.2094	18.0778	17.6139	18.0889	18.6738	17.467		-1.99139	-1.84066	-2.17381	-1.23655	-1.07521	-1.68913		-1.99139	-1.84066	-2.17381	-1.23655	-1.07521	-1.68913		0.668321	4.37961	TGME49_208500-t26_1-p1
Q15393	702191	692222	652086	362194	361170	221778		19.4215	19.4009	19.3147	18.4664	18.4623	17.7588		-0.77924	-0.517566	-0.472984	-0.859039	-1.28669	-1.39741		-0.77924	-0.517566	-0.472984	-0.859039	-1.28669	-1.39741		-0.591116	4.37821	Q15393
Q9H3N1	5.04946e+06	3.90789e+06	4.07288e+06	1.98043e+06	3242514	1.66182e+06		22.2677	21.898	21.9576	20.9174	21.6287	20.6643		2.06696	1.97952	2.16993	1.59194	1.87967	1.50817		2.06696	1.97952	2.16993	1.59194	1.87967	1.50817		-0.412208	4.37432	Q9H3N1
TGME49_286750-t26_1-p1	171084	150109	142845	210231	178519	167748		17.3843	17.1957	17.1241	17.6816	17.4457	17.3559		-2.8164	-2.72279	-2.6636	-1.64382	-2.30329	-1.80022		-2.8164	-2.72279	-2.6636	-1.64382	-2.30329	-1.80022		0.818483	4.36917	TGME49_286750-t26_1-p1
Q96KC8	1736281	1.41496e+06	1.33646e+06	813260	1.03127e+06	596866		20.7276	20.4323	20.35	19.6334	19.976	19.187		0.526826	0.513894	0.562297	0.307918	0.226984	0.0308843		0.526826	0.513894	0.562297	0.307918	0.226984	0.0308843		-0.345743	4.36907	Q96KC8
P62424	1.56975e+07	1.20286e+07	1.15331e+07	7.42356e+06	8.58626e+06	5.4375e+06		23.904	23.52	23.4593	22.8237	23.0336	22.3745		3.70329	3.60153	3.67159	3.49824	3.28459	3.21835		3.70329	3.60153	3.67159	3.49824	3.28459	3.21835		-0.325078	4.36614	P62424
Q29865	339527	296835	201654	250309	394294	190202		18.3732	18.1793	17.6215	17.9334	18.5889	17.5372		-1.82758	-1.73914	-2.16616	-1.39209	-1.1601	-1.61899		-1.82758	-1.73914	-2.16616	-1.39209	-1.1601	-1.61899		0.520567	4.36102	Q29865
Q13641	1.41734e+06	1.20264e+06	1.04225e+06	422910	542258	525323		20.4348	20.1978	19.9913	18.69	19.0486	19.0028		0.234009	0.279331	0.203578	-0.63545	-0.700392	-0.153317		0.234009	0.279331	0.203578	-0.63545	-0.700392	-0.153317		-0.735359	4.35586	Q13641
Q96TA1	3.89601e+06	3.32941e+06	3.48181e+06	2.58166e+06	4.08308e+06	2.94396e+06		21.8936	21.6668	21.7314	21.2999	21.9612	21.4893		1.69282	1.7484	1.94372	1.97443	2.21222	2.33316		1.69282	1.7484	1.94372	1.97443	2.21222	2.33316		0.378291	4.35219	Q96TA1
Q14683	535204	431032	290919	170910	223601	145009		19.0297	18.7174	18.1503	17.3829	17.7706	17.1458		-1.17101	-1.201	-1.63743	-1.94257	-1.97845	-2.01038		-1.17101	-1.201	-1.63743	-1.94257	-1.97845	-2.01038		-0.640648	4.35094	Q14683
TGME49_311470-t26_1-p1	9.87705e+06	7.02924e+06	6.71898e+06	5.45682e+06	8.43075e+06	5.20535e+06		23.2356	22.7449	22.6798	22.3796	23.0072	22.3116		3.03491	2.8265	2.89212	3.05419	3.25822	3.1554		3.03491	2.8265	2.89212	3.05419	3.25822	3.1554		0.238093	4.34693	TGME49_311470-t26_1-p1
TGME49_269690-t26_1-p1	2.01988e+06	1.2064e+06	1.56673e+06	1.66394e+06	1.9944e+06	1.20359e+06		20.9458	20.2023	20.5793	20.6662	20.9275	20.1989		0.745092	0.283835	0.791642	1.34073	1.17851	1.04275		0.745092	0.283835	0.791642	1.34073	1.17851	1.04275		0.580473	4.33036	TGME49_269690-t26_1-p1
Q9H3Q1	599214	567684	536942	429155	562745	419844		19.1927	19.1147	19.0344	18.7111	19.1021	18.6795		-1.00803	-0.803711	-0.75328	-0.614301	-0.64689	-0.476669		-1.00803	-0.803711	-0.75328	-0.614301	-0.64689	-0.476669		0.27572	4.32036	Q9H3Q1
TGME49_261580-t26_1-p1	5.61988e+06	4.70814e+06	4.35327e+06	7.14899e+06	5.876e+06	5.43835e+06		22.4221	22.1667	22.0537	22.7693	22.4864	22.3747		2.22136	2.24828	2.26598	3.44387	2.73739	3.21857		2.22136	2.24828	2.26598	3.44387	2.73739	3.21857		0.888068	4.31119	TGME49_261580-t26_1-p1
TGME49_217000-t26_1-p1	201718	251657	251575	305276	331309	211088		17.622	17.9411	17.9406	18.2198	18.3378	17.6875		-2.57876	-1.97734	-1.84706	-1.10569	-1.41119	-1.46868		-2.57876	-1.97734	-1.84706	-1.10569	-1.41119	-1.46868		0.805868	4.29991	TGME49_217000-t26_1-p1
Q96A19	229778	133770	66162.8	205515	240695	258031		17.8099	17.0294	16.0137	17.6489	17.8768	17.9772		-2.39086	-2.88905	-3.77396	-1.67656	-1.87216	-1.17898		-2.39086	-2.88905	-3.77396	-1.67656	-1.87216	-1.17898		1.44206	4.29836	Q96A19
Q9Y2W1	6.06074e+06	5.30997e+06	4.78811e+06	2.83897e+06	4.18447e+06	2.3362e+06		22.5311	22.3403	22.191	21.4369	21.9966	21.1557		2.33032	2.42183	2.40334	2.1115	2.2476	1.99957		2.33032	2.42183	2.40334	2.1115	2.2476	1.99957		-0.265606	4.29118	Q9Y2W1
TGME49_266470-t26_1-p1																						-4.11525	-4.22337	-4.05999	-4.31629	-4.06968	-3.93804		0.0248688	0.232262	TGME49_266470-t26_1-p1
TGME49_311890-t26_1-p1	633627	523117	414407	467071	499638	424926		19.2733	18.9968	18.6607	18.8333	18.9305	18.6969		-0.92747	-0.921666	-1.127	-0.492157	-0.818487	-0.459313		-0.92747	-0.921666	-1.127	-0.492157	-0.818487	-0.459313		0.402059	4.28315	TGME49_311890-t26_1-p1
TGME49_294340-t26_1-p1	316672	210886	255706	283830	277084	296156		18.2726	17.6861	17.9641	18.1147	18.08	18.176		-1.92812	-2.23234	-1.82356	-1.21077	-1.66905	-0.980165		-1.92812	-2.23234	-1.82356	-1.21077	-1.66905	-0.980165		0.708008	4.27675	TGME49_294340-t26_1-p1
TGME49_288500-t26_1-p1	2.66304e+06	1.94962e+06	1.70132e+06	1.04276e+06	1.43734e+06	1.07249e+06		21.3446	20.8948	20.6982	19.992	20.455	20.0325		1.1439	0.976318	0.910533	0.666531	0.705959	0.876371		1.1439	0.976318	0.910533	0.666531	0.705959	0.876371		-0.260629	4.27597	TGME49_288500-t26_1-p1
TGME49_291900-t26_1-p1	67928.3	76340	63463.8	72297.6	98620	46957.5		16.0517	16.2202	15.9536	16.1417	16.5896	15.5191		-4.14902	-3.69829	-3.83404	-3.18378	-3.15942	-3.6371		-4.14902	-3.69829	-3.83404	-3.18378	-3.15942	-3.6371		0.567018	4.27422	TGME49_291900-t26_1-p1
P17677	714548	669436	549511	495187	597353	427026		19.4467	19.3526	19.0678	18.9176	19.1882	18.704		-0.754072	-0.565854	-0.719899	-0.407825	-0.560787	-0.452198		-0.754072	-0.565854	-0.719899	-0.407825	-0.560787	-0.452198		0.206338	4.27179	P17677
P36507	112939		103451	85289.5	222438	140922		16.7852		16.6586	16.3801	17.763	17.1045		-3.41556		-3.1291	-2.94536	-1.98597	-2.05163		-3.41556	-4.24179	-3.1291	-2.94536	-1.98597	-2.05163		1.26783	4.32766	P36507
TGME49_226320-t26_1-p1	401723	318186	295945	314802	345363	302006		18.6158	18.2795	18.175	18.2641	18.3978	18.2042		-1.5849	-1.63893	-1.61272	-1.06135	-1.35126	-0.951947		-1.5849	-1.63893	-1.61272	-1.06135	-1.35126	-0.951947		0.490665	4.26551	TGME49_226320-t26_1-p1
TGME49_223040-t26_1-p1	964466	921185	741687	845335	1.73934e+06	737492		19.8794	19.8131	19.5005	19.6892	20.7301	19.4923		-0.321373	-0.105309	-0.287236	0.363723	0.981097	0.336104		-0.321373	-0.105309	-0.287236	0.363723	0.981097	0.336104		0.79828	4.26427	TGME49_223040-t26_1-p1
TGME49_293510-t26_1-p1	1.5191e+06	1.41585e+06	1.22968e+06	1.10031e+06	1.34386e+06	861891		20.5348	20.4332	20.2299	20.0695	20.358	19.7171		0.334045	0.514796	0.442166	0.744044	0.608945	0.560982		0.334045	0.514796	0.442166	0.744044	0.608945	0.560982		0.207655	4.2589	TGME49_293510-t26_1-p1
P62750	3.88092e+07	3.23203e+07	3.37112e+07	1.88188e+07	2.29242e+07	1.78545e+07		25.2099	24.9459	25.0067	24.1657	24.4504	24.0898		5.00915	5.0275	5.21904	4.84023	4.70136	4.93362		5.00915	5.0275	5.21904	4.84023	4.70136	4.93362		-0.260159	4.25843	P62750
TGME49_291630-t26_1-p1	1.26598e+06	747937	668687	929818	926012	776569		20.2718	19.5126	19.351	19.8266	19.8207	19.5668		0.0710766	-0.405884	-0.436715	0.501149	0.0716598	0.41059		0.0710766	-0.405884	-0.436715	0.501149	0.0716598	0.41059		0.584974	4.25477	TGME49_291630-t26_1-p1
TGME49_233220-t26_1-p1	674543	606781	782025	756171	1.01542e+06	518509		19.3636	19.2108	19.5769	19.5284	19.9536	18.984		-0.837192	-0.707624	-0.210831	0.202914	0.20463	-0.172153		-0.837192	-0.707624	-0.210831	0.202914	0.20463	-0.172153		0.663679	4.25451	TGME49_233220-t26_1-p1
TGME49_310170-t26_1-p1	270240	247329	184734	274653	348286	161696		18.0439	17.9161	17.4951	18.0673	18.4099	17.3029		-2.15686	-2.00237	-2.29259	-1.25819	-1.3391	-1.85324		-2.15686	-2.00237	-2.29259	-1.25819	-1.3391	-1.85324		0.6671	4.25431	TGME49_310170-t26_1-p1
O95169	345504	313107	313704	144976	204870	164324		18.3983	18.2563	18.259	17.1454	17.6443	17.3262		-1.8024	-1.66214	-1.52864	-2.17999	-2.10467	-1.82998		-1.8024	-1.66214	-1.52864	-2.17999	-2.10467	-1.82998		-0.373816	4.25427	O95169
Q8IXL7	1.21131e+06	1.02213e+06	968513	644438	775895	516170		20.2081	19.9632	19.8854	19.2977	19.5655	18.9775		0.00739836	0.0447107	0.0977243	-0.0277588	-0.18351	-0.178677		0.00739836	0.0447107	0.0977243	-0.0277588	-0.18351	-0.178677		-0.179927	4.25419	Q8IXL7
TGME49_259260-t26_1-p1	832483	566965	468800	542625	737190	446002		19.6671	19.1129	18.8386	19.0496	19.4917	18.7667		-0.533682	-0.805539	-0.949073	-0.275843	-0.257335	-0.389474		-0.533682	-0.805539	-0.949073	-0.275843	-0.257335	-0.389474		0.455214	4.24955	TGME49_259260-t26_1-p1
Q6ZRI0																						-4.17363	-4.18807	-4.0634	-4.32803	-4.11947	-3.97274		0.00161931	0.0154419	Q6ZRI0
TGME49_249780-t26_1-p1	449154	293542	295546	265508	345706	265674		18.7768	18.1632	18.173	18.0184	18.3992	18.0193		-1.42389	-1.75523	-1.61466	-1.30705	-1.34983	-1.13687		-1.42389	-1.75523	-1.61466	-1.30705	-1.34983	-1.13687		0.33335	4.24369	TGME49_249780-t26_1-p1
TGME49_250340-t26_1-p1	2.23615e+06	1.56179e+06	1.2575e+06	1.33563e+06	2.04294e+06	1.22631e+06		21.0926	20.5748	20.2621	20.3491	20.9622	20.2259		0.891841	0.656327	0.474435	1.02365	1.2132	1.06973		0.891841	0.656327	0.474435	1.02365	1.2132	1.06973		0.427992	4.24175	TGME49_250340-t26_1-p1
P09619	477942	315134	361733	338105	393954	280074		18.8665	18.2656	18.4646	18.3671	18.5877	18.0954		-1.33427	-1.65283	-1.32312	-0.958327	-1.16134	-1.06071		-1.33427	-1.65283	-1.32312	-0.958327	-1.16134	-1.06071		0.376613	4.23909	P09619
Q92922	757502	687860	674685	361304	448621	362819		19.5309	19.3918	19.3639	18.4629	18.7751	18.4689		-0.669853	-0.526686	-0.423832	-0.862584	-0.973874	-0.687273		-0.669853	-0.526686	-0.423832	-0.862584	-0.973874	-0.687273		-0.30112	4.23524	Q92922
Q06830	3.58837e+07	3.53261e+07	2.89919e+07	1.51672e+07	2.25239e+07	1.68754e+07		25.0968	25.0742	24.7891	23.8545	24.425	24.0084		4.89608	5.15579	5.00146	4.52901	4.67594	4.85226		4.89608	5.15579	5.00146	4.52901	4.67594	4.85226		-0.332039	4.2352	Q06830
TGME49_292200-t26_1-p1	476332	380518	271536	481993	486015	268571		18.8616	18.5376	18.0508	18.8787	18.8906	18.0349		-1.33914	-1.38083	-1.7369	-0.446787	-0.858371	-1.12122		-1.33914	-1.38083	-1.7369	-0.446787	-0.858371	-1.12122		0.676832	4.22592	TGME49_292200-t26_1-p1
TGME49_258090-t26_1-p1	367903	339894	417809	308863	518240	420187		18.489	18.3747	18.6725	18.2366	18.9833	18.6807		-1.71178	-1.54372	-1.1152	-1.08883	-0.765751	-0.47549		-1.71178	-1.54372	-1.1152	-1.08883	-0.765751	-0.47549		0.680208	4.22585	TGME49_258090-t26_1-p1
Q6L8Q7	168646	169278	144505	74395	79155.4	74747.5		17.3636	17.369	17.1408	16.1829	16.2724	16.1897		-2.8371	-2.54941	-2.64693	-3.14252	-3.47661	-2.96643		-2.8371	-2.54941	-2.64693	-3.14252	-3.47661	-2.96643		-0.517374	4.22346	Q6L8Q7
Q9BQ61	4.55045e+06	4.11188e+06	3.64068e+06	1.47739e+06	2.83653e+06	1.54589e+06		22.1176	21.9714	21.7958	20.4946	21.4357	20.56		1.91683	2.05293	2.00809	1.16918	1.68669	1.40384		1.91683	2.05293	2.00809	1.16918	1.68669	1.40384		-0.572715	4.22096	Q9BQ61
Q9UJJ9																						-4.10105	-4.23013	-4.19019	-4.32867	-3.98534	-4.01285		0.0648348	0.679573	Q9UJJ9
Q15043	2.51656e+06	1.90585e+06	2.12036e+06	717945	801025	923553		21.263	20.862	21.0159	19.4535	19.6115	19.8168		1.06228	0.943566	1.22819	0.128074	-0.137523	0.660671		1.06228	0.943566	1.22819	0.128074	-0.137523	0.660671		-0.860937	4.20968	Q15043
O15234	888819	718798	552210	332352	434554	198923		19.7615	19.4552	19.0749	18.3424	18.7292	17.6018		-0.439214	-0.463213	-0.712829	-0.983086	-1.01984	-1.55431		-0.439214	-0.463213	-0.712829	-0.983086	-1.01984	-1.55431		-0.647327	4.20922	O15234
TGME49_309800-t26_1-p1	531256	366143	412108	172488	300732	128742		19.019	18.482	18.6527	17.3961	18.1981	16.9741		-1.1817	-1.43639	-1.13502	-1.9293	-1.55089	-2.18205		-1.1817	-1.43639	-1.13502	-1.9293	-1.55089	-2.18205		-0.636376	4.20396	TGME49_309800-t26_1-p1
Q9NSY1	1.00879e+06	811846	689679	311296	585680	322275		19.9442	19.6308	19.3956	18.2479	19.1598	18.2979		-0.256544	-0.287594	-0.392122	-1.07751	-0.589258	-0.85823		-0.256544	-0.287594	-0.392122	-1.07751	-0.589258	-0.85823		-0.52958	4.1923	Q9NSY1
P05413	5.14072e+06	4.3714e+06	5.08518e+06	4.55924e+06	5.46901e+06	3.53867e+06		22.2935	22.0597	22.2779	22.1204	22.3828	21.7548		2.0928	2.14123	2.49018	2.79492	2.63384	2.59861		2.0928	2.14123	2.49018	2.79492	2.63384	2.59861		0.434391	4.18177	P05413
TGME49_269190-t26_1-p1	5.81647e+06	5.43372e+06	5.05712e+06	4.28759e+06	5063043	3.82738e+06		22.4717	22.3735	22.2699	22.0317	22.2716	21.8679		2.27097	2.45507	2.4822	2.70629	2.52256	2.71176		2.27097	2.45507	2.4822	2.70629	2.52256	2.71176		0.244128	4.17919	TGME49_269190-t26_1-p1
TGME49_220900-t26_1-p1	1.41061e+06	1.25301e+06	1.28384e+06	1.02817e+06	1.49992e+06	839198		20.4279	20.257	20.292	19.9716	20.5165	19.6787		0.227143	0.338525	0.504352	0.646203	0.767443	0.522489		0.227143	0.338525	0.504352	0.646203	0.767443	0.522489		0.288705	4.1736	TGME49_220900-t26_1-p1
TGME49_227620-t26_1-p1	1.53774e+08	1.36168e+08	1.0937e+08	1.15285e+08	1.44191e+08	8.25824e+07		27.1962	27.0208	26.7046	26.7806	27.1034	26.2993		6.99549	7.10237	6.91695	7.45519	7.3544	7.14317		6.99549	7.10237	6.91695	7.45519	7.3544	7.14317		0.312647	4.17002	TGME49_227620-t26_1-p1
P00750	999008	373280	373567		157844	111947		19.9301	18.5099	18.511		17.2681	16.7725		-0.270607	-1.40854	-1.27668		-2.48087	-2.38371		-0.270607	-1.40854	-1.27668	-4.42035	-2.48087	-2.38371		-2.1097	3.92144	P00750
Q96CX2	653562	512010	474477	296050	346332	271750		19.318	18.9658	18.856	18.1755	18.4018	18.0519		-0.882779	-0.952627	-0.931707	-1.14996	-1.34721	-1.10424		-0.882779	-0.952627	-0.931707	-1.14996	-1.34721	-1.10424		-0.2781	4.15875	Q96CX2
O75937	3.31315e+06	3.01463e+06	2.40766e+06	1.64476e+06	2.17365e+06	1.25187e+06		21.6598	21.5236	21.1992	20.6494	21.0517	20.2556		1.45903	1.60511	1.41151	1.324	1.30267	1.09949		1.45903	1.60511	1.41151	1.324	1.30267	1.09949		-0.249829	4.15749	O75937
TGME49_320450-t26_1-p1	385912	368609	231601	432516	360543	281008		18.5579	18.4917	17.8213	18.7224	18.4598	18.1002		-1.64283	-1.42671	-1.96641	-0.603047	-1.2892	-1.05591		-1.64283	-1.42671	-1.96641	-0.603047	-1.2892	-1.05591		0.695929	4.1557	TGME49_320450-t26_1-p1
Q95365	4.20879e+06	3.00552e+06	2.72837e+06	1.6463e+06	2307938	1.69313e+06		22.005	21.5192	21.3796	20.6508	21.1382	20.6913		1.80423	1.60074	1.59192	1.32536	1.38916	1.5351		1.80423	1.60074	1.59192	1.32536	1.38916	1.5351		-0.249091	4.15459	Q95365
Q86YP4	940677	663754	556977	386959	377524	288868		19.8433	19.3403	19.0873	18.5618	18.5262	18.1401		-0.357404	-0.578151	-0.700429	-0.763618	-1.2228	-1.01611		-0.357404	-0.578151	-0.700429	-0.763618	-1.2228	-1.01611		-0.455516	4.14967	Q86YP4
Q14498	352844	312687	259622	104578	129477	134678		18.4287	18.2544	17.9861	16.6742	16.9823	17.0392		-1.77207	-1.66408	-1.80163	-2.65122	-2.76668	-2.11701		-1.77207	-1.66408	-1.80163	-2.65122	-2.76668	-2.11701		-0.765707	4.14405	Q14498
TGME49_205558-t26_1-p1	8.18583e+06	7.21576e+06	6.03522e+06	5.77864e+06	6.94072e+06	4.40981e+06		22.9647	22.7827	22.525	22.4623	22.7267	22.0723		2.76395	2.86428	2.73729	3.13686	2.97764	2.91612		2.76395	2.86428	2.73729	3.13686	2.97764	2.91612		0.2217	4.139	TGME49_205558-t26_1-p1
TGME49_223050-t26_1-p1	1.24174e+06	949394	899178	874985	1.53677e+06	747236		20.2439	19.8566	19.7782	19.7389	20.5515	19.5112		0.0431904	-0.0617925	-0.00943975	0.413458	0.802461	0.355041		0.0431904	-0.0617925	-0.00943975	0.413458	0.802461	0.355041		0.533001	4.1296	TGME49_223050-t26_1-p1
TGME49_247240-t26_1-p1	390485	348246	337204	165131	175612	165800		18.5749	18.4097	18.3633	17.3333	17.422	17.3391		-1.62584	-1.50869	-1.42443	-1.99219	-2.32698	-1.81708		-1.62584	-1.50869	-1.42443	-1.99219	-2.32698	-1.81708		-0.525763	4.12539	TGME49_247240-t26_1-p1
TGME49_299780-t26_1-p1	134755	71154.4	69296.3	90389.9	105849	88957		17.04	16.1187	16.0805	16.4639	16.6916	16.4408		-3.16077	-3.79978	-3.7072	-2.86157	-3.05737	-2.71534		-3.16077	-3.79978	-3.7072	-2.86157	-3.05737	-2.71534		0.677821	4.12353	TGME49_299780-t26_1-p1
Q8IXS6	2.12943e+06	1.86455e+06	1.78729e+06	1.04875e+06	1.55196e+06	897260		21.022	20.8304	20.7693	20.0002	20.5657	19.7752		0.821295	0.911955	0.981653	0.674806	0.81665	0.619003		0.821295	0.911955	0.981653	0.674806	0.81665	0.619003		-0.201481	4.11052	Q8IXS6
P39748	326095	289862	264491	145825	208413	154209		18.3149	18.145	18.0129	17.1539	17.6691	17.2345		-1.88581	-1.77343	-1.77483	-2.17156	-2.07993	-1.92164		-1.88581	-1.77343	-1.77483	-2.17156	-2.07993	-1.92164		-0.246352	4.10777	P39748
Q32P28	1.76788e+06	1.33109e+06	1363608	542642	923963	679350		20.7536	20.3442	20.379	19.0496	19.8175	19.3738		0.552845	0.425738	0.591311	-0.275797	0.0684641	0.217633		0.552845	0.425738	0.591311	-0.275797	0.0684641	0.217633		-0.519865	4.10324	Q32P28
Q9BXJ1	4.83435e+06	3.93217e+06	3.46871e+06	1.85121e+06	2.40769e+06	1.12898e+06		22.2049	21.9069	21.726	20.82	21.1992	20.1066		2.00415	1.98845	1.93828	1.49459	1.45021	0.950421		2.00415	1.98845	1.93828	1.49459	1.45021	0.950421		-0.678553	4.09636	Q9BXJ1
TGME49_317720-t26_1-p1	2.03646e+06	1.96096e+06	1.51581e+06	1.30561e+06	1.93736e+06	1.43974e+06		20.9576	20.9031	20.5317	20.3163	20.8857	20.4574		0.756891	0.984692	0.743968	0.990848	1.13665	1.30121		0.756891	0.984692	0.743968	0.990848	1.13665	1.30121		0.314386	4.09564	TGME49_317720-t26_1-p1
Q13247	5.33081e+06	5.37658e+06	4.35753e+06	2.31734e+06	3.05134e+06	1.35557e+06		22.3459	22.3583	22.0551	21.144	21.541	20.3705		2.14518	2.43982	2.26739	1.8186	1.792	1.2143		2.14518	2.43982	2.26739	1.8186	1.792	1.2143		-0.675831	4.09365	Q13247
TGME49_278830-t26_1-p1	1.75743e+06	1.28044e+06	1.30911e+06	1.07721e+06	1.46537e+06	875127		20.745	20.2882	20.3202	20.0389	20.4828	19.7391		0.544295	0.369772	0.532471	0.713433	0.733821	0.582969		0.544295	0.369772	0.532471	0.713433	0.733821	0.582969		0.194562	4.08435	TGME49_278830-t26_1-p1
Q9UBB5	487909	485186	392840	189036	329827	149153		18.8963	18.8882	18.5836	17.5283	18.3314	17.1864		-1.30449	-1.03026	-1.20411	-1.79714	-1.41766	-1.96973		-1.30449	-1.03026	-1.20411	-1.79714	-1.41766	-1.96973		-0.548557	4.08359	Q9UBB5
TGME49_228760-t26_1-p1	2.89952e+06	2.37715e+06	2.02863e+06	2.12747e+06	2.36754e+06	2.05401e+06		21.4674	21.1808	20.9521	21.0207	21.175	20.97		1.26664	1.26236	1.16439	1.69526	1.42595	1.81385		1.26664	1.26236	1.16439	1.69526	1.42595	1.81385		0.413889	4.07705	TGME49_228760-t26_1-p1
Q15004	941594	735348	792424	102788	348461	191821		19.8447	19.4881	19.5959	16.6493	18.4106	17.5494		-0.355998	-0.430373	-0.191775	-2.67613	-1.33837	-1.60677		-0.355998	-0.430373	-0.191775	-2.67613	-1.33837	-1.60677		-1.54771	4.07587	Q15004
P02765	2.08584e+06	1.67202e+06	1.52496e+06	665622	1.12511e+06	792112		20.9922	20.6732	20.5403	19.3443	20.1016	19.5953		0.791451	0.754716	0.752649	0.0189048	0.352622	0.439182		0.791451	0.754716	0.752649	0.0189048	0.352622	0.439182		-0.496036	4.0735	P02765
P35659	1.30844e+06	1.16109e+06	1.10005e+06	691247	831817	616509		20.3194	20.147	20.0691	19.3988	19.6659	19.2338		0.11867	0.228604	0.281446	0.0734014	-0.0831051	0.0775978		0.11867	0.228604	0.281446	0.0734014	-0.0831051	0.0775978		-0.186942	4.07263	P35659
TGME49_222350-t26_1-p1	72179.3		136808	186886	187524	157904		16.1393		17.0618	17.5118	17.5167	17.2687		-4.06145		-2.7259	-1.81364	-2.23229	-1.88747		-4.06145	-4.02195	-2.7259	-1.81364	-2.23229	-1.88747		1.6253	4.16024	TGME49_222350-t26_1-p1
Q6BCY4	288303	224433	140958	48756.9	95598.1	85802.4		18.1372	17.7759	17.1049	15.5733	16.5447	16.3887		-2.06352	-2.14251	-2.68279	-3.75212	-3.20432	-2.76743		-2.06352	-2.14251	-2.68279	-3.75212	-3.20432	-2.76743		-0.945017	4.06985	Q6BCY4
P28838	2.07186e+06	1.84125e+06	1.47603e+06	874358	1310538	924448		20.9825	20.8123	20.4933	19.7379	20.3217	19.8182		0.78175	0.893813	0.705601	0.412425	0.572716	0.66207		0.78175	0.893813	0.705601	0.412425	0.572716	0.66207		-0.244651	4.06457	P28838
TGME49_231850-t26_1-p1	7826659	5.83188e+06	6.32929e+06	5.89883e+06	6.553e+06	4.3819e+06		22.9	22.4755	22.5936	22.492	22.6437	22.0631		2.69922	2.55709	2.80592	3.16656	2.89471	2.90696		2.69922	2.55709	2.80592	3.16656	2.89471	2.90696		0.301999	4.06271	TGME49_231850-t26_1-p1
Q12797	3.15065e+06	3.13666e+06	2.96044e+06	1.43279e+06	2.06712e+06	1.52965e+06		21.5872	21.5808	21.4974	20.4504	20.9792	20.5448		1.38648	1.66236	1.70969	1.12495	1.23018	1.3886		1.38648	1.66236	1.70969	1.12495	1.23018	1.3886		-0.338265	4.06145	Q12797
TGME49_231440-t26_1-p1	1.94731e+06	1.43453e+06	1.42278e+06	1.10151e+06	1.80582e+06	1.12821e+06		20.8931	20.4521	20.4403	20.071	20.7842	20.1056		0.692307	0.533708	0.652596	0.745605	1.03521	0.949436		0.692307	0.533708	0.652596	0.745605	1.03521	0.949436		0.28388	4.05927	TGME49_231440-t26_1-p1
P30520	889903	996595	1.01446e+06	308471	577446	405100		19.7633	19.9266	19.9523	18.2348	19.1393	18.6279		-0.437455	0.00820711	0.164599	-1.09066	-0.609684	-0.528245		-0.437455	0.00820711	0.164599	-1.09066	-0.609684	-0.528245		-0.654647	4.05893	P30520
TGME49_227030-t26_1-p1	327848	232106	294981	288412	294415	220013		18.3227	17.8244	18.1703	18.1378	18.1675	17.7472		-1.87808	-2.09401	-1.61742	-1.18767	-1.58152	-1.40894		-1.87808	-2.09401	-1.61742	-1.18767	-1.58152	-1.40894		0.470464	4.05375	TGME49_227030-t26_1-p1
TGME49_204340-t26_1-p1	2.43657e+06	1.9671e+06	1.68054e+06	1.39493e+06	2.20197e+06	1.31539e+06		21.2164	20.9076	20.6805	20.4118	21.0704	20.3271		1.01568	0.989198	0.892802	1.08633	1.32135	1.1709		1.01568	0.989198	0.892802	1.08633	1.32135	1.1709		0.226966	4.05139	TGME49_204340-t26_1-p1
TGME49_264440-t26_1-p1	409903	176840	305135	471734	368543	334806		18.6449	17.4321	18.2191	18.8476	18.4915	18.353		-1.55582	-2.48636	-1.5686	-0.477826	-1.25754	-0.803198		-1.55582	-2.48636	-1.5686	-0.477826	-1.25754	-0.803198		1.02407	4.04675	TGME49_264440-t26_1-p1
P13987	1.50242e+07	1.11897e+07	1.02639e+07	5.54142e+06	9.29797e+06	4.93981e+06		23.8408	23.4157	23.2911	22.4018	23.1485	22.236		3.64005	3.49722	3.50339	3.07638	3.39947	3.07986		3.64005	3.49722	3.50339	3.07638	3.39947	3.07986		-0.361647	4.0457	P13987
TGME49_258950-t26_1-p1	361009	164779	403643	490370	797399	464755		18.4617	17.3302	18.6227	18.9035	19.6049	18.8261		-1.73907	-2.58827	-1.16497	-0.421929	-0.14407	-0.330053		-1.73907	-2.58827	-1.16497	-0.421929	-0.14407	-0.330053		1.53208	4.04185	TGME49_258950-t26_1-p1
TGME49_238110-t26_1-p1	550829	393842	274675	424011	510093	282828		19.0712	18.5873	18.0674	18.6937	18.9604	18.1096		-1.1295	-1.33118	-1.72032	-0.631696	-0.78861	-1.0466		-1.1295	-1.33118	-1.72032	-0.631696	-0.78861	-1.0466		0.571366	4.03754	TGME49_238110-t26_1-p1
TGME49_209108-t26_1-p1	235435	185495	136217	188651	180027	152940		17.845	17.501	17.0556	17.5254	17.4579	17.2226		-2.35577	-2.41742	-2.73214	-1.80008	-2.29116	-1.93355		-2.35577	-2.41742	-2.73214	-1.80008	-2.29116	-1.93355		0.493514	4.03752	TGME49_209108-t26_1-p1
TGME49_203290-t26_1-p1	1.57241e+07	1.22418e+07	1.08607e+07	1.22269e+07	1.77907e+07	8.55266e+06		23.9065	23.5453	23.3726	23.5436	24.0846	23.0279		3.70573	3.62687	3.58492	4.21812	4.33561	3.87178		3.70573	3.62687	3.58492	4.21812	4.33561	3.87178		0.502661	4.03413	TGME49_203290-t26_1-p1
TGME49_247440-t26_1-p1	8.51503e+06	6723373	6.45815e+06	7.18799e+06	1.0074e+07	4.86723e+06		23.0216	22.6808	22.6227	22.7772	23.2641	22.2147		2.82084	2.76231	2.835	3.45172	3.51513	3.05851		2.82084	2.76231	2.835	3.45172	3.51513	3.05851		0.535734	4.03322	TGME49_247440-t26_1-p1
TGME49_277760-t26_1-p1	403562	232652	291929	233287	419712	290038		18.6224	17.8278	18.1553	17.8317	18.679	18.1459		-1.57831	-2.09062	-1.63243	-1.49369	-1.06997	-1.01028		-1.57831	-2.09062	-1.63243	-1.49369	-1.06997	-1.01028		0.575807	4.03097	TGME49_277760-t26_1-p1
P78357	542970	495784	533064	242126	374037	229821		19.0505	18.9194	19.0239	17.8854	18.5128	17.8101		-1.15023	-0.999088	-0.763738	-1.44004	-1.23619	-1.34601		-1.15023	-0.999088	-0.763738	-1.44004	-1.23619	-1.34601		-0.369729	4.02674	P78357
P55196	583856	505478	528141	274420	418366	226130		19.1553	18.9473	19.0106	18.066	18.6744	17.7868		-1.04549	-0.971153	-0.777124	-1.25941	-1.07461	-1.36937		-1.04549	-0.971153	-0.777124	-1.25941	-1.07461	-1.36937		-0.303207	4.02216	P55196
TGME49_227360-t26_1-p1	1.05783e+07	8.75052e+06	7.58147e+06	6.38027e+06	7.89522e+06	5.48939e+06		23.3346	23.0609	22.854	22.6052	22.9125	22.3882		3.13386	3.1425	3.06636	3.27975	3.16354	3.23205		3.13386	3.1425	3.06636	3.27975	3.16354	3.23205		0.110872	4.01915	TGME49_227360-t26_1-p1
TGME49_315140-t26_1-p1	203164	172845	249067	175064	418412	222376		17.6323	17.3991	17.9262	17.4175	18.6746	17.7626		-2.56846	-2.51932	-1.86151	-1.90792	-1.07445	-1.39352		-2.56846	-2.51932	-1.86151	-1.90792	-1.07445	-1.39352		0.8578	4.01557	TGME49_315140-t26_1-p1
TGME49_213392-t26_1-p1	341866	268495	274096	272115	346392	186483		18.3831	18.0345	18.0643	18.0539	18.402	17.5087		-1.81767	-1.8839	-1.72337	-1.27158	-1.34697	-1.64748		-1.81767	-1.8839	-1.72337	-1.27158	-1.34697	-1.64748		0.386305	4.0045	TGME49_213392-t26_1-p1
Q9BXX0	277946	206141	116748	81409.9	50563.5	53800.6		18.0844	17.6533	16.833	16.3129	15.6258	15.7153		-2.1163	-2.26517	-2.95465	-3.01252	-4.1232	-3.44083		-2.1163	-2.26517	-2.95465	-3.01252	-4.1232	-3.44083		-1.08015	4.00321	Q9BXX0
O94855	2.50225e+06	1.91591e+06	1663608	764265	1.33703e+06	920692		21.2548	20.8696	20.6659	19.5437	20.3506	19.8124		1.05405	0.951158	0.878197	0.218273	0.601593	0.656195		1.05405	0.951158	0.878197	0.218273	0.601593	0.656195		-0.469115	4.00215	O94855
P61952	2.35356e+06	1.41943e+06	1.53736e+06	639504	1.23394e+06	512420		21.1664	20.4369	20.552	19.2866	20.2348	18.967		0.965669	0.518438	0.764339	-0.0388453	0.48583	-0.189195		0.965669	0.518438	0.764339	-0.0388453	0.48583	-0.189195		-0.663552	4.001	P61952
TGME49_311240-t26_1-p1	5.48314e+06	4.21982e+06	4.01554e+06	3.34443e+06	4.21863e+06	3.27877e+06		22.3866	22.0087	21.9372	21.6733	22.0083	21.6447		2.18583	2.09031	2.14948	2.34789	2.25933	2.48856		2.18583	2.09031	2.14948	2.34789	2.25933	2.48856		0.223389	3.99989	TGME49_311240-t26_1-p1
Q16181	6.20868e+06	4.95591e+06	5.2442e+06	3.19338e+06	3.84302e+06	2.33365e+06		22.5659	22.2407	22.3223	21.6067	21.8738	21.1542		2.36511	2.32228	2.5346	2.28121	2.1248	1.99799		2.36511	2.32228	2.5346	2.28121	2.1248	1.99799		-0.272664	3.99851	Q16181
TGME49_263520-t26_1-p1	4.77191e+06	4.30479e+06	3.69561e+06	3.45367e+06	5.08888e+06	2.67301e+06		22.1861	22.0375	21.8174	21.7197	22.2789	21.35		1.98539	2.11907	2.02969	2.39426	2.52991	2.19387		1.98539	2.11907	2.02969	2.39426	2.52991	2.19387		0.32796	3.99724	TGME49_263520-t26_1-p1
TGME49_214790-t26_1-p1	6.44601e+06	5.72478e+06	6.14375e+06	4.43416e+06	8.16416e+06	5.22925e+06		22.62	22.4488	22.5507	22.0802	22.9609	22.3182		2.41923	2.53035	2.763	2.75479	3.21186	3.16201		2.41923	2.53035	2.763	2.75479	3.21186	3.16201		0.472026	3.99705	TGME49_214790-t26_1-p1
TGME49_249900-t26_1-p1	835483	602353	586842	320899	325333	303153		19.6723	19.2002	19.1626	18.2918	18.3116	18.2097		-0.528492	-0.718191	-0.625074	-1.03368	-1.43746	-0.946475		-0.528492	-0.718191	-0.625074	-1.03368	-1.43746	-0.946475		-0.515284	3.99478	TGME49_249900-t26_1-p1
TGME49_283510-t26_1-p1	631125	531397	583528	414778	710948	446374		19.2676	19.0194	19.1544	18.662	19.4394	18.7679		-0.933176	-0.89901	-0.633245	-0.663459	-0.309626	-0.388271		-0.933176	-0.89901	-0.633245	-0.663459	-0.309626	-0.388271		0.368025	3.99219	TGME49_283510-t26_1-p1
P46527	282952	222258		384248	756289	462912		18.1102	17.7619		18.5517	19.5286	18.8204		-2.09055	-2.15657		-0.773763	-0.220434	-0.335785		-2.09055	-2.15657	-4.31424	-0.773763	-0.220434	-0.335785		2.41046	3.75523	P46527
TGME49_236540-t26_1-p1	2098472	1.45079e+06	1.64014e+06	2028100	1.84694e+06	1.31891e+06		21.0009	20.4684	20.6454	20.9517	20.8167	20.3309		0.800164	0.549968	0.857699	1.62626	1.06769	1.17475		0.800164	0.549968	0.857699	1.62626	1.06769	1.17475		0.553623	3.98283	TGME49_236540-t26_1-p1
Q9BRT9	173544	204464	150576	63601.5		69494.7		17.4049	17.6415	17.2001	15.9568		16.0846		-2.7958	-2.27695	-2.58756	-3.36867		-3.07155		-2.7958	-2.27695	-2.58756	-3.36867	-4.1908	-3.07155		-0.990233	3.63771	Q9BRT9
Q13310	776929	602174	742667	296961	400560	345051		19.5674	19.1998	19.5024	18.1799	18.6117	18.3964		-0.63332	-0.71862	-0.285331	-1.14553	-1.13735	-0.759716		-0.63332	-0.71862	-0.285331	-1.14553	-1.13735	-0.759716		-0.468441	3.97861	Q13310
P00505	457723	384262	409300	433246	1.40032e+06	950352		18.8041	18.5517	18.6428	18.7248	20.4173	19.8581		-1.39663	-1.36671	-1.14489	-0.600612	0.66831	0.701939		-1.39663	-1.36671	-1.14489	-0.600612	0.66831	0.701939		1.55929	3.97732	P00505
Q9BVG4	633941	649016	589164	273198	428788	304776		19.274	19.3079	19.1683	18.0596	18.7099	18.2174		-0.926754	-0.610546	-0.619376	-1.26585	-1.0391	-0.938775		-0.926754	-0.610546	-0.619376	-1.26585	-1.0391	-0.938775		-0.362352	3.97677	Q9BVG4
TGME49_206510-t26_1-p1	1.36136e+06	1.09016e+06	904959	589088	817559	429026		20.3766	20.0561	19.7875	19.1681	19.641	18.7107		0.175871	0.137668	-0.000194211	-0.157316	-0.108048	-0.445457		0.175871	0.137668	-0.000194211	-0.157316	-0.108048	-0.445457		-0.341389	3.97256	TGME49_206510-t26_1-p1
TGME49_292080-t26_1-p1	544442	546182	391846	481580	645489	315869		19.0544	19.059	18.5799	18.8774	19.3	18.269		-1.14632	-0.859419	-1.20776	-0.448025	-0.448978	-0.887197		-1.14632	-0.859419	-1.20776	-0.448025	-0.448978	-0.887197		0.476434	3.97092	TGME49_292080-t26_1-p1
P63173	7.96972e+06	9.06601e+06	7.55251e+06	3.60421e+06	4.92699e+06	3.77413e+06		22.9261	23.112	22.8485	21.7813	22.2323	21.8477		2.72535	3.1936	3.06084	2.45581	2.48326	2.69155		2.72535	3.1936	3.06084	2.45581	2.48326	2.69155		-0.449722	3.96857	P63173
TGME49_293300-t26_1-p1	127756	106706	53313.2	122770	152528	108884		16.963	16.7033	15.7022	16.9056	17.2187	16.7324		-3.23771	-3.21516	-4.08548	-2.41984	-2.5303	-2.42374		-3.23771	-3.21516	-4.08548	-2.41984	-2.5303	-2.42374		1.05482	3.95922	TGME49_293300-t26_1-p1
TGME49_226340-t26_1-p1	401850	335276	278121	238447	405713	269508		18.6163	18.355	18.0854	17.8633	18.6301	18.04		-1.58445	-1.56345	-1.70233	-1.46213	-1.11891	-1.11619		-1.58445	-1.56345	-1.70233	-1.46213	-1.11891	-1.11619		0.38433	3.95523	TGME49_226340-t26_1-p1
Q14493	1.14584e+06	1.05104e+06	981379	308707	673151	392004		20.128	20.0034	19.9045	18.2359	19.3606	18.5805		-0.0727684	0.0849466	0.116763	-1.08956	-0.388441	-0.575656		-0.0727684	0.0849466	0.116763	-1.08956	-0.388441	-0.575656		-0.727533	3.95142	Q14493
TGME49_228210-t26_1-p1	68093.9	52950.1	48826.3	64828.8	61212.8	64517.9		16.0552	15.6923	15.5754	15.9843	15.9015	15.9774		-4.1455	-4.22609	-4.21232	-3.34109	-3.84747	-3.17875		-4.1455	-4.22609	-4.21232	-3.34109	-3.84747	-3.17875		0.738868	3.94727	TGME49_228210-t26_1-p1
Q9H3S7	452973	372495	262751	330019	370752	258600		18.7891	18.5069	18.0033	18.3322	18.5001	17.9804		-1.41168	-1.41158	-1.78435	-0.993251	-1.24892	-1.1758		-1.41168	-1.41158	-1.78435	-0.993251	-1.24892	-1.1758		0.396545	3.94555	Q9H3S7
Q99543	515230	532966	506680	191010	359763	225044		18.9749	19.0237	18.9507	17.5433	18.4567	17.7798		-1.22589	-0.894758	-0.836972	-1.78215	-1.29232	-1.37632		-1.22589	-0.894758	-0.836972	-1.78215	-1.29232	-1.37632		-0.497724	3.94401	Q99543
TGME49_245450-t26_1-p1	1.03909e+06	645125	682856	610649	967406	532250		19.9869	19.2992	19.3812	19.22	19.8838	19.0217		-0.21386	-0.619221	-0.406465	-0.105457	0.13475	-0.134419		-0.21386	-0.619221	-0.406465	-0.105457	0.13475	-0.134419		0.37814	3.94287	TGME49_245450-t26_1-p1
Q6EMK4	170857	305935	100331	525218	320184	214247		17.3824	18.2229	16.6144	19.0026	18.2885	17.7089		-2.81832	-1.69557	-3.17328	-0.322882	-1.46047	-1.44725		-2.81832	-1.69557	-3.17328	-0.322882	-1.46047	-1.44725		1.48552	3.9378	Q6EMK4
TGME49_320600-t26_1-p1	2.34949e+07	1.71574e+07	1.29003e+07	1.51077e+07	2.23305e+07	1.17072e+07		24.4858	24.0323	23.6209	23.8488	24.4125	23.4809		4.2851	4.11389	3.83321	4.52334	4.6635	4.32472		4.2851	4.11389	3.83321	4.52334	4.6635	4.32472		0.426455	3.93749	TGME49_320600-t26_1-p1
P28300																						-4.12174	-4.14586	-4.18718	-4.37127	-4.15882	-4.08463		-0.0533142	0.733873	P28300
P62241	1.18816e+07	1.15498e+07	8.93289e+06	5.65246e+06	7.80939e+06	4.90175e+06		23.5022	23.4614	23.0907	22.4304	22.8968	22.2249		3.30148	3.54292	3.30301	3.10501	3.14777	3.0687		3.30148	3.54292	3.30301	3.10501	3.14777	3.0687		-0.275313	3.92447	P62241
TGME49_315130-t26_1-p1																						-3.98399	-4.05714	-4.09928	-4.13683	-4.12205	-3.99533		-0.0379331	0.891769	TGME49_315130-t26_1-p1
TGME49_244280-t26_1-p1	5.02604e+06	3.41373e+06	3.27162e+06	1.0729e+06	2.21327e+06	1.56965e+06		22.261	21.7029	21.6416	20.0331	21.0777	20.582		2.06025	1.78448	1.85389	0.70765	1.32873	1.42585		2.06025	1.78448	1.85389	0.70765	1.32873	1.42585		-0.745459	3.91644	TGME49_244280-t26_1-p1
TGME49_215460-t26_1-p1	3.14193e+06	2.36809e+06	2.51377e+06	2.56424e+06	2.99595e+06	1.70335e+06		21.5832	21.1753	21.2614	21.2901	21.5146	20.6999		1.38248	1.25685	1.47373	1.96466	1.76557	1.54378		1.38248	1.25685	1.47373	1.96466	1.76557	1.54378		0.38698	3.9137	TGME49_215460-t26_1-p1
Q9UIJ7	1.11441e+06	769785	765124	788602	823471	632128		20.0878	19.5541	19.5453	19.5889	19.6514	19.2699		-0.1129	-0.364344	-0.242352	0.263497	-0.0976525	0.113693		-0.1129	-0.364344	-0.242352	0.263497	-0.0976525	0.113693		0.333044	3.90735	Q9UIJ7
Q8WV41	276288	243241	162967	93330.4	165021	80151.3		18.0758	17.892	17.3142	16.5101	17.3323	16.2904		-2.12493	-2.02641	-2.47346	-2.81538	-2.41672	-2.86573		-2.12493	-2.02641	-2.47346	-2.81538	-2.41672	-2.86573		-0.491007	3.90253	Q8WV41
Q14444	3.31571e+06	3.05959e+06	2.50624e+06	1.76177e+06	2.01003e+06	1.31216e+06		21.6609	21.5449	21.2571	20.7486	20.9388	20.3235		1.46014	1.62647	1.46941	1.42316	1.18978	1.16735		1.46014	1.62647	1.46941	1.42316	1.18978	1.16735		-0.258577	3.90204	Q14444
Q9UBY9	960202	513655	548596	984271	800791	532812		19.873	18.9704	19.0654	19.9087	19.6111	19.0233		-0.327765	-0.948001	-0.722303	0.583257	-0.137945	-0.132897		-0.327765	-0.948001	-0.722303	0.583257	-0.137945	-0.132897		0.770161	3.90185	Q9UBY9
TGME49_293690-t26_1-p1	3.52019e+07	3.30048e+07	2.31494e+07	2.55404e+07	3.94509e+07	1.95662e+07		25.0692	24.9762	24.4645	24.6063	25.2336	24.2219		4.86841	5.05773	4.67678	5.28084	5.48454	5.0657		4.86841	5.05773	4.67678	5.28084	5.48454	5.0657		0.409384	3.89983	TGME49_293690-t26_1-p1
P26358	220504	186674	188821	49963.1	61113.7	80672.2		17.7504	17.5102	17.5267	15.6086	15.8992	16.2998		-2.4503	-2.40828	-2.26103	-3.71686	-3.8498	-2.85638		-2.4503	-2.40828	-2.26103	-3.71686	-3.8498	-2.85638		-1.10115	3.8996	P26358
TGME49_300040-t26_1-p1	224910		129670	288235	315555	185252		17.779		16.9845	18.1369	18.2675	17.4991		-2.42175		-2.8032	-1.18855	-1.48148	-1.65703		-2.42175	-4.20317	-2.8032	-1.18855	-1.48148	-1.65703		1.70035	3.63915	TGME49_300040-t26_1-p1
P61758	2.39705e+06	2.21144e+06	1.92538e+06	779559	1.46163e+06	945753		21.1928	21.0766	20.8767	19.5723	20.4791	19.8511		0.992088	1.15811	1.08902	0.24686	0.730131	0.69494		0.992088	1.15811	1.08902	0.24686	0.730131	0.69494		-0.522431	3.89045	P61758
Q9Y613	687552	826293	554516	342401	413837	229979		19.3911	19.6563	19.0809	18.3853	18.6587	17.8111		-0.809633	-0.262146	-0.706817	-0.940112	-1.09031	-1.34502		-0.809633	-0.262146	-0.706817	-0.940112	-1.09031	-1.34502		-0.532282	3.88869	Q9Y613
Q69YQ0	1.05908e+06	778159	770852	450692	583301	459843		20.0144	19.5697	19.5561	18.7818	19.1539	18.8108		-0.186363	-0.348734	-0.231592	-0.543657	-0.595131	-0.34538		-0.186363	-0.348734	-0.231592	-0.543657	-0.595131	-0.34538		-0.23916	3.88576	Q69YQ0
Q9HAU0	378444	386126	224072	149672	167928	114828		18.5297	18.5587	17.7736	17.1914	17.3575	16.8091		-1.67102	-1.35973	-2.01409	-2.134	-2.39153	-2.34704		-1.67102	-1.35973	-2.01409	-2.134	-2.39153	-2.34704		-0.609246	3.88452	Q9HAU0
P33316	3.92766e+06	4.1761e+06	3.39856e+06	1.36306e+06	2810775	1.33277e+06		21.9052	21.9937	21.6965	20.3784	21.4225	20.346		1.7045	2.07528	1.90881	1.05297	1.67353	1.18983		1.7045	2.07528	1.90881	1.05297	1.67353	1.18983		-0.59075	3.88318	P33316
P52292	1754261	1.32684e+06	1.6006e+06	448863	803209	699423		20.7424	20.3396	20.6102	18.7759	19.6154	19.4158		0.541689	0.421126	0.822498	-0.549524	-0.133596	0.259642		0.541689	0.421126	0.822498	-0.549524	-0.133596	0.259642		-0.736263	3.87574	P52292
O95747	427569	425471	351514	142543	255384	185258		18.7058	18.6987	18.4232	17.121	17.9623	17.4992		-1.49495	-1.21974	-1.36446	-2.2044	-1.7867	-1.65699		-1.49495	-1.21974	-1.36446	-2.2044	-1.7867	-1.65699		-0.522979	3.87513	O95747
Q7Z7L1	404865	280931	276780			99630.1		18.6271	18.0999	18.0784			16.6043		-1.57366	-1.81858	-1.70931			-2.55187		-1.57366	-1.81858	-1.70931	-4.28128	-4.25952	-2.55187		-1.99704	3.81144	Q7Z7L1
TGME49_247760-t26_1-p1	1.61346e+06	1.23758e+06	999921	1.04942e+06	1.91194e+06	1.6847e+06		20.6217	20.2391	19.9315	20.0012	20.8666	20.6841		0.420984	0.320652	0.143768	0.675714	1.11759	1.5279		0.420984	0.320652	0.143768	0.675714	1.11759	1.5279		0.811933	3.86092	TGME49_247760-t26_1-p1
TGME49_313270-t26_1-p1	2.0243e+06	1.70948e+06	1.53889e+06	1.30954e+06	1.74548e+06	1.04526e+06		20.949	20.7051	20.5535	20.3206	20.7352	19.9954		0.748245	0.786683	0.765776	0.995184	0.986179	0.839266		0.748245	0.786683	0.765776	0.995184	0.986179	0.839266		0.173309	3.85038	TGME49_313270-t26_1-p1
TGME49_233030-t26_1-p1	178871	160097		222654	294367	264541		17.4486	17.2886		17.7644	18.1673	18.0131		-2.75218	-2.62986		-1.561	-1.58175	-1.14303		-2.75218	-2.62986	-4.22791	-1.561	-1.58175	-1.14303		1.77472	3.93727	TGME49_233030-t26_1-p1
Q15424	5.24979e+06	4.05139e+06	3.26618e+06	2.13644e+06	2.94217e+06	1.92841e+06		22.3238	21.95	21.6392	21.0268	21.4885	20.879		2.12309	2.03154	1.85148	1.70134	1.73944	1.72282		2.12309	2.03154	1.85148	1.70134	1.73944	1.72282		-0.28084	3.84765	Q15424
TGME49_246500-t26_1-p1	1.61765e+06	1.32889e+06	1.10876e+06	1.00302e+06	1.62994e+06	871523		20.6255	20.3418	20.0805	19.9359	20.6364	19.7332		0.424728	0.423349	0.292832	0.610485	0.887376	0.577015		0.424728	0.423349	0.292832	0.610485	0.887376	0.577015		0.311322	3.84713	TGME49_246500-t26_1-p1
P38159	1.47399e+07	1.15395e+07	1.07375e+07	6.34249e+06	9.74132e+06	5.42138e+06		23.8132	23.4601	23.3562	22.5966	23.2157	22.3702		3.61248	3.54164	3.56846	3.27118	3.46667	3.21407		3.61248	3.54164	3.56846	3.27118	3.46667	3.21407		-0.256888	3.84608	P38159
TGME49_288830-t26_1-p1	4.36796e+06	3.42766e+06	4794752	4.3092e+06	5.8548e+06	3.79172e+06		22.0585	21.7088	22.193	22.039	22.4812	21.8544		1.85778	1.79035	2.40534	2.71355	2.73218	2.69826		1.85778	1.79035	2.40534	2.71355	2.73218	2.69826		0.696836	3.84411	TGME49_288830-t26_1-p1
Q5VWQ8	239152	301949	195563	239907	332236	222982		17.8676	18.2039	17.5773	17.8721	18.3419	17.7666		-2.33317	-1.71449	-2.21041	-1.45333	-1.40716	-1.3896		-2.33317	-1.71449	-2.21041	-1.45333	-1.40716	-1.3896		0.669333	3.83706	Q5VWQ8
O75175	416015	360395	380924	211725	212473	175624		18.6663	18.4592	18.5391	17.6918	17.6969	17.4221		-1.53447	-1.45922	-1.24854	-1.63361	-2.05209	-1.73403		-1.53447	-1.45922	-1.24854	-1.63361	-2.05209	-1.73403		-0.392499	3.837	O75175
TGME49_288620-t26_1-p1	284578	191817	168236		121411			18.1185	17.5494	17.3601		16.8895			-2.08228	-2.36907	-2.42756		-2.85947			-2.08228	-2.36907	-2.42756	-4.31483	-2.85947	-4.12732		-1.47424	3.69502	TGME49_288620-t26_1-p1
TGME49_203750-t26_1-p1	149374	67850.6	76168.7	114577	129460	91229.4		17.1886	16.0501	16.2169	16.806	16.9822	16.4772		-3.01217	-3.86837	-3.57078	-2.51948	-2.76686	-2.67895		-3.01217	-3.86837	-3.57078	-2.51948	-2.76686	-2.67895		0.828676	3.81774	TGME49_203750-t26_1-p1
O60739	2.58158e+06	2.39903e+06	2.1982e+06	967999	1.47435e+06	1.19906e+06		21.2998	21.194	21.0679	19.8846	20.4916	20.1935		1.09908	1.27558	1.2802	0.559206	0.742632	1.03731		1.09908	1.27558	1.2802	0.559206	0.742632	1.03731		-0.438573	3.81748	O60739
TGME49_227810-t26_1-p1	1.85405e+06	1.49908e+06	1339136	1.52965e+06	1.61055e+06	1.07806e+06		20.8223	20.5156	20.3529	20.5448	20.6191	20.04		0.621508	0.597202	0.565184	1.21933	0.870107	0.883842		0.621508	0.597202	0.565184	1.21933	0.870107	0.883842		0.39646	3.81449	TGME49_227810-t26_1-p1
TGME49_215600-t26_1-p1	139731	111348	70561	92861	143592	89352.8		17.0923	16.7647	16.1066	16.5028	17.1316	16.4472		-3.10845	-3.15372	-3.6811	-2.82265	-2.6174	-2.70894		-3.10845	-3.15372	-3.6811	-2.82265	-2.6174	-2.70894		0.598095	3.81286	TGME49_215600-t26_1-p1
Q9UNH7	231565	225059	180102	149421	237168	139639		17.8211	17.7799	17.4585	17.189	17.8555	17.0913		-2.37969	-2.1385	-2.32923	-2.13642	-1.89346	-2.06482		-2.37969	-2.1385	-2.32923	-2.13642	-1.89346	-2.06482		0.250906	3.8086	Q9UNH7
Q9GZV4	1.63711e+07	1.61348e+07	1.60303e+07	6.98673e+06	1.09006e+07	7.96709e+06		23.9647	23.9437	23.9343	22.7362	23.3779	22.9256		3.76391	4.02523	4.14661	3.41075	3.62889	3.76946		3.76391	4.02523	4.14661	3.41075	3.62889	3.76946		-0.375554	3.80792	Q9GZV4
P09110	325165	286224	267741	95244.5	191955	119041		18.3108	18.1268	18.0305	16.5393	17.5504	16.8611		-1.88993	-1.79165	-1.75721	-2.78609	-2.1986	-2.29506		-1.88993	-1.79165	-1.75721	-2.78609	-2.1986	-2.29506		-0.613654	3.80406	P09110
TGME49_269960-t26_1-p1	279977	226190	149025	173956	312313	159121		18.0949	17.7872	17.1852	17.4084	18.2526	17.2798		-2.10579	-2.13127	-2.60249	-1.91708	-1.49638	-1.8764		-2.10579	-2.13127	-2.60249	-1.91708	-1.49638	-1.8764		0.516566	3.80192	TGME49_269960-t26_1-p1
TGME49_209030-t26_1-p1	7.75111e+07	5.97223e+07	5.69269e+07	5.34369e+07	6.78751e+07	3.92742e+07		26.2079	25.8318	25.7626	25.6713	26.0164	25.2271		6.00716	5.91333	5.97492	6.34589	6.26737	6.07092		6.00716	5.91333	5.97492	6.34589	6.26737	6.07092		0.262925	3.79204	TGME49_209030-t26_1-p1
P63165	1.6497e+06	1.30988e+06	1.23092e+06	844591	1.00316e+06	677998		20.6538	20.321	20.2313	19.6879	19.9361	19.3709		0.45303	0.402567	0.443617	0.362454	0.187107	0.214757		0.45303	0.402567	0.443617	0.362454	0.187107	0.214757		-0.178299	3.79074	P63165
Q9UK76	4.80406e+06	4.67147e+06	4.31474e+06	1.92999e+06	3.54848e+06	1.86228e+06		22.1958	22.1554	22.0408	20.8802	21.7588	20.8286		1.99508	2.23701	2.25316	1.55472	2.00976	1.67248		1.99508	2.23701	2.25316	1.55472	2.00976	1.67248		-0.416096	3.78734	Q9UK76
TGME49_306060-t26_1-p1	607832	397930	417347	405485	460432	315036		19.2133	18.6022	18.6709	18.6293	18.8126	18.2652		-0.98743	-1.31629	-1.1168	-0.69615	-0.936385	-0.891009		-0.98743	-1.31629	-1.1168	-0.69615	-0.936385	-0.891009		0.298991	3.78448	TGME49_306060-t26_1-p1
TGME49_246330-t26_1-p1	705990	576492	497980	479292	664648	361070		19.4293	19.1369	18.9257	18.8705	19.3422	18.4619		-0.771455	-0.781499	-0.861959	-0.454893	-0.40678	-0.694243		-0.771455	-0.781499	-0.861959	-0.454893	-0.40678	-0.694243		0.286332	3.78224	TGME49_246330-t26_1-p1
TGME49_310790-t26_1-p1	1.29759e+07	7.44199e+06	6.78907e+06	1.44396e+07	1.25743e+07	6.63504e+06		23.6293	22.8273	22.6948	23.7835	23.584	22.6617		3.42859	2.90882	2.9071	4.45809	3.83497	3.50551		3.42859	2.90882	2.9071	4.45809	3.83497	3.50551		0.851356	3.78216	TGME49_310790-t26_1-p1
TGME49_232440-t26_1-p1	11956410	9.06287e+06	8.51997e+06	7.58382e+06	10580596	5.88952e+06		23.5113	23.1115	23.0224	22.8545	23.3349	22.4897		3.31054	3.1931	3.23473	3.52905	3.58591	3.33355		3.31054	3.1931	3.23473	3.52905	3.58591	3.33355		0.236717	3.78192	TGME49_232440-t26_1-p1
P09874	440469	475128	461223	113196	204177	202609		18.7487	18.858	18.8151	16.7885	17.6395	17.6283		-1.45206	-1.06048	-0.972581	-2.53697	-2.10955	-1.52783		-1.45206	-1.06048	-0.972581	-2.53697	-2.10955	-1.52783		-0.896409	3.78129	P09874
TGME49_315320-t26_1-p1	3.79154e+07	3.28415e+07	3.20448e+07	1.84153e+07	2.77934e+07	1.71682e+07		25.1763	24.969	24.9336	24.1344	24.7282	24.0332		4.97554	5.05058	5.1459	4.80896	4.97923	4.87707		4.97554	5.05058	5.1459	4.80896	4.97923	4.87707		-0.168918	3.77835	TGME49_315320-t26_1-p1
Q9UER7	345109	316031	220094		149747			18.3967	18.2697	17.7478		17.1922			-1.80405	-1.64873	-2.03993		-2.55684			-1.80405	-1.64873	-2.03993	-4.27189	-2.55684	-3.94545		-1.76049	3.78106	Q9UER7
P07204																						-4.21222	-4.01324	-4.15373	-4.34826	-3.9944	-4.03189		0.00154649	0.0130009	P07204
TGME49_242270-t26_1-p1	300688	211384	125708	219976	268960	222438		18.1979	17.6895	16.9397	17.747	18.037	17.763		-2.00284	-2.22894	-2.84797	-1.57845	-1.71198	-1.39312		-2.00284	-2.22894	-2.84797	-1.57845	-1.71198	-1.39312		0.79873	3.77239	TGME49_242270-t26_1-p1
P31946	8.42304e+06	8.30629e+06	7.20504e+06	4.05815e+06	6.27633e+06	3.32674e+06		23.0059	22.9858	22.7806	21.9524	22.5815	21.6657		2.80517	3.06733	2.99289	2.62695	2.83248	2.50951		2.80517	3.06733	2.99289	2.62695	2.83248	2.50951		-0.298815	3.76765	P31946
TGME49_289510-t26_1-p1	446640	327808	292331	445818	487508	243222		18.7688	18.3225	18.1572	18.7661	18.8951	17.8919		-1.43199	-1.59595	-1.63044	-0.559345	-0.853944	-1.26425		-1.43199	-1.59595	-1.63044	-0.559345	-0.853944	-1.26425		0.660282	3.76657	TGME49_289510-t26_1-p1
O76094	2.26779e+06	2020440	1.65008e+06	1.05203e+06	928824	744344		21.1129	20.9462	20.6541	20.0047	19.825	19.5056		0.912111	1.0278	0.866417	0.679308	0.0760341	0.349447		0.912111	1.0278	0.866417	0.679308	0.0760341	0.349447		-0.567179	3.76026	O76094
TGME49_278660-t26_1-p1	717655	741297	720644	664945	773872	521535		19.4529	19.4997	19.4589	19.3429	19.5617	18.9924		-0.747813	-0.418748	-0.328759	0.0174361	-0.187276	-0.163759		-0.747813	-0.418748	-0.328759	0.0174361	-0.187276	-0.163759		0.387241	3.75649	TGME49_278660-t26_1-p1
TGME49_286450-t26_1-p1	5.1516e+07	4.71477e+07	3.4726e+07	3.31929e+07	4.81651e+07	2.92791e+07		25.6185	25.4907	25.0495	24.9844	25.5215	24.8034		5.41777	5.57224	5.26182	5.65893	5.77247	5.6472		5.41777	5.57224	5.26182	5.65893	5.77247	5.6472		0.27559	3.75643	TGME49_286450-t26_1-p1
TGME49_231160-t26_1-p1	1344554	1.33134e+06	1.18837e+06	910197	1.32877e+06	963473		20.3587	20.3444	20.1805	19.7958	20.3417	19.8779		0.157953	0.426009	0.392863	0.470379	0.59265	0.721721		0.157953	0.426009	0.392863	0.470379	0.59265	0.721721		0.269309	3.75258	TGME49_231160-t26_1-p1
P56537	707740	575684	566224	116550	336434	177891		19.4329	19.1349	19.111	16.8306	18.36	17.4406		-0.767883	-0.783522	-0.676675	-2.49485	-1.38905	-1.71553		-0.767883	-0.783522	-0.676675	-2.49485	-1.38905	-1.71553		-1.12378	3.75248	P56537
Q96KR1	482886	491252	394346	95465.4	263802	143738		18.8813	18.9061	18.5891	16.5427	18.0091	17.1331		-1.31942	-1.01234	-1.19858	-2.78275	-1.73991	-2.02309		-1.31942	-1.01234	-1.19858	-2.78275	-1.73991	-2.02309		-1.00514	3.75158	Q96KR1
P62753	1.31899e+07	1.31931e+07	1.19125e+07	6.94912e+06	8.77433e+06	5.8048e+06		23.6529	23.6533	23.506	22.7284	23.0649	22.4688		3.45219	3.73484	3.71828	3.40296	3.31585	3.31265		3.45219	3.73484	3.71828	3.40296	3.31585	3.31265		-0.291282	3.74623	P62753
P27105	1.76025e+06	1.49798e+06	1.40121e+06	1.22166e+06	1.4102e+06	1.0978e+06		20.7474	20.5146	20.4182	20.2204	20.4275	20.0662		0.546607	0.596151	0.63055	0.894969	0.67846	0.910022		0.546607	0.596151	0.63055	0.894969	0.67846	0.910022		0.236715	3.73415	P27105
TGME49_270530-t26_1-p1	585527	432363	426390	386501	686230	330872		19.1594	18.7219	18.7018	18.5601	19.3883	18.3359		-1.04137	-1.19656	-1.08587	-0.765327	-0.36068	-0.820249		-1.04137	-1.19656	-1.08587	-0.765327	-0.36068	-0.820249		0.459181	3.73073	TGME49_270530-t26_1-p1
Q5JSH3	1.05744e+06	902045	833136	527512	579978	354732		20.0121	19.7828	19.6682	19.0088	19.1456	18.4364		-0.188597	-0.1356	-0.119495	-0.316596	-0.603372	-0.719793		-0.188597	-0.1356	-0.119495	-0.316596	-0.603372	-0.719793		-0.39869	3.72634	Q5JSH3
TGME49_212960-t26_1-p1	207844	187207	173706	166015	302354	134462		17.6651	17.5143	17.4063	17.341	18.2059	17.0368		-2.5356	-2.40417	-2.3814	-1.98449	-1.54313	-2.11932		-2.5356	-2.40417	-2.3814	-1.98449	-1.54313	-2.11932		0.558075	3.72196	TGME49_212960-t26_1-p1
Q8NCF5	554995	463475	396276	205949	322251	236009		19.0821	18.8221	18.5961	17.6519	18.2978	17.8485		-1.11863	-1.09631	-1.19154	-1.67351	-1.45119	-1.30768		-1.11863	-1.09631	-1.19154	-1.67351	-1.45119	-1.30768		-0.341969	3.72116	Q8NCF5
TGME49_217460-t26_1-p1	1.11649e+06	892593	899186	674250	936557	712456		20.0905	19.7676	19.7783	19.3629	19.837	19.4424		-0.110201	-0.150797	-0.00942705	0.0374844	0.087996	0.286277		-0.110201	-0.150797	-0.00942705	0.0374844	0.087996	0.286277		0.227394	3.72113	TGME49_217460-t26_1-p1
TGME49_243730-t26_1-p1	5.34825e+06	4727516	4.35173e+06	3.82109e+06	4.70163e+06	2.89763e+06		22.3506	22.1727	22.0532	21.8656	22.1647	21.4664		2.14989	2.25421	2.26547	2.54011	2.41572	2.31028		2.14989	2.25421	2.26547	2.54011	2.41572	2.31028		0.198844	3.71969	TGME49_243730-t26_1-p1
P39023	1.01535e+06	832355	758471	496751	567322	428973		19.9535	19.6668	19.5327	18.9222	19.1138	18.7105		-0.2472	-0.251602	-0.254953	-0.403278	-0.635203	-0.445636		-0.2472	-0.251602	-0.254953	-0.403278	-0.635203	-0.445636		-0.243454	3.71834	P39023
O60869	5.41497e+06	5265979	4.33135e+06	2.80918e+06	3.59514e+06	2.40079e+06		22.3685	22.3283	22.0464	21.4217	21.7776	21.1951		2.16778	2.40983	2.2587	2.09628	2.02861	2.03891		2.16778	2.40983	2.2587	2.09628	2.02861	2.03891		-0.22417	3.71629	O60869
Q9BTD8	499389	480637	371271	152691	228056	216788		18.9298	18.8746	18.5021	17.2203	17.799	17.7259		-1.27094	-1.04385	-1.28558	-2.10518	-1.94998	-1.43024		-1.27094	-1.04385	-1.28558	-2.10518	-1.94998	-1.43024		-0.628345	3.70855	Q9BTD8
P09493	2.12454e+07	19313864	1.84775e+07	1.6639e+07	2.03371e+07	1.20415e+07		24.3406	24.2031	24.1393	23.9881	24.2776	23.5215		4.1399	4.28469	4.35158	4.66263	4.5286	4.36534		4.1399	4.28469	4.35158	4.66263	4.5286	4.36534		0.260133	3.70585	P09493
TGME49_284050-t26_1-p1	944129	773667	561848	656451	1.33862e+06	555024		19.8486	19.5614	19.0998	19.3243	20.3523	19.0822		-0.352118	-0.357087	-0.687865	-0.00111134	0.603301	-0.0739724		-0.352118	-0.357087	-0.687865	-0.00111134	0.603301	-0.0739724		0.641763	3.70551	TGME49_284050-t26_1-p1
P35606	3.44352e+06	3.35573e+06	2.82717e+06	1.3984e+06	2.50797e+06	1.32805e+06		21.7155	21.6782	21.4309	20.4153	21.2581	20.3409		1.51471	1.75975	1.64324	1.0899	1.50907	1.18472		1.51471	1.75975	1.64324	1.0899	1.50907	1.18472		-0.378003	3.70346	P35606
Q9NQX3	242964	243252	149109	202023	232395	169340		17.8904	17.8921	17.186	17.6242	17.8262	17.3696		-2.31036	-2.02635	-2.60168	-1.70128	-1.92279	-1.7866		-2.31036	-2.02635	-2.60168	-1.70128	-1.92279	-1.7866		0.509238	3.70054	Q9NQX3
P54105	1.2728e+06	1.7809e+06	1.61407e+06	412392	762341	651322		20.2796	20.7642	20.6223	18.6537	19.5401	19.313		0.0788283	0.845738	0.834582	-0.671783	-0.208934	0.156847		0.0788283	0.845738	0.834582	-0.671783	-0.208934	0.156847		-0.827673	3.69945	P54105
TGME49_311400-t26_1-p1	2.21466e+06	1.63727e+06	1.40128e+06	1.32015e+06	1.73287e+06	1.11006e+06		21.0787	20.6429	20.4183	20.3323	20.7247	20.0822		0.877912	0.724421	0.630627	1.00683	0.975724	0.926044		0.877912	0.724421	0.630627	1.00683	0.975724	0.926044		0.225214	3.69818	TGME49_311400-t26_1-p1
P36543	2.28177e+06	1.74045e+06	1.67731e+06	2.02514e+06	2.06911e+06	1.30831e+06		21.1217	20.731	20.6777	20.9496	20.9806	20.3193		0.920978	0.812585	0.890035	1.62415	1.23157	1.16311		0.920978	0.812585	0.890035	1.62415	1.23157	1.16311		0.465078	3.6971	P36543
Q9NYL4	2.91754e+06	2.32121e+06	1.6381e+06	1.05116e+06	1.57384e+06	913345		21.4763	21.1464	20.6436	20.0035	20.5859	19.8008		1.27558	1.22801	0.855901	0.678106	0.836845	0.644637		1.27558	1.22801	0.855901	0.678106	0.836845	0.644637		-0.399965	3.69439	Q9NYL4
O43823	295584	274266	216561			90464.5		18.1732	18.0652	17.7244			16.4651		-2.02753	-1.85323	-2.06327			-2.6911		-2.02753	-1.85323	-2.06327	-4.32207	-4.03752	-2.6911		-1.70222	3.73697	O43823
TGME49_266620-t26_1-p1	731242	824611	806162	243920	559678	202464		19.48	19.6534	19.6207	17.896	19.0942	17.6273		-0.720754	-0.265086	-0.166976	-1.42939	-0.654773	-1.52886		-0.720754	-0.265086	-0.166976	-1.42939	-0.654773	-1.52886		-0.820069	3.69087	TGME49_266620-t26_1-p1
Q8WXX5	742718	597018	534403	189386	354487	269993		19.5025	19.1874	19.0276	17.531	18.4354	18.0426		-0.698288	-0.731027	-0.760117	-1.79447	-1.31364	-1.1136		-0.698288	-0.731027	-0.760117	-1.79447	-1.31364	-1.1136		-0.677425	3.68982	Q8WXX5
P11279	2.00474e+07	1.80757e+07	1.40506e+07	1.01261e+07	1.0978e+07	8.18525e+06		24.2569	24.1076	23.7441	23.2716	23.3881	22.9646		4.05617	4.18911	3.95644	3.94614	3.63911	3.80843		4.05617	4.18911	3.95644	3.94614	3.63911	3.80843		-0.269349	3.68631	P11279
TGME49_297470-t26_1-p1	2.27694e+06	1.62687e+06	1.54812e+06	1.40823e+06	1.65394e+06	1.15319e+06		21.1187	20.6337	20.5621	20.4254	20.6575	20.1372		0.917921	0.715224	0.774401	1.10001	0.908468	0.981035		0.917921	0.715224	0.774401	1.10001	0.908468	0.981035		0.193988	3.68482	TGME49_297470-t26_1-p1
TGME49_262920-t26_1-p1	1.78478e+06	1.37347e+06	1.15167e+06	1.0156e+06	1.37013e+06	1.07957e+06		20.7673	20.3894	20.1353	19.9539	20.3859	20.042		0.566569	0.470958	0.347611	0.628462	0.636869	0.885862		0.566569	0.470958	0.347611	0.628462	0.636869	0.885862		0.255352	3.68313	TGME49_262920-t26_1-p1
TGME49_287980-t26_1-p1	398407	356723	300463	244616	352401	209486		18.6039	18.4444	18.1968	17.9002	18.4269	17.6765		-1.59686	-1.47399	-1.59086	-1.42528	-1.32215	-1.47967		-1.59686	-1.47399	-1.59086	-1.42528	-1.32215	-1.47967		0.14487	3.67934	TGME49_287980-t26_1-p1
TGME49_263530-t26_1-p1	4.88817e+06	4.07515e+06	3.65471e+06	3.8212e+06	3.99273e+06	3.10559e+06		22.2209	21.9584	21.8013	21.8656	21.9289	21.5664		2.02012	2.03998	2.01364	2.54015	2.17993	2.41027		2.02012	2.03998	2.01364	2.54015	2.17993	2.41027		0.352206	3.67734	TGME49_263530-t26_1-p1
P02786	3961266	3.01422e+06	2.47417e+06	1.61854e+06	2.03246e+06	1.62942e+06		21.9175	21.5234	21.2385	20.6263	20.9548	20.6359		1.71679	1.60491	1.45083	1.30082	1.20578	1.47977		1.71679	1.60491	1.45083	1.30082	1.20578	1.47977		-0.262054	3.6748	P02786
Q5T0F9	478301	356142	288653	425762	369531	403272		18.8676	18.4421	18.139	18.6997	18.4953	18.6214		-1.33318	-1.47635	-1.64871	-0.625751	-1.25368	-0.53477		-1.33318	-1.47635	-1.64871	-0.625751	-1.25368	-0.53477		0.681349	3.66228	Q5T0F9
TGME49_229930-t26_1-p1	9.43892e+06	7.56179e+06	6.11578e+06	4.12274e+06	6.05874e+06	3.35356e+06		23.1702	22.8503	22.5441	21.9752	22.5306	21.6773		2.96945	2.93186	2.75642	2.64973	2.78158	2.5211		2.96945	2.93186	2.75642	2.64973	2.78158	2.5211		-0.235105	3.65749	TGME49_229930-t26_1-p1
TGME49_203990-t26_1-p1	999680	973113	839347	711977	987354	572559		19.9311	19.8922	19.6789	19.4415	19.9132	19.1271		-0.269637	-0.0261928	-0.108779	0.116031	0.164197	-0.0290984		-0.269637	-0.0261928	-0.108779	0.116031	0.164197	-0.0290984		0.218579	3.65711	TGME49_203990-t26_1-p1
TGME49_226510-t26_1-p1	1.12263e+06	935401	950773	522900	510032	274868		20.0985	19.8352	19.8587	18.9962	18.9602	18.0684		-0.102292	-0.0832151	0.0710552	-0.329264	-0.788783	-1.08779		-0.102292	-0.0832151	0.0710552	-0.329264	-0.788783	-1.08779		-0.697127	3.65363	TGME49_226510-t26_1-p1
TGME49_214270-t26_1-p1	859052	431819	600955	665499	862006	492869		19.7124	18.7201	19.1969	19.3441	19.7173	18.9108		-0.488358	-1.19837	-0.590789	0.0186375	-0.0316727	-0.245318		-0.488358	-1.19837	-0.590789	0.0186375	-0.0316727	-0.245318		0.673056	3.65194	TGME49_214270-t26_1-p1
TGME49_253900-t26_1-p1	1.37101e+06	720878	1.0551e+06	1.27813e+06	1.27366e+06	788653		20.3868	19.4594	20.0089	20.2856	20.2806	19.589		0.18606	-0.459046	0.221256	0.960168	0.531542	0.432867		0.18606	-0.459046	0.221256	0.960168	0.531542	0.432867		0.658769	3.64542	TGME49_253900-t26_1-p1
P62191	1.52862e+06	1.42634e+06	1.3768e+06	831264	1.00337e+06	702618		20.5438	20.4439	20.3929	19.6649	19.9364	19.4224		0.343052	0.525447	0.605203	0.339508	0.18741	0.266218		0.343052	0.525447	0.605203	0.339508	0.18741	0.266218		-0.226855	3.64265	P62191
TGME49_238240-t26_1-p1	418353	263389	316092	291801	329395	249334		18.6744	18.0068	18.27	18.1546	18.3295	17.9277		-1.52638	-1.91161	-1.5177	-1.17082	-1.41955	-1.22844		-1.52638	-1.91161	-1.5177	-1.17082	-1.41955	-1.22844		0.378961	3.63618	TGME49_238240-t26_1-p1
Q9Y2X3	1.81313e+06	1.7327e+06	1.19626e+06	841051	1.09622e+06	624009		20.7901	20.7246	20.1901	19.6818	20.0641	19.2512		0.589309	0.806147	0.402409	0.356395	0.31509	0.0950428		0.589309	0.806147	0.402409	0.356395	0.31509	0.0950428		-0.343779	3.63379	Q9Y2X3
Q8WZA9	1.43046e+07	1.16849e+07	9.42591e+06	5.77375e+06	9.33282e+06	4.89599e+06		23.77	23.4781	23.1682	22.4611	23.1539	22.2232		3.56924	3.55971	3.38051	3.13564	3.40487	3.06701		3.56924	3.55971	3.38051	3.13564	3.40487	3.06701		-0.300648	3.63337	Q8WZA9
TGME49_209850-t26_1-p1	367030	304160	287978	157353	247330	161434		18.4855	18.2145	18.1356	17.2636	17.9161	17.3006		-1.7152	-1.70397	-1.65209	-2.06179	-1.83293	-1.85558		-1.7152	-1.70397	-1.65209	-2.06179	-1.83293	-1.85558		-0.226348	3.62567	TGME49_209850-t26_1-p1
Q9ULX9	1.57746e+06	1.43473e+06	1.12763e+06	536824	1.03306e+06	463661		20.5892	20.4523	20.1049	19.0341	19.9785	18.8227		0.388425	0.533908	0.317179	-0.291351	0.229486	-0.333453		0.388425	0.533908	0.317179	-0.291351	0.229486	-0.333453		-0.544944	3.61379	Q9ULX9
O15460	3.58716e+06	2.74247e+06	2.46152e+06	1.35489e+06	1.46113e+06	1.40421e+06		21.7744	21.387	21.2311	20.3697	20.4787	20.4213		1.57367	1.46861	1.44343	1.04431	0.729644	1.26517		1.57367	1.46861	1.44343	1.04431	0.729644	1.26517		-0.482195	3.61102	O15460
P67936	3.40173e+08	3.30646e+08	2.90541e+08	2.36941e+08	3.13331e+08	2.59717e+08		28.3417	28.3007	28.1142	27.82	28.2231	27.9524		8.14095	8.38227	8.32648	8.49452	8.4741	8.7962		8.14095	8.38227	8.32648	8.49452	8.4741	8.7962		0.305039	3.60947	P67936
Q04726	1.11887e+06	502660	627543	252100	354541	225407		20.0936	18.9392	19.2594	17.9436	18.4356	17.7822		-0.107132	-0.979217	-0.528331	-1.38181	-1.31342	-1.37399		-0.107132	-0.979217	-0.528331	-1.38181	-1.31342	-1.37399		-0.818179	3.6079	Q04726
P40429	519485	624779	570622	293958	326455	200819		18.9867	19.253	19.1222	18.1652	18.3165	17.6155		-1.21402	-0.665454	-0.665511	-1.16019	-1.43249	-1.54063		-1.21402	-0.665454	-0.665511	-1.16019	-1.43249	-1.54063		-0.52944	3.60587	P40429
P06454	1.54252e+07	1.60619e+07	1.69661e+07	7.09914e+06	9.57162e+06	6.88007e+06		23.8788	23.9371	24.0162	22.7592	23.1903	22.714		3.67805	4.0187	4.22846	3.43377	3.44132	3.55783		3.67805	4.0187	4.22846	3.43377	3.44132	3.55783		-0.497428	3.60356	P06454
O75083	1.84207e+06	1.34562e+06	1.53759e+06	795080	1.08847e+06	783952		20.8129	20.3598	20.5522	19.6007	20.0539	19.5804		0.612154	0.441403	0.764553	0.275301	0.304853	0.424242		0.612154	0.441403	0.764553	0.275301	0.304853	0.424242		-0.271238	3.60184	O75083
TGME49_252630-t26_1-p1	2.77464e+06	1.69256e+06	1.52098e+06	1.7281e+06	2.29638e+06	1.53176e+06		21.4039	20.6908	20.5366	20.7208	21.1309	20.5468		1.20313	0.772331	0.748881	1.39531	1.38192	1.39059		1.20313	0.772331	0.748881	1.39531	1.38192	1.39059		0.481162	3.59833	TGME49_252630-t26_1-p1
TGME49_229360-t26_1-p1	1.09953e+06	732399	791438	720805	818432	597195		20.0685	19.4823	19.5941	19.4593	19.6425	19.1878		-0.132288	-0.436171	-0.19357	0.13381	-0.106508	0.0316798		-0.132288	-0.436171	-0.19357	0.13381	-0.106508	0.0316798		0.27367	3.59387	TGME49_229360-t26_1-p1
Q13442	1.7367e+07	1.41079e+07	1.3203e+07	8372917	1.06014e+07	5.94627e+06		24.0498	23.75	23.6544	22.9973	23.3377	22.5036		3.8491	3.83156	3.86668	3.67186	3.58874	3.34739		3.8491	3.83156	3.86668	3.67186	3.58874	3.34739		-0.313119	3.59139	Q13442
Q03169	764714	695683	620037	118318	286960	253205		19.5446	19.4081	19.242	16.8523	18.1305	17.9499		-0.656183	-0.510369	-0.545692	-2.47313	-1.61852	-1.20622		-0.656183	-0.510369	-0.545692	-2.47313	-1.61852	-1.20622		-1.19521	3.58718	Q03169
O43567	1.6601e+06	1.23849e+06	1.21571e+06	1.28486e+06	1.29047e+06	1.15609e+06		20.6628	20.2402	20.2134	20.2932	20.2995	20.1408		0.462094	0.321713	0.425677	0.967745	0.550459	0.984658		0.462094	0.321713	0.425677	0.967745	0.550459	0.984658		0.431126	3.58701	O43567
TGME49_300270-t26_1-p1	273365	200189	184944	145840	211547	147825		18.0605	17.611	17.4967	17.154	17.6906	17.1735		-2.14027	-2.30744	-2.29096	-2.17141	-2.05839	-1.98263		-2.14027	-2.30744	-2.29096	-2.17141	-2.05839	-1.98263		0.17541	3.58418	TGME49_300270-t26_1-p1
Q9H0D6	1.22745e+06	977297	717012	510174	617776	424025		20.2272	19.8984	19.4516	18.9606	19.2367	18.6938		0.0264905	-0.020003	-0.336048	-0.36481	-0.512287	-0.462372		0.0264905	-0.020003	-0.336048	-0.36481	-0.512287	-0.462372		-0.336636	3.58412	Q9H0D6
P39019	3.37856e+07	2.84186e+07	2.35625e+07	1.71327e+07	2.02091e+07	1.25914e+07		25.0099	24.7603	24.49	24.0302	24.2685	23.5859		4.80916	4.84189	4.7023	4.70481	4.51949	4.42977		4.80916	4.84189	4.7023	4.70481	4.51949	4.42977		-0.233094	3.58318	P39019
Q9Y383	1.94642e+06	1.3326e+06	1.40744e+06	361849	1.0234e+06	398043		20.8924	20.3458	20.4246	18.465	19.9649	18.6026		0.691649	0.427369	0.636954	-0.860411	0.215929	-0.553599		0.691649	0.427369	0.636954	-0.860411	0.215929	-0.553599		-0.984684	3.58184	Q9Y383
P51970	801728	694666	589626	334464	262736	143448		19.6128	19.406	19.1694	18.3515	18.0033	17.1302		-0.587991	-0.51248	-0.618246	-0.973947	-1.74576	-2.026		-0.587991	-0.51248	-0.618246	-0.973947	-1.74576	-2.026		-1.009	3.5812	P51970
Q13501	9.63223e+06	8690793	8.91534e+06	4.45437e+06	6655387	4.62111e+06		23.1994	23.0511	23.0879	22.0868	22.6661	22.1398		2.9987	3.13262	3.30017	2.76135	2.91708	2.98364		2.9987	3.13262	3.30017	2.76135	2.91708	2.98364		-0.256469	3.5789	Q13501
O75475	6.32977e+06	6.01757e+06	4.84658e+06	3.27907e+06	3.90113e+06	2.17835e+06		22.5937	22.5208	22.2085	21.6449	21.8955	21.0548		2.39298	2.60231	2.42085	2.31942	2.14645	1.89864		2.39298	2.60231	2.42085	2.31942	2.14645	1.89864		-0.350543	3.57855	O75475
TGME49_275860-t26_1-p1	145800	213941	108869			67585.4		17.1536	17.7069	16.7322			16.0444		-3.04711	-2.21159	-3.05545			-3.11174		-3.04711	-2.21159	-3.05545	-4.29361	-4.04566	-3.11174		-1.04562	3.51409	TGME49_275860-t26_1-p1
TGME49_237015-t26_1-p1	603958	514667	478869	388159	613943	479815		19.2041	18.9733	18.8693	18.5663	19.2277	18.8721		-0.996654	-0.945161	-0.918415	-0.759153	-0.521266	-0.284044		-0.996654	-0.945161	-0.918415	-0.759153	-0.521266	-0.284044		0.431923	3.57486	TGME49_237015-t26_1-p1
TGME49_310000-t26_1-p1	741248	532004	464910	426370	532524	418616		19.4996	19.0211	18.8266	18.7017	19.0225	18.6753		-0.701146	-0.897363	-0.961096	-0.623694	-0.726526	-0.480896		-0.701146	-0.897363	-0.961096	-0.623694	-0.726526	-0.480896		0.24283	3.57461	TGME49_310000-t26_1-p1
TGME49_313380-t26_1-p1	3.0118e+06	2.07938e+06	2.19428e+06	2.13007e+06	2.22316e+06	1.95595e+06		21.5222	20.9877	21.0653	21.0225	21.0842	20.8994		1.32145	1.06929	1.27763	1.69703	1.33517	1.74328		1.32145	1.06929	1.27763	1.69703	1.33517	1.74328		0.369036	3.56767	TGME49_313380-t26_1-p1
TGME49_261710-t26_1-p1	925356	842312	635373	429557	543559	272690		19.8196	19.684	19.2772	18.7125	19.0521	18.0569		-0.381095	-0.234445	-0.510443	-0.61295	-0.696934	-1.09926		-0.381095	-0.234445	-0.510443	-0.61295	-0.696934	-1.09926		-0.427721	3.55373	TGME49_261710-t26_1-p1
TGME49_293360-t26_1-p1	3.74765e+06	2.97431e+06	2.73678e+06	3.22832e+06	3.4299e+06	2.09967e+06		21.8376	21.5041	21.384	21.6224	21.7097	21.0017		1.63681	1.58568	1.59636	2.29691	1.96073	1.84557		1.63681	1.58568	1.59636	2.29691	1.96073	1.84557		0.428116	3.55188	TGME49_293360-t26_1-p1
Q5BJD5	1.44019e+06	1.47898e+06	1.26403e+06	776165	686587	566679		20.4578	20.4962	20.2696	19.566	19.3891	19.1122		0.257086	0.577733	0.48191	0.240565	-0.359928	-0.0439919		0.257086	0.577733	0.48191	0.240565	-0.359928	-0.0439919		-0.493361	3.55058	Q5BJD5
TGME49_307810-t26_1-p1	2.71629e+06	2.10621e+06	1.90962e+06	1.78557e+06	2.47954e+06	2.28976e+06		21.3732	21.0062	20.8649	20.768	21.2416	21.1268		1.17246	1.08778	1.07717	1.44251	1.49263	1.9706		1.17246	1.08778	1.07717	1.44251	1.49263	1.9706		0.522777	3.54746	TGME49_307810-t26_1-p1
Q96C19	809492	720963	730433	417047	526360	386487		19.6267	19.4596	19.4784	18.6698	19.0057	18.5601		-0.574086	-0.458875	-0.309295	-0.655591	-0.743323	-0.596103		-0.574086	-0.458875	-0.309295	-0.655591	-0.743323	-0.596103		-0.217587	3.54443	Q96C19
P10606	1.72096e+07	1.31997e+07	1.14371e+07	8.01428e+06	1.05928e+07	6.01296e+06		24.0367	23.654	23.4472	22.9341	23.3366	22.5196		3.83597	3.73557	3.65953	3.6087	3.58757	3.36348		3.83597	3.73557	3.65953	3.6087	3.58757	3.36348		-0.22377	3.54401	P10606
P30050	1.48489e+07	1.14942e+07	1.04212e+07	7.00316e+06	9.93192e+06	5.76643e+06		23.8239	23.4544	23.313	22.7396	23.2436	22.4592		3.62311	3.53596	3.52533	3.41413	3.49463	3.30308		3.62311	3.53596	3.52533	3.41413	3.49463	3.30308		-0.157515	3.54215	P30050
Q96K76	292514	291949	260960	161538	196750	130172		18.1581	18.1554	17.9935	17.3015	17.586	16.9901		-2.04259	-1.76308	-1.79422	-2.02393	-2.16301	-2.1661		-2.04259	-1.76308	-1.79422	-2.02393	-2.16301	-2.1661		-0.251047	3.54064	Q96K76
TGME49_211630-t26_1-p1	1.96558e+06	1.81393e+06	1.57921e+06	1.3788e+06	1.87635e+06	1.05843e+06		20.9065	20.7907	20.5908	20.395	20.8395	20.0135		0.705778	0.872243	0.803084	1.06954	1.09049	0.857328		0.705778	0.872243	0.803084	1.06954	1.09049	0.857328		0.212085	3.53994	TGME49_211630-t26_1-p1
O15042	777990	643563	551355	350217	448687	229509		19.5694	19.2957	19.0726	18.4179	18.7753	17.8082		-0.631351	-0.622718	-0.715066	-0.907552	-0.973662	-1.34797		-0.631351	-0.622718	-0.715066	-0.907552	-0.973662	-1.34797		-0.420018	3.53856	O15042
Q99459	1.61199e+06	1.2813e+06	1.48294e+06	734441	945919	734816		20.6204	20.2892	20.5	19.4863	19.8514	19.487		0.419671	0.370738	0.712339	0.160847	0.102345	0.330861		0.419671	0.370738	0.712339	0.160847	0.102345	0.330861		-0.302898	3.5331	Q99459
P58546	2.06603e+07	1.85329e+07	1.93208e+07	8.56326e+06	1.39839e+07	9.78486e+06		24.3004	24.1436	24.2036	23.0297	23.7373	23.2221		4.09961	4.22514	4.41596	3.70429	3.98825	4.06596		4.09961	4.22514	4.41596	3.70429	3.98825	4.06596		-0.327409	3.53225	P58546
TGME49_213890-t26_1-p1	546095	385643	486814	342329	542217	398752		19.0588	18.5569	18.893	18.385	19.0485	18.6051		-1.14195	-1.36153	-0.894677	-0.940417	-0.7005	-0.551031		-1.14195	-1.36153	-0.894677	-0.940417	-0.7005	-0.551031		0.402071	3.53011	TGME49_213890-t26_1-p1
Q99436	740714	794049	746139	368739	407369	373279		19.4986	19.5989	19.5091	18.4922	18.636	18.5099		-0.702187	-0.319572	-0.278603	-0.8332	-1.11304	-0.646267		-0.702187	-0.319572	-0.278603	-0.8332	-1.11304	-0.646267		-0.430714	3.51484	Q99436
P23588	1.02277e+07	9.7271e+06	9.97281e+06	5.03839e+06	7.26434e+06	4401557		23.286	23.2136	23.2496	22.2645	22.7924	22.0696		3.08524	3.29514	3.46188	2.93909	3.04339	2.91342		3.08524	3.29514	3.46188	2.93909	3.04339	2.91342		-0.315452	3.51069	P23588
TGME49_220600-t26_1-p1	585910	486379	646660	622853	579578	495884		19.1603	18.8917	19.3026	19.2485	19.1446	18.9196		-1.04042	-1.02672	-0.485038	-0.0769082	-0.604367	-0.23652		-1.04042	-1.02672	-0.485038	-0.0769082	-0.604367	-0.23652		0.544796	3.5095	TGME49_220600-t26_1-p1
P07951	2.32512e+07	2.07728e+07	1.90065e+07	1.59814e+07	2.4092e+07	1.28199e+07		24.4708	24.3082	24.18	23.9299	24.5221	23.6119		4.27006	4.38975	4.39231	4.60445	4.77304	4.45572		4.27006	4.38975	4.39231	4.60445	4.77304	4.45572		0.260364	3.50647	P07951
P28066	2.17952e+06	1.72918e+06	1.52477e+06	879903	1.24248e+06	960302		21.0556	20.7217	20.5402	19.747	20.2448	19.8731		0.854838	0.80322	0.752476	0.421546	0.495782	0.716965		0.854838	0.80322	0.752476	0.421546	0.495782	0.716965		-0.258747	3.50573	P28066
Q9BUL9	407722	270175	327750	183678	198606	148784		18.6372	18.0435	18.3222	17.4868	17.5996	17.1829		-1.56352	-1.87491	-1.46545	-1.83862	-2.14946	-1.9733		-1.56352	-1.87491	-1.46545	-1.83862	-2.14946	-1.9733		-0.352502	3.4994	Q9BUL9
TGME49_253700-t26_1-p1	594882	432999	439325	397335	499938	290392		19.1822	18.724	18.7449	18.6	18.9314	18.1476		-1.0185	-1.19444	-1.04276	-0.725445	-0.817623	-1.00852		-1.0185	-1.19444	-1.04276	-0.725445	-0.817623	-1.00852		0.234702	3.49609	TGME49_253700-t26_1-p1
Q8WWM7	3.39401e+06	2627057	2.73354e+06	1.55203e+06	2.18942e+06	1.57036e+06		21.6946	21.325	21.3823	20.5657	21.0621	20.5827		1.49381	1.40658	1.59465	1.24029	1.3131	1.4265		1.49381	1.40658	1.59465	1.24029	1.3131	1.4265		-0.171719	3.49274	Q8WWM7
P62857	1.80506e+07	1.83686e+07	1.35577e+07	8.91624e+06	1.22995e+07	6.45035e+06		24.1055	24.1307	23.6926	23.088	23.5521	22.6209		3.9048	4.2123	3.90493	3.76256	3.80309	3.46478		3.9048	4.2123	3.90493	3.76256	3.80309	3.46478		-0.330529	3.48588	P62857
O00213	196685	158082	139288	128429	152718	129068		17.5855	17.2703	17.0877	16.9706	17.2205	16.9778		-2.61521	-2.64812	-2.69998	-2.35483	-2.5285	-2.17839		-2.61521	-2.64812	-2.69998	-2.35483	-2.5285	-2.17839		0.300532	3.48346	O00213
P42892	722459	478456	437043	253430	405936	249272		19.4626	18.868	18.7374	17.9512	18.6309	17.9274		-0.738188	-1.05041	-1.05027	-1.37421	-1.11812	-1.2288		-0.738188	-1.05041	-1.05027	-1.37421	-1.11812	-1.2288		-0.294085	3.4766	P42892
TGME49_230850-t26_1-p1	1.62796e+06	1.35206e+06	1.18716e+06	1.15495e+06	1.56237e+06	840893		20.6346	20.3667	20.1791	20.1394	20.5753	19.6816		0.433894	0.448292	0.3914	0.813962	0.826292	0.525398		0.433894	0.448292	0.3914	0.813962	0.826292	0.525398		0.297355	3.47389	TGME49_230850-t26_1-p1
P98095	1.0567e+07	7.73406e+06	5.03015e+06	2.00396e+06	5.36402e+06	2.03419e+06		23.3331	22.8828	22.2622	20.9344	22.3549	20.956		3.13232	2.96435	2.47448	1.60898	2.60587	1.79986		3.13232	2.96435	2.47448	1.60898	2.60587	1.79986		-0.852149	3.47111	P98095
P62269	2.87213e+06	2.82503e+06	2.48773e+06	1.52864e+06	1.3066e+06	1.04908e+06		21.4537	21.4298	21.2464	20.5438	20.3174	20.0007		1.25295	1.5114	1.45871	1.21837	0.568371	0.844523		1.25295	1.5114	1.45871	1.21837	0.568371	0.844523		-0.530596	3.4689	P62269
TGME49_290160-t26_1-p1	2.77987e+06	2.23111e+06	2.15907e+06	1.86031e+06	2.95978e+06	1.51038e+06		21.4066	21.0893	21.042	20.8271	21.4971	20.5265		1.20584	1.17089	1.25429	1.50167	1.74805	1.37032		1.20584	1.17089	1.25429	1.50167	1.74805	1.37032		0.329671	3.46616	TGME49_290160-t26_1-p1
TGME49_232190-t26_1-p1	113614		246664	323047	494836	189791		16.7938		17.9122	18.3014	18.9166	17.534		-3.40696		-1.8755	-1.02406	-0.83242	-1.62211		-3.40696	-4.09745	-1.8755	-1.02406	-0.83242	-1.62211		1.96711	3.60889	TGME49_232190-t26_1-p1
TGME49_295110-t26_1-p1	4.39594e+06	2.94988e+06	3.09183e+06	1.95189e+06	2.39668e+06	1.62242e+06		22.0677	21.4922	21.56	20.8964	21.1926	20.6297		1.867	1.57378	1.77234	1.571	1.44359	1.47355		1.867	1.57378	1.77234	1.571	1.44359	1.47355		-0.24166	3.46263	TGME49_295110-t26_1-p1
Q6UB35	786794	590250	616246	396971	493709	297137		19.5856	19.171	19.2331	18.5987	18.9133	18.1808		-0.615118	-0.747473	-0.55454	-0.726764	-0.83571	-0.975395		-0.615118	-0.747473	-0.55454	-0.726764	-0.83571	-0.975395		-0.206913	3.46231	Q6UB35
Q8N0X7	303898	248257	279430	162584	175551	123186		18.2132	17.9215	18.0921	17.3108	17.4215	16.9105		-1.98752	-1.99696	-1.69556	-2.01461	-2.32748	-2.24569		-1.98752	-1.99696	-1.69556	-2.01461	-2.32748	-2.24569		-0.30258	3.46222	Q8N0X7
TGME49_315700-t26_1-p1	293491	287658	245394	261494	312569	169852		18.163	18.134	17.9047	17.9964	18.2538	17.3739		-2.03779	-1.78444	-1.88295	-1.32902	-1.4952	-1.78224		-2.03779	-1.78444	-1.88295	-1.32902	-1.4952	-1.78224		0.366239	3.46119	TGME49_315700-t26_1-p1
Q6UN15	987879	979106	865500	439220	690990	484424		19.914	19.9011	19.7232	18.7446	19.3983	18.8859		-0.286769	-0.0173348	-0.0645127	-0.580855	-0.350706	-0.270254		-0.286769	-0.0173348	-0.0645127	-0.580855	-0.350706	-0.270254		-0.277733	3.46046	Q6UN15
P20020	429995	318856	185988	38156.8	90112.2	117088		18.714	18.2825	17.5048	15.2197	16.4594	16.8372		-1.48678	-1.63589	-2.28284	-4.10579	-3.28958	-2.31893		-1.48678	-1.63589	-2.28284	-4.10579	-3.28958	-2.31893		-1.43626	3.45812	P20020
Q15370	1.37878e+06	1.07378e+06	805438	439299	733834	526752		20.395	20.0343	19.6194	18.7448	19.4851	19.0068		0.194222	0.11583	-0.168273	-0.580595	-0.263917	-0.1494		0.194222	0.11583	-0.168273	-0.580595	-0.263917	-0.1494		-0.378564	3.45769	Q15370
Q9Y680	5.0196e+06	4.06858e+06	3.6709e+06	2.54718e+06	3.54527e+06	2.34794e+06		22.2591	21.9561	21.8077	21.2805	21.7575	21.163		2.0584	2.03765	2.02001	1.95503	2.00845	2.0068		2.0584	2.03765	2.02001	1.95503	2.00845	2.0068		-0.048594	3.45396	Q9Y680
Q99613	1.10391e+06	984653	836658	557362	591435	349581		20.0742	19.9093	19.6743	19.0883	19.1739	18.4153		-0.126549	-0.00918523	-0.113409	-0.237184	-0.57515	-0.740897		-0.126549	-0.00918523	-0.113409	-0.237184	-0.57515	-0.740897		-0.434696	3.45159	Q99613
TGME49_252430-t26_1-p1	1.11801e+06	872063	750158	387084	691049	418901		20.0925	19.7341	19.5168	18.5623	19.3984	18.6762		-0.108237	-0.184367	-0.270853	-0.763151	-0.350583	-0.479915		-0.108237	-0.184367	-0.270853	-0.763151	-0.350583	-0.479915		-0.343397	3.44857	TGME49_252430-t26_1-p1
TGME49_215220-t26_1-p1	7.02499e+07	5.75149e+07	4.86446e+07	5.13503e+07	7.13255e+07	3.57688e+07		26.066	25.7774	25.5358	25.6139	26.0879	25.0922		5.86525	5.85899	5.74809	6.28843	6.3389	5.93604		5.86525	5.85899	5.74809	6.28843	6.3389	5.93604		0.363679	3.43365	TGME49_215220-t26_1-p1
TGME49_273090-t26_1-p1	6.0508e+06	4.22814e+06	4.37468e+06	4.70479e+06	6.33619e+06	2.9923e+06		22.5287	22.0116	22.0607	22.1657	22.5952	21.5128		2.32795	2.09315	2.27306	2.84026	2.84617	2.35666		2.32795	2.09315	2.27306	2.84026	2.84617	2.35666		0.449643	3.43153	TGME49_273090-t26_1-p1
TGME49_211670-t26_1-p1	459104	380846	296716	258136	461816	270690		18.8085	18.5388	18.1787	17.9778	18.817	18.0463		-1.39228	-1.37959	-1.60896	-1.34767	-0.932054	-1.10988		-1.39228	-1.37959	-1.60896	-1.34767	-0.932054	-1.10988		0.330412	3.42698	TGME49_211670-t26_1-p1
TGME49_250955-t26_1-p1	550236	491714	449521	269643	345404	174973		19.0697	18.9075	18.778	18.0407	18.3979	17.4168		-1.13105	-1.01098	-1.00966	-1.28475	-1.35109	-1.73939		-1.13105	-1.01098	-1.00966	-1.28475	-1.35109	-1.73939		-0.407846	3.42627	TGME49_250955-t26_1-p1
Q9UK59	462527	557031	445090	438445	663517	322079		18.8192	19.0874	18.7637	18.742	19.3398	18.2971		-1.38157	-0.831043	-1.02395	-0.583403	-0.409238	-0.859108		-1.38157	-0.831043	-1.02395	-0.583403	-0.409238	-0.859108		0.461603	3.42251	Q9UK59
Q9C002	974850	1.50906e+06	582712		309113	157206		19.8948	20.5252	19.1524		18.2378	17.2623		-0.305923	0.606783	-0.635263		-1.51124	-1.89387		-0.305923	0.606783	-0.635263	-4.13107	-1.51124	-1.89387		-2.40059	3.61928	Q9C002
TGME49_318230-t26_1-p1	2.37005e+06	1.90483e+06	1.91053e+06	1.86632e+06	1.89518e+06	1.55867e+06		21.1765	20.8612	20.8655	20.8318	20.8539	20.5719		0.97574	0.942793	1.07786	1.50633	1.10489	1.41572		0.97574	0.942793	1.07786	1.50633	1.10489	1.41572		0.343517	3.41787	TGME49_318230-t26_1-p1
TGME49_304760-t26_1-p1	935828	733297	773836	736497	1.00972e+06	495918		19.8359	19.484	19.5617	19.4903	19.9455	18.9197		-0.36486	-0.434402	-0.226018	0.164881	0.196512	-0.236423		-0.36486	-0.434402	-0.226018	0.164881	0.196512	-0.236423		0.383417	3.41045	TGME49_304760-t26_1-p1
TGME49_205710-t26_1-p1	1.2114e+06	996313	991277	738504	1.03297e+06	798459		20.2082	19.9262	19.9189	19.4942	19.9784	19.6069		0.00750034	0.00779929	0.131241	0.168805	0.229359	0.450695		0.00750034	0.00779929	0.131241	0.168805	0.229359	0.450695		0.234106	3.40718	TGME49_205710-t26_1-p1
TGME49_292130-t26_1-p1	5.10867e+06	4.36745e+06	3.20744e+06	3.30404e+06	4.1115e+06	2.90021e+06		22.2845	22.0584	21.613	21.6558	21.9712	21.4677		2.08377	2.13992	1.8253	2.33036	2.22222	2.31156		2.08377	2.13992	1.8253	2.33036	2.22222	2.31156		0.271716	3.40407	TGME49_292130-t26_1-p1
P16615	1.06209e+06	897024	748325	225628	447003	392033		20.0185	19.7748	19.5133	17.7836	18.7699	18.5806		-0.182265	-0.143653	-0.274382	-1.54185	-0.979086	-0.575547		-0.182265	-0.143653	-0.274382	-1.54185	-0.979086	-0.575547		-0.832061	3.40398	P16615
TGME49_235540-t26_1-p1	716487	613704	579862	498777	583032	391970		19.4506	19.2272	19.1453	18.928	19.1532	18.5804		-0.750163	-0.691258	-0.642338	-0.397405	-0.595795	-0.57578		-0.750163	-0.691258	-0.642338	-0.397405	-0.595795	-0.57578		0.171593	3.39859	TGME49_235540-t26_1-p1
Q9UKM9	947750	660577	580895	384070	552051	287936		19.8541	19.3334	19.1479	18.551	19.0744	18.1354		-0.346596	-0.585073	-0.639769	-0.774429	-0.674571	-1.02077		-0.346596	-0.585073	-0.639769	-0.774429	-0.674571	-1.02077		-0.299445	3.39858	Q9UKM9
Q96S44	499769	411696	361131	204709	234283	213785		18.9309	18.6512	18.4622	17.6432	17.8379	17.7058		-1.26984	-1.26722	-1.32553	-1.68223	-1.91112	-1.45037		-1.26984	-1.26722	-1.32553	-1.68223	-1.91112	-1.45037		-0.393708	3.39847	Q96S44
Q9NP61	697467	597649	611256	338913	492399	328073		19.4118	19.1889	19.2214	18.3706	18.9095	18.3237		-0.788978	-0.729502	-0.566271	-0.954885	-0.839544	-0.832507		-0.788978	-0.729502	-0.566271	-0.954885	-0.839544	-0.832507		-0.180729	3.39673	Q9NP61
TGME49_283780-t26_1-p1	398578	296033	330283	151943	272003	136638		18.6045	18.1754	18.3333	17.2132	18.0533	17.06		-1.59624	-1.74304	-1.45434	-2.11226	-1.69575	-2.09616		-1.59624	-1.74304	-1.45434	-2.11226	-1.69575	-2.09616		-0.370185	3.39619	TGME49_283780-t26_1-p1
Q12874	403694	441678	429216	107003	192210	200016		18.6229	18.7526	18.7113	16.7073	17.5523	17.6098		-1.57784	-1.1658	-1.07634	-2.61815	-2.19669	-1.5464		-1.57784	-1.1658	-1.07634	-2.61815	-2.19669	-1.5464		-0.847084	3.39467	Q12874
TGME49_229210-t26_1-p1	537910	373535	385169	388104	494213	258921		19.037	18.5109	18.5551	18.5661	18.9148	17.9822		-1.16374	-1.40756	-1.23255	-0.759354	-0.834239	-1.17401		-1.16374	-1.40756	-1.23255	-0.759354	-0.834239	-1.17401		0.345415	3.39149	TGME49_229210-t26_1-p1
Q7L311	856416	911459	1.19521e+06	161540	378269	409134		19.708	19.7978	20.1888	17.3015	18.5291	18.6422		-0.492792	-0.120622	0.401141	-2.02391	-1.21996	-0.51395		-0.492792	-0.120622	0.401141	-2.02391	-1.21996	-0.51395		-1.18185	3.39082	Q7L311
P49588	992793	855415	413159	94724.8	276466	266368		19.9211	19.7063	18.6563	16.5315	18.0767	18.0231		-0.27961	-0.212175	-1.13135	-2.79399	-1.67227	-1.1331		-0.27961	-0.212175	-1.13135	-2.79399	-1.67227	-1.1331		-1.32541	3.38856	P49588
TGME49_252360-t26_1-p1	679531	560261	422796	503195	501130	423824		19.3742	19.0957	18.6896	18.9408	18.9348	18.6931		-0.826564	-0.822701	-1.09809	-0.384681	-0.814185	-0.463058		-0.826564	-0.822701	-1.09809	-0.384681	-0.814185	-0.463058		0.361809	3.38686	TGME49_252360-t26_1-p1
P11177	931851	559179	676170	804098	796921	480233		19.8297	19.0929	19.367	19.617	19.6041	18.8734		-0.371003	-0.825491	-0.420661	0.291571	-0.144934	-0.282788		-0.371003	-0.825491	-0.420661	0.291571	-0.144934	-0.282788		0.493668	3.38585	P11177
Q8WW12	4.20755e+06	3.72083e+06	3.45356e+06	2.31523e+06	3.01522e+06	1.86381e+06		22.0046	21.8272	21.7197	21.1427	21.5238	20.8298		1.80381	1.90875	1.93197	1.81729	1.77482	1.67366		1.80381	1.90875	1.93197	1.81729	1.77482	1.67366		-0.126253	3.38578	Q8WW12
TGME49_290700-t26_1-p1	9.10721e+06	7.31467e+06	6.83382e+06	6.03483e+06	8.88442e+06	4.71359e+06		23.1186	22.8024	22.7043	22.5249	23.0828	22.1684		2.91783	2.88392	2.91657	3.19944	3.33384	3.01223		2.91783	2.88392	2.91657	3.19944	3.33384	3.01223		0.275727	3.38284	TGME49_290700-t26_1-p1
TGME49_216000-t26_1-p1	8.48862e+06	6.65386e+06	5.88658e+06	7.12256e+06	6.86618e+06	4.97479e+06		23.0171	22.6658	22.489	22.764	22.7111	22.2462		2.81636	2.74732	2.70131	3.43852	2.96206	3.09004		2.81636	2.74732	2.70131	3.43852	2.96206	3.09004		0.408547	3.38091	TGME49_216000-t26_1-p1
TGME49_270250-t26_1-p1	5.74012e+07	4.5115e+07	4.94158e+07	4.33021e+07	4.91689e+07	3.1865e+07		25.7746	25.4271	25.5585	25.3679	25.5512	24.9255		5.57383	5.50866	5.77078	6.0425	5.80223	5.7693		5.57383	5.50866	5.77078	6.0425	5.80223	5.7693		0.253584	3.38008	TGME49_270250-t26_1-p1
Q9P1T7	803313	722010	600113	351907	299090	297279		19.6156	19.4617	19.1949	18.4248	18.1902	18.1815		-0.58514	-0.45678	-0.592812	-0.900604	-1.55879	-0.974706		-0.58514	-0.45678	-0.592812	-0.900604	-1.55879	-0.974706		-0.599789	3.37471	Q9P1T7
TGME49_291300-t26_1-p1	342388	272194	220384	298568	590812	197959		18.3853	18.0543	17.7497	18.1877	19.1723	17.5948		-1.81547	-1.86416	-2.03803	-1.13774	-0.576673	-1.56132		-1.81547	-1.86416	-2.03803	-1.13774	-0.576673	-1.56132		0.813977	3.36835	TGME49_291300-t26_1-p1
Q9Y4K0	1.34697e+06	1.11156e+06	1.06053e+06	238680	758650	294089		20.3613	20.0842	20.0164	17.8647	19.5331	18.1659		0.160547	0.16572	0.228664	-1.46072	-0.215937	-0.990268		0.160547	0.16572	0.228664	-1.46072	-0.215937	-0.990268		-1.07395	3.36299	Q9Y4K0
Q92804	4.71232e+06	4.33952e+06	3.21508e+06	1770562	3095645	1.9324e+06		22.168	22.0491	21.6164	20.7558	21.5618	20.882		1.96726	2.13067	1.82874	1.43034	1.8128	1.7258		1.96726	2.13067	1.82874	1.43034	1.8128	1.7258		-0.319243	3.3579	Q92804
TGME49_262720-t26_1-p1	3.78737e+06	2.95783e+06	2.43821e+06	2.42154e+06	3.42498e+06	1.8053e+06		21.8528	21.4961	21.2174	21.2075	21.7077	20.7838		1.65202	1.57767	1.4297	1.88205	1.95865	1.62765		1.65202	1.57767	1.4297	1.88205	1.95865	1.62765		0.269652	3.35394	TGME49_262720-t26_1-p1
TGME49_314540-t26_1-p1	129329	108324	116762	108714	150776	72014		16.9807	16.725	16.8332	16.7302	17.202	16.136		-3.22005	-3.19345	-2.95448	-2.59526	-2.54697	-3.02017		-3.22005	-3.19345	-2.95448	-2.59526	-2.54697	-3.02017		0.40186	3.35134	TGME49_314540-t26_1-p1
O00560	130437	95005.1	78586.8	104513	93447.9	81100.4		16.993	16.5357	16.262	16.6733	16.5119	16.3074		-3.20775	-3.38272	-3.52569	-2.65211	-3.23714	-2.84874		-3.20775	-3.38272	-3.52569	-2.65211	-3.23714	-2.84874		0.459389	3.35041	O00560
Q7Z7K6	792420	590139	414691	252779	440397	213343		19.5959	19.1707	18.6617	17.9475	18.7484	17.7028		-0.604838	-0.747744	-1.12601	-1.37792	-1.00057	-1.45335		-0.604838	-0.747744	-1.12601	-1.37792	-1.00057	-1.45335		-0.451082	3.34945	Q7Z7K6
TGME49_229640-t26_1-p1	490973	423324	333131	281388	441181	263075		18.9053	18.6914	18.3457	18.1022	18.751	18.0051		-1.29546	-1.22704	-1.44196	-1.22324	-0.997999	-1.15105		-1.29546	-1.22704	-1.44196	-1.22324	-0.997999	-1.15105		0.19739	3.34941	TGME49_229640-t26_1-p1
O75494	2.35433e+06	1.94614e+06	1.22973e+06	691451	1.28376e+06	723454		21.1669	20.8922	20.2299	19.3993	20.2919	19.4645		0.966142	0.973747	0.442219	0.0738274	0.542933	0.308378		0.966142	0.973747	0.442219	0.0738274	0.542933	0.308378		-0.485657	3.34524	O75494
Q86VY4	419863	398889	364671	165084	283507	197000		18.6796	18.6056	18.4762	17.3328	18.113	17.5878		-1.52119	-1.31281	-1.31145	-1.9926	-1.63598	-1.56833		-1.52119	-1.31281	-1.31145	-1.9926	-1.63598	-1.56833		-0.350488	3.33875	Q86VY4
O14558	3.08119e+06	2.9356e+06	2.14114e+06	1.47987e+06	1.84572e+06	916266		21.5551	21.4852	21.0299	20.497	20.8157	19.8054		1.35432	1.56678	1.24226	1.17159	1.06674	0.649243		1.35432	1.56678	1.24226	1.17159	1.06674	0.649243		-0.425261	3.33776	O14558
P98179	2.4458e+07	2.20355e+07	1.85463e+07	1.28275e+07	1.59889e+07	9.20943e+06		24.5438	24.3933	24.1446	23.6127	23.9306	23.1347		4.34306	4.47489	4.35694	4.2873	4.18156	3.97852		4.34306	4.47489	4.35694	4.2873	4.18156	3.97852		-0.242503	3.3374	P98179
TGME49_313010-t26_1-p1	882602	458630	627404	570299	958750	464807		19.7514	18.807	19.259	19.1214	19.8708	18.8263		-0.449339	-1.11147	-0.528652	-0.204081	0.121783	-0.329891		-0.449339	-1.11147	-0.528652	-0.204081	0.121783	-0.329891		0.559091	3.33703	TGME49_313010-t26_1-p1
P61011	355104	279895	243360	67358.7	168197			18.4379	18.0945	17.8927	16.0396	17.3598			-1.76286	-1.82391	-1.89496	-3.28586	-2.38922			-1.76286	-1.82391	-1.89496	-3.28586	-2.38922	-4.11481		-1.43605	3.30186	P61011
TGME49_259630-t26_1-p1	1.59746e+06	1.28662e+06	1.15685e+06	1.64522e+06	1.6208e+06	920166		20.6073	20.2952	20.1418	20.6498	20.6283	19.8115		0.406606	0.376718	0.354085	1.32441	0.879259	0.655371		0.406606	0.376718	0.354085	1.32441	0.879259	0.655371		0.573876	3.3334	TGME49_259630-t26_1-p1
P12270	1.92022e+06	1.58688e+06	1.38623e+06	886864	1.09025e+06	870808		20.8728	20.5978	20.4027	19.7584	20.0562	19.732		0.672094	0.679322	0.615043	0.432913	0.307216	0.575832		0.672094	0.679322	0.615043	0.432913	0.307216	0.575832		-0.216832	3.33084	P12270
P05556	3.13305e+07	2.64333e+07	2.36668e+07	9.70209e+06	1.98818e+07	1.08884e+07		24.9011	24.6559	24.4964	23.2099	24.2449	23.3763		4.70032	4.73741	4.70867	3.88442	4.49593	4.22012		4.70032	4.73741	4.70867	3.88442	4.49593	4.22012		-0.51531	3.3258	P05556
Q96JA1	553535	389424	280527		156871	110186		19.0783	18.571	18.0978		17.2592	16.7496		-1.12243	-1.34746	-1.68991		-2.48979	-2.40658		-1.12243	-1.34746	-1.68991	-4.31478	-2.48979	-2.40658		-1.68378	3.24578	Q96JA1
TGME49_316140-t26_1-p1	503494	373886	355064	282673	499017	355129		18.9416	18.5122	18.4377	18.1088	18.9287	18.438		-1.25913	-1.4062	-1.34997	-1.21666	-0.820282	-0.718182		-1.25913	-1.4062	-1.34997	-1.21666	-0.820282	-0.718182		0.420058	3.31547	TGME49_316140-t26_1-p1
Q14103	1.84782e+07	1.62724e+07	1.55392e+07	5.58394e+06	1.10709e+07	7.58333e+06		24.1393	23.9559	23.8894	22.4129	23.4003	22.8544		3.93858	4.03748	4.10172	3.08741	3.65125	3.69824		3.93858	4.03748	4.10172	3.08741	3.65125	3.69824		-0.546959	3.30892	Q14103
Q9BVP2	328211	297837	262913	129630	180349	156287		18.3243	18.1842	18.0042	16.984	17.4604	17.2538		-1.87648	-1.73428	-1.78346	-2.3414	-2.28858	-1.90232		-1.87648	-1.73428	-1.78346	-2.3414	-2.28858	-1.90232		-0.379362	3.30831	Q9BVP2
Q9Y3E1	163701	411366	220762	59840.6		93490.9		17.3207	18.6501	17.7521	15.8688		16.5125		-2.88004	-1.26838	-2.03556	-3.4566		-2.64363		-2.88004	-1.26838	-2.03556	-3.4566	-4.05841	-2.64363		-1.32489	3.31316	Q9Y3E1
Q9BTC0	1.67821e+06	1.43405e+06	1.49008e+06	886218	1.18212e+06	668770		20.6785	20.4517	20.507	19.7573	20.1729	19.3512		0.47775	0.533222	0.719269	0.431862	0.423936	0.194987		0.47775	0.533222	0.719269	0.431862	0.423936	0.194987		-0.226485	3.30591	Q9BTC0
TGME49_213067-t26_1-p1	1.73767e+06	1.56737e+06	1.28298e+06	1.71829e+06	1.83239e+06	987055		20.7287	20.5799	20.2911	20.7125	20.8053	19.9128		0.527982	0.661478	0.503386	1.3871	1.05628	0.756608		0.527982	0.661478	0.503386	1.3871	1.05628	0.756608		0.502381	3.30267	TGME49_213067-t26_1-p1
O95983	391915	304772	324016	196497	267169	152878		18.5802	18.2174	18.3057	17.5841	18.0274	17.222		-1.62056	-1.70107	-1.48198	-1.74129	-1.72162	-1.93415		-1.62056	-1.70107	-1.48198	-1.74129	-1.72162	-1.93415		-0.197814	3.30252	O95983
Q9Y5K6	938596	786653	571056	343332	596801	325405		19.8401	19.5854	19.1233	18.3892	19.1869	18.3119		-0.360599	-0.333072	-0.664415	-0.936195	-0.56212	-0.844288		-0.360599	-0.333072	-0.664415	-0.936195	-0.56212	-0.844288		-0.328172	3.30125	Q9Y5K6
P16401	5.52001e+07	48420527	3.97131e+07	2.76459e+07	35009177	1.93704e+07		25.7182	25.5291	25.2431	24.7206	25.0612	24.2073		5.51742	5.61068	5.45542	5.39513	5.31222	5.05118		5.51742	5.61068	5.45542	5.39513	5.31222	5.05118		-0.274999	3.30083	P16401
Q5C9Z4	264317	300340	329516			119740		18.0119	18.1962	18.33			16.8695		-2.18883	-1.7222	-1.4577			-2.28662		-2.18883	-1.7222	-1.4577	-4.28168	-4.0266	-2.28662		-1.74206	3.37575	Q5C9Z4
O43290	3.22737e+06	2.79462e+06	2.74195e+06	1.77579e+06	2.26794e+06	1.40375e+06		21.6219	21.4142	21.3868	20.76	21.113	20.4208		1.42118	1.49578	1.59908	1.43459	1.36394	1.26469		1.42118	1.49578	1.59908	1.43459	1.36394	1.26469		-0.150944	3.29418	O43290
P12004	1.82841e+06	1.56189e+06	1.77655e+06	520579	924579	841742		20.8022	20.5749	20.7606	18.9898	19.8184	19.683		0.601414	0.656425	0.972963	-0.335683	0.0694255	0.526854		0.601414	0.656425	0.972963	-0.335683	0.0694255	0.526854		-0.656735	3.29277	P12004
Q13123	657590	732920	643976	369662	454745	272244		19.3268	19.4833	19.2966	18.4958	18.7947	18.0545		-0.873916	-0.435145	-0.49104	-0.829594	-0.954314	-1.10162		-0.873916	-0.435145	-0.49104	-0.829594	-0.954314	-1.10162		-0.361811	3.29212	Q13123
P13073	5.34337e+06	4.05101e+06	3.97436e+06	3.12341e+06	3.89209e+06	2.86702e+06		22.3493	21.9498	21.9223	21.5747	21.8921	21.4511		2.14857	2.03141	2.13461	2.24925	2.1431	2.29496		2.14857	2.03141	2.13461	2.24925	2.1431	2.29496		0.124242	3.28903	P13073
Q6QNY0	1.78991e+06	1.32311e+06	1.03846e+06	686978	1.03731e+06	497961		20.7715	20.3355	19.986	19.3899	19.9844	18.9257		0.570714	0.417062	0.198333	0.0644637	0.235398	-0.230492		0.570714	0.417062	0.198333	0.0644637	0.235398	-0.230492		-0.372246	3.28852	Q6QNY0
TGME49_232130-t26_1-p1	2.96825e+06	2.16034e+06	2.08015e+06	2.66061e+06	2.57334e+06	1.61477e+06		21.5012	21.0428	20.9883	21.3433	21.2952	20.6229		1.30044	1.12439	1.20057	2.01789	1.5462	1.46674		1.30044	1.12439	1.20057	2.01789	1.5462	1.46674		0.468475	3.28728	TGME49_232130-t26_1-p1
TGME49_235680-t26_1-p1	397239	153606	116727	277728	313010	270949		18.5996	17.2289	16.8328	18.0833	18.2558	18.0477		-1.6011	-2.68956	-2.95491	-1.24213	-1.49316	-1.1085		-1.6011	-2.68956	-2.95491	-1.24213	-1.49316	-1.1085		1.13393	3.28369	TGME49_235680-t26_1-p1
O15347	1.59759e+06	1.33879e+06	1.17066e+06	767989	1.12458e+06	733546		20.6075	20.3525	20.1589	19.5507	20.101	19.4845		0.40672	0.434056	0.371199	0.225286	0.351941	0.328364		0.40672	0.434056	0.371199	0.225286	0.351941	0.328364		-0.102128	3.28272	O15347
O14907	411758	310288	344348	133231	110995	154913		18.6514	18.2433	18.3935	17.0236	16.7601	17.2411		-1.54931	-1.67519	-1.39418	-2.30187	-2.98888	-1.91506		-1.54931	-1.67519	-1.39418	-2.30187	-2.98888	-1.91506		-0.862377	3.28248	O14907
Q99614	256968	1.21919e+06	878669		206347	119287		17.9712	20.2175	19.745		17.6547	16.8641		-2.22951	0.299052	-0.0427272		-2.0943	-2.29208		-2.22951	0.299052	-0.0427272	-4.33508	-2.0943	-2.29208		-2.24942	3.27093	Q99614
Q8TB52	270280	280732	268629	161328	150655	99960.1		18.0441	18.0988	18.0353	17.2996	17.2009	16.6091		-2.15665	-1.8196	-1.75243	-2.0258	-2.54812	-2.5471		-2.15665	-1.8196	-1.75243	-2.0258	-2.54812	-2.5471		-0.464113	3.27768	Q8TB52
Q9GZM5			524265	847291	805119	648806				18.9999	19.6925	19.6188	19.3074				-0.78775	0.367058	-0.130169	0.151264		-4.12083	-4.24435	-0.78775	0.367058	-0.130169	0.151264		3.18036	3.25801	Q9GZM5
P42766	20244812	2.12937e+07	1.42049e+07	1.07484e+07	1.00364e+07	6.63041e+06		24.271	24.3439	23.7599	23.3576	23.2587	22.6607		4.07031	4.42548	3.9722	4.03218	3.50973	3.5045		4.07031	4.42548	3.9722	4.03218	3.50973	3.5045		-0.473858	3.2616	P42766
P60660	1.49384e+08	1.14872e+08	1.13881e+08	7.0443e+07	7.55698e+07	6.29025e+07		27.1545	26.7755	26.7629	26.07	26.1713	25.9066		6.95371	6.85702	6.97526	6.74451	6.42229	6.75045		6.95371	6.85702	6.97526	6.74451	6.42229	6.75045		-0.289576	3.26157	P60660
TGME49_239500-t26_1-p1	1.65378e+06	1.29905e+06	1.36854e+06	1.27184e+06	1.3251e+06	968454		20.6573	20.309	20.3842	20.2785	20.3377	19.8853		0.456588	0.390589	0.596521	0.95305	0.588658	0.72916		0.456588	0.390589	0.596521	0.95305	0.588658	0.72916		0.275723	3.26143	TGME49_239500-t26_1-p1
P14635	518696	479320	479960	191710	346140	241481		18.9845	18.8706	18.8726	17.5486	18.401	17.8816		-1.21621	-1.04781	-0.915132	-1.77687	-1.34802	-1.27461		-1.21621	-1.04781	-0.915132	-1.77687	-1.34802	-1.27461		-0.406782	3.26124	P14635
P62273	8.9292e+06	7.48231e+06	6.29108e+06	3.84877e+06	5.64038e+06	2.68e+06		23.0901	22.8351	22.5849	21.876	22.4274	21.3538		2.88936	2.91661	2.79719	2.55053	2.67835	2.19764		2.88936	2.91661	2.79719	2.55053	2.67835	2.19764		-0.392213	3.25977	P62273
Q9NUU7			120863	134024	98302.1	106259				16.883	17.0321	16.5849	16.6972				-2.90467	-2.29331	-3.16408	-2.45893		-4.20993	-4.04195	-2.90467	-2.29331	-3.16408	-2.45893		1.08008	3.28037	Q9NUU7
TGME49_231630-t26_1-p1	2.03665e+07	1.50233e+07	1.47829e+07	1.41902e+07	1.71339e+07	9.95264e+06		24.2797	23.8407	23.8174	23.7584	24.0304	23.2466		4.07895	3.92225	4.02974	4.43295	4.28134	4.09048		4.07895	3.92225	4.02974	4.43295	4.28134	4.09048		0.257944	3.25662	TGME49_231630-t26_1-p1
Q5JTV8	1.54153e+06	1.45875e+06	1.23403e+06	623729	978998	740835		20.5559	20.4763	20.2349	19.2506	19.9009	19.4988		0.355191	0.557864	0.447262	-0.0748795	0.151935	0.342629		0.355191	0.557864	0.447262	-0.0748795	0.151935	0.342629		-0.313544	3.25584	Q5JTV8
P42704	239086	220760	170645	247752	208719	161494		17.8672	17.7521	17.3806	17.9185	17.6712	17.3011		-2.33357	-2.16632	-2.40705	-1.4069	-2.07781	-1.85504		-2.33357	-2.16632	-2.40705	-1.4069	-2.07781	-1.85504		0.522397	3.25399	P42704
TGME49_243440-t26_1-p1	494148	340587	318442	259312	464293	268153		18.9146	18.3777	18.2807	17.9843	18.8247	18.0327		-1.28616	-1.54078	-1.50701	-1.34111	-0.924336	-1.12347		-1.28616	-1.54078	-1.50701	-1.34111	-0.924336	-1.12347		0.315011	3.25273	TGME49_243440-t26_1-p1
O15231	225246		123210	158455	396962	122105		17.7811		16.9108	17.2737	18.5986	16.8978		-2.4196		-2.87693	-2.05173	-1.15037	-2.25841		-2.4196	-4.06757	-2.87693	-2.05173	-1.15037	-2.25841		1.3012	3.27376	O15231
Q9NQ48	736316	282305	529612	155660	181065	178057		19.49	18.1069	19.0146	17.248	17.4661	17.442		-0.710777	-1.81155	-0.77311	-2.0774	-2.28286	-1.71418		-0.710777	-1.81155	-0.77311	-2.0774	-2.28286	-1.71418		-0.926338	3.24647	Q9NQ48
TGME49_246930-t26_1-p1	503473	584720	358121	445323	619591	317623		18.9416	19.1574	18.4501	18.7645	19.241	18.277		-1.25919	-0.761054	-1.3376	-0.560948	-0.508055	-0.879208		-1.25919	-0.761054	-1.3376	-0.560948	-0.508055	-0.879208		0.469877	3.24551	TGME49_246930-t26_1-p1
Q8N5K1	608322	487141	423511	134285	282417	221054		19.2145	18.894	18.692	17.0349	18.1075	17.754		-0.986269	-1.02446	-1.09565	-2.2905	-1.64154	-1.40213		-0.986269	-1.02446	-1.09565	-2.2905	-1.64154	-1.40213		-0.742598	3.24545	Q8N5K1
TGME49_305340-t26_1-p1	1.32484e+06	844126	1.00686e+06	1.12374e+06	992126	823674		20.3374	19.6871	19.9414	20.0999	19.9202	19.6517		0.136643	-0.231342	0.153744	0.774441	0.171152	0.495551		0.136643	-0.231342	0.153744	0.774441	0.171152	0.495551		0.4607	3.24477	TGME49_305340-t26_1-p1
Q5J8M3	226770	148584	169372	93033				17.7909	17.1809	17.3698	16.5055				-2.40987	-2.73752	-2.41785	-2.81999				-2.40987	-2.73752	-2.41785	-2.81999	-4.14828	-4.10843		-1.17048	3.21291	Q5J8M3
TGME49_312622-t26_1-p1			350752	302558	701731	382297				18.4201	18.2069	19.4206	18.5443				-1.36759	-1.11859	-0.328453	-0.611831		-4.08715	-4.11353	-1.36759	-1.11859	-0.328453	-0.611831		2.50314	3.28012	TGME49_312622-t26_1-p1
TGME49_259240-t26_1-p1	2.15289e+07	1.69165e+07	1.78677e+07	1.25043e+07	1.88597e+07	1.23235e+07		24.3598	24.0119	24.0909	23.5759	24.1688	23.5549		4.15903	4.09349	4.30316	4.25049	4.41979	4.39874		4.15903	4.09349	4.30316	4.25049	4.41979	4.39874		0.171113	3.24015	TGME49_259240-t26_1-p1
P30508	1.71277e+06	1.20192e+06	1.17171e+06	593731	1.06855e+06	616894		20.7079	20.1969	20.1602	19.1794	20.0272	19.2347		0.507155	0.278464	0.372493	-0.14599	0.27821	0.0785005		0.507155	0.278464	0.372493	-0.14599	0.27821	0.0785005		-0.315797	3.23815	P30508
P33176	4.90716e+06	4.21667e+06	3.97105e+06	2.63765e+06	3.09121e+06	2.28913e+06		22.2265	22.0077	21.9211	21.3308	21.5597	21.1264		2.02571	2.08923	2.1334	2.00538	1.81073	1.9702		2.02571	2.08923	2.1334	2.00538	1.81073	1.9702		-0.154011	3.23056	P33176
Q9NR30	1.26407e+06	573808	634274	90220.2	474928	156969		20.2696	19.1302	19.2747	16.4612	18.8574	17.2601		0.0689004	-0.788232	-0.51294	-2.86428	-0.891661	-1.89604		0.0689004	-0.788232	-0.51294	-2.86428	-0.891661	-1.89604		-1.47324	3.22987	Q9NR30
O43719	585279	318627	311352	195031	206935	168040		19.1588	18.2815	18.2482	17.5733	17.6588	17.3584		-1.04198	-1.63693	-1.5395	-1.7521	-2.09019	-1.79772		-1.04198	-1.63693	-1.5395	-1.7521	-2.09019	-1.79772		-0.473864	3.22896	O43719
Q9Y5S9	4.57295e+06	4.35847e+06	3.27489e+06	2.22661e+06	3.15729e+06	1.84603e+06		22.1247	22.0554	21.643	21.0864	21.5903	20.816		1.92395	2.13695	1.85533	1.76098	1.84124	1.65983		1.92395	2.13695	1.85533	1.76098	1.84124	1.65983		-0.218058	3.21726	Q9Y5S9
C9J7I0	488867	450397	390396	219009	363860	206989		18.8991	18.7808	18.5746	17.7406	18.473	17.6592		-1.30166	-1.1376	-1.21311	-1.58481	-1.27599	-1.49697		-1.30166	-1.1376	-1.21311	-1.58481	-1.27599	-1.49697		-0.235132	3.21567	C9J7I0
TGME49_319920-t26_1-p1	709033	694100	784847	773956	690210	743086		19.4355	19.4048	19.5821	19.5619	19.3967	19.5032		-0.765249	-0.513657	-0.205634	0.236452	-0.352335	0.347006		-0.765249	-0.513657	-0.205634	0.236452	-0.352335	0.347006		0.571888	3.213	TGME49_319920-t26_1-p1
TGME49_254470-t26_1-p1	6.94185e+06	5.37801e+06	5.07399e+06	3.84615e+06	5.24047e+06	3.35622e+06		22.7269	22.3586	22.2747	21.875	22.3213	21.6784		2.52615	2.4402	2.487	2.54954	2.57225	2.52224		2.52615	2.4402	2.487	2.54954	2.57225	2.52224		0.0635623	3.21141	TGME49_254470-t26_1-p1
O00479	1.05298e+07	8.63324e+06	9.80651e+06	8.80362e+06	1.17773e+07	5.82508e+06		23.328	23.0415	23.2253	23.0697	23.4895	22.4738		3.12723	3.12303	3.43762	3.74423	3.74049	3.31768		3.12723	3.12303	3.43762	3.74423	3.74049	3.31768		0.371508	3.20865	O00479
P35637	1.1542e+07	1.02388e+07	7.04176e+06	5.16375e+06	6.70885e+06	3.92667e+06		23.4604	23.2875	22.7475	22.3	22.6776	21.9049		3.25964	3.3691	2.95982	2.97455	2.92862	2.74871		3.25964	3.3691	2.95982	2.97455	2.92862	2.74871		-0.312224	3.20662	P35637
Q5T200	497116	407252	371665	137318	297170	93671.5		18.9232	18.6356	18.5036	17.0672	18.1809	16.5153		-1.27752	-1.28288	-1.28404	-2.25828	-1.56808	-2.64084		-1.27752	-1.28288	-1.28404	-2.25828	-1.56808	-2.64084		-0.874253	3.20619	Q5T200
TGME49_208390-t26_1-p1	522274	346404	494370	356857	581373	363579		18.9944	18.4021	18.9152	18.445	19.1491	18.4719		-1.2063	-1.51635	-0.872456	-0.880454	-0.599907	-0.684253		-1.2063	-1.51635	-0.872456	-0.880454	-0.599907	-0.684253		0.476828	3.20594	TGME49_208390-t26_1-p1
Q04837	1.0391e+06	790258	681716	468703	663844	416721		19.9869	19.592	19.3788	18.8383	19.3405	18.6687		-0.213847	-0.326476	-0.408875	-0.487126	-0.408527	-0.48744		-0.213847	-0.326476	-0.408875	-0.487126	-0.408527	-0.48744		-0.144631	3.20474	Q04837
TGME49_290300-t26_1-p1	4.64847e+06	4.16474e+06	3.20448e+06	2.79471e+06	4.12142e+06	2.47016e+06		22.1483	21.9898	21.6117	21.4143	21.9747	21.2362		1.94758	2.07136	1.82397	2.08883	2.2257	2.08001		1.94758	2.07136	1.82397	2.08883	2.2257	2.08001		0.183876	3.20164	TGME49_290300-t26_1-p1
TGME49_232780-t26_1-p1																						-4.15876	-4.0284	-4.16301	-4.27829	-4.04307	-4.04257		-0.00458719	0.0552329	TGME49_232780-t26_1-p1
TGME49_246090-t26_1-p1	279065			224868	248425	201789		18.0902			17.7787	17.9225	17.6225		-2.1105			-1.54672	-1.82656	-1.53368		-2.1105	-4.28747	-4.17611	-1.54672	-1.82656	-1.53368		1.88904	3.13451	TGME49_246090-t26_1-p1
TGME49_280580-t26_1-p1	265508		205012	307190	328739	354158		18.0184		17.6453	18.2288	18.3266	18.434		-2.18235		-2.14234	-1.09667	-1.42243	-0.722132		-2.18235	-4.13019	-2.14234	-1.09667	-1.42243	-0.722132		1.73788	3.22074	TGME49_280580-t26_1-p1
P16104	1.11829e+07	9186602	7.7748e+06	5.50567e+06	6.62455e+06	3.75038e+06		23.4148	23.1311	22.8904	22.3925	22.6594	21.8386		3.21405	3.21266	3.10269	3.06705	2.91038	2.68244		3.21405	3.21266	3.10269	3.06705	2.91038	2.68244		-0.289842	3.1801	P16104
Q7Z422	1.70374e+06	1.69758e+06	1.51557e+06	848287	1.31199e+06	767604		20.7003	20.6951	20.5314	19.6942	20.3233	19.55		0.499532	0.776611	0.743744	0.368753	0.574318	0.39384		0.499532	0.776611	0.743744	0.368753	0.574318	0.39384		-0.227659	3.17985	Q7Z422
P39060	1.17214e+06	887142	904786	955777	1.04855e+06	613350		20.1607	19.7588	19.7872	19.8663	20	19.2264		-0.04003	-0.159635	-0.000470227	0.540875	0.250948	0.0701868		-0.04003	-0.159635	-0.000470227	0.540875	0.250948	0.0701868		0.354048	3.17756	P39060
TGME49_215350-t26_1-p1	2.41776e+06	1.72954e+06	1.59388e+06	1.62411e+06	1.80355e+06	1.17869e+06		21.2052	20.722	20.6041	20.6312	20.7824	20.1687		1.0045	0.803515	0.816422	1.30578	1.0334	1.01258		1.0045	0.803515	0.816422	1.30578	1.0334	1.01258		0.24244	3.17467	TGME49_215350-t26_1-p1
Q9H444	7.4988e+06	7.08642e+06	6.20931e+06	2.72665e+06	5.24842e+06	3.15169e+06		22.8382	22.7566	22.566	21.3787	22.3235	21.5877		2.63748	2.83818	2.77831	2.05326	2.57444	2.43153		2.63748	2.83818	2.77831	2.05326	2.57444	2.43153		-0.398252	3.17354	Q9H444
TGME49_306330-t26_1-p1	663559	477064	546982	533924	540962	372760		19.3399	18.8638	19.0611	19.0263	19.0452	18.5079		-0.860877	-1.05462	-0.726553	-0.299166	-0.703843	-0.648275		-0.860877	-1.05462	-0.726553	-0.299166	-0.703843	-0.648275		0.330254	3.17306	TGME49_306330-t26_1-p1
O60934	725480	630142	553935	377689	386990	244579		19.4686	19.2653	19.0794	18.5268	18.5619	17.8999		-0.732168	-0.653122	-0.708329	-0.798601	-1.18707	-1.25622		-0.732168	-0.653122	-0.708329	-0.798601	-1.18707	-1.25622		-0.382758	3.16632	O60934
TGME49_215590-t26_1-p1	460511	345997	311141	278330	404876	375191		18.8129	18.4004	18.2472	18.0864	18.6271	18.5173		-1.38787	-1.51804	-1.54048	-1.239	-1.12189	-0.638897		-1.38787	-1.51804	-1.54048	-1.239	-1.12189	-0.638897		0.482199	3.16433	TGME49_215590-t26_1-p1
Q9GZX9	2.21208e+06	2.58678e+06	2.02321e+06	879956	1.74926e+06	654320		21.077	21.3027	20.9482	19.7471	20.7383	19.3196		0.87623	1.38429	1.16053	0.421632	0.989303	0.163474		0.87623	1.38429	1.16053	0.421632	0.989303	0.163474		-0.615545	3.16333	Q9GZX9
P08865	1.1985e+07	9.20879e+06	9.27877e+06	4.90141e+06	6.12868e+06	5430557		23.5147	23.1346	23.1455	22.2248	22.5471	22.3727		3.31398	3.21614	3.35782	2.89933	2.79813	3.21651		3.31398	3.21614	3.35782	2.89933	2.79813	3.21651		-0.324658	3.16069	P08865
TGME49_248700-t26_1-p1	9.15493e+06	6.84031e+06	6.41571e+06	5.71976e+06	7.18284e+06	4339064		23.1261	22.7056	22.6132	22.4475	22.7761	22.049		2.92537	2.78719	2.82549	3.12208	3.02711	2.89279		2.92537	2.78719	2.82549	3.12208	3.02711	2.89279		0.167977	3.15972	TGME49_248700-t26_1-p1
P19338	2.06308e+07	1.97383e+07	1.73213e+07	1.04995e+07	1.36846e+07	6.60276e+06		24.2983	24.2345	24.046	23.3238	23.7061	22.6546		4.09756	4.31605	4.25836	3.99838	3.95704	3.49847		4.09756	4.31605	4.25836	3.99838	3.95704	3.49847		-0.406026	3.15646	P19338
P67870	1.07478e+06	786056	645313	349578	606027	407458		20.0356	19.5843	19.2996	18.4153	19.209	18.6363		-0.165134	-0.334168	-0.488048	-0.910185	-0.539988	-0.51987		-0.165134	-0.334168	-0.488048	-0.910185	-0.539988	-0.51987		-0.327564	3.15601	P67870
P53701	332203	279110	230257		156583	73806.6		18.3417	18.0905	17.8129		17.2566	16.1715		-1.85904	-1.82796	-1.9748		-2.49244	-2.9847		-1.85904	-1.82796	-1.9748	-4.22941	-2.49244	-2.9847		-1.34825	3.06095	P53701
Q9Y2Z4	1.12997e+06	802114	615447		425869			20.1078	19.6134	19.2313		18.7			-0.092894	-0.304992	-0.556413		-1.04896			-0.092894	-0.304992	-0.556413	-4.40208	-1.04896	-4.0088		-2.83518	3.1403	Q9Y2Z4
Q7Z3T8	639601	609266	536268	221137	286484	307976		19.2868	19.2167	19.0326	17.7546	18.1281	18.2325		-0.913931	-0.701727	-0.755092	-1.57086	-1.62092	-0.923707		-0.913931	-0.701727	-0.755092	-1.57086	-1.62092	-0.923707		-0.581578	3.14488	Q7Z3T8
O00571	2.54986e+06	2.23925e+06	2.07656e+06	1.19279e+06	1.64567e+06	762324		21.282	21.0946	20.9858	20.1859	20.6502	19.54		1.08124	1.17614	1.19808	0.860467	0.90123	0.383881		1.08124	1.17614	1.19808	0.860467	0.90123	0.383881		-0.43663	3.14058	O00571
P05067	4.06414e+06	3.58563e+06	2.85525e+06	1.74904e+06	2.83533e+06	1.42814e+06		21.9545	21.7738	21.4452	20.7381	21.4351	20.4457		1.75378	1.85535	1.6575	1.4127	1.68608	1.28954		1.75378	1.85535	1.6575	1.4127	1.68608	1.28954		-0.292772	3.14024	P05067
TGME49_245460-t26_1-p1	7314127	6.43731e+06	5.31333e+06	6.45074e+06	7.15222e+06	3.94043e+06		22.8023	22.618	22.3412	22.621	22.77	21.9099		2.60151	2.69959	2.5535	3.29559	3.02095	2.75376		2.60151	2.69959	2.5535	3.29559	3.02095	2.75376		0.405234	3.13958	TGME49_245460-t26_1-p1
Q9BXS4	760863	371925	559940	411903	787199	603039		19.5373	18.5047	19.0949	18.6519	19.5864	19.2019		-0.663466	-1.41379	-0.692775	-0.673496	-0.162643	0.0457287		-0.663466	-1.41379	-0.692775	-0.673496	-0.162643	0.0457287		0.659873	3.13577	Q9BXS4
TGME49_200360-t26_1-p1	1.05973e+06	784305	800491	896076	812740	685452		20.0153	19.5811	19.6105	19.7733	19.6324	19.3867		-0.185472	-0.337386	-0.177162	0.447822	-0.116578	0.230533		-0.185472	-0.337386	-0.177162	0.447822	-0.116578	0.230533		0.420599	3.13336	TGME49_200360-t26_1-p1
Q14554	231223	146331	186818	159606	214835	123559		17.8189	17.1589	17.5113	17.2842	17.7129	16.9148		-2.38182	-2.75956	-2.27641	-2.04129	-2.03614	-2.24133		-2.38182	-2.75956	-2.27641	-2.04129	-2.03614	-2.24133		0.366347	3.13336	Q14554
P62829	1.08093e+07	8.91336e+06	7.46419e+06	4.44386e+06	7.23019e+06	4.55238e+06		23.3658	23.0875	22.8316	22.0834	22.7856	22.1182		3.16503	3.1691	3.04387	2.75794	3.03659	2.96203		3.16503	3.1691	3.04387	2.75794	3.03659	2.96203		-0.207145	3.12775	P62829
TGME49_249240-t26_1-p1																						-4.25124	-4.14699	-4.14779	-4.32723	-4.05864	-4.16874		-0.00286505	0.03581	TGME49_249240-t26_1-p1
TGME49_233500-t26_1-p1	1.25e+06	1.01453e+06	803664	1.0685e+06	1.14293e+06	632096		20.2535	19.9524	19.6162	20.0272	20.1243	19.2698		0.0527511	0.0339343	-0.171453	0.701718	0.375288	0.11362		0.0527511	0.0339343	-0.171453	0.701718	0.375288	0.11362		0.425131	3.12241	TGME49_233500-t26_1-p1
Q07812	2.47964e+06	2.1431e+06	2.10706e+06	1.77955e+06	1.98212e+06	1.51026e+06		21.2417	21.0313	21.0068	20.7631	20.9186	20.5264		1.04096	1.11283	1.21912	1.43764	1.1696	1.3702		1.04096	1.11283	1.21912	1.43764	1.1696	1.3702		0.201517	3.12198	Q07812
TGME49_205700-t26_1-p1	4.44675e+07	3.55562e+07	4.19557e+07	30639028	4.42662e+07	2.86434e+07		25.4062	25.0836	25.3224	24.8689	25.3997	24.7717		5.2055	5.16516	5.53468	5.54343	5.65069	5.61553		5.2055	5.16516	5.53468	5.54343	5.65069	5.61553		0.301438	3.12127	TGME49_205700-t26_1-p1
P62316	3.30742e+06	2.91092e+06	2.44311e+06	974310	2.16731e+06	1.10047e+06		21.6573	21.473	21.2203	19.894	21.0475	20.0697		1.45653	1.5546	1.4326	0.568582	1.29846	0.913527		1.45653	1.5546	1.4326	0.568582	1.29846	0.913527		-0.554389	3.119	P62316
TGME49_314260-t26_1-p1	730028	508329	365446	459741	680770	334828		19.4776	18.9554	18.4793	18.8105	19.3768	18.3531		-0.723151	-0.963037	-1.30839	-0.514977	-0.372203	-0.803103		-0.723151	-0.963037	-1.30839	-0.514977	-0.372203	-0.803103		0.434764	3.1183	TGME49_314260-t26_1-p1
Q99848	1.96945e+06	1.96517e+06	1.51982e+06	1.07e+06	1.32039e+06	824460		20.9094	20.9062	20.5355	20.0292	20.3325	19.6531		0.708615	0.987781	0.747782	0.703734	0.583524	0.496926		0.708615	0.987781	0.747782	0.703734	0.583524	0.496926		-0.219998	3.11773	Q99848
TGME49_215980-t26_1-p1	1.29142e+06	1.54672e+06	1.24536e+06	1.09814e+06	1.37445e+06	1.22937e+06		20.3005	20.5608	20.2481	20.0666	20.3904	20.2295		0.0997844	0.642338	0.460444	0.741186	0.641411	1.07332		0.0997844	0.642338	0.460444	0.741186	0.641411	1.07332		0.417784	3.11693	TGME49_215980-t26_1-p1
TGME49_236890-t26_1-p1	3.87938e+06	2.98946e+06	2.87459e+06	2.41836e+06	3.58089e+06	1.92061e+06		21.8874	21.5115	21.4549	21.2056	21.7719	20.8731		1.68665	1.59301	1.66724	1.88016	2.02288	1.71697		1.68665	1.59301	1.66724	1.88016	2.02288	1.71697		0.224366	3.11576	TGME49_236890-t26_1-p1
Q04637	6.48548e+06	5.93784e+06	4.81033e+06	3.08028e+06	4.22959e+06	3.14699e+06		22.6288	22.5015	22.1977	21.5546	22.0121	21.5855		2.42804	2.58307	2.41002	2.22919	2.26307	2.42938		2.42804	2.58307	2.41002	2.22919	2.26307	2.42938		-0.166493	3.11469	Q04637
P07737	1.91333e+07	1.62519e+07	1.67579e+07	1.21575e+07	1.7556e+07	1.08086e+07		24.1896	23.9541	23.9983	23.5353	24.0655	23.3657		3.98884	4.03567	4.21065	4.20991	4.31645	4.20952		3.98884	4.03567	4.21065	4.20991	4.31645	4.20952		0.166906	3.11282	P07737
O95793	1.1155e+06	975770	934098	524782	694313	311074		20.0893	19.8962	19.8332	19.0014	19.4052	18.2469		-0.111484	-0.0222591	0.0455268	-0.324082	-0.343784	-0.909264		-0.111484	-0.0222591	0.0455268	-0.324082	-0.343784	-0.909264		-0.496304	3.112	O95793
TGME49_230010-t26_1-p1	445877	409470	135689	495588	588004	300827		18.7663	18.6434	17.0499	18.9188	19.1655	18.1986		-1.43446	-1.27504	-2.73774	-0.406658	-0.583544	-0.957591		-1.43446	-1.27504	-2.73774	-0.406658	-0.583544	-0.957591		1.16648	3.10918	TGME49_230010-t26_1-p1
TGME49_289330-t26_1-p1	742237	633242	591556	552985	665516	391822		19.5015	19.2724	19.1742	19.0769	19.3441	18.5798		-0.699222	-0.646042	-0.613531	-0.248559	-0.404897	-0.576324		-0.699222	-0.646042	-0.613531	-0.248559	-0.404897	-0.576324		0.243005	3.10918	TGME49_289330-t26_1-p1
TGME49_247220-t26_1-p1	2.4078e+06	1.74389e+06	1.80892e+06	1.38793e+06	2.02162e+06	1.68106e+06		21.1993	20.7339	20.7867	20.4045	20.9471	20.6809		0.998541	0.81544	0.999009	1.07907	1.19807	1.52478		0.998541	0.81544	0.999009	1.07907	1.19807	1.52478		0.329641	3.1054	TGME49_247220-t26_1-p1
Q9H1J7	417369	331792	396454			155204		18.671	18.3399	18.5968			17.2438		-1.52978	-1.57852	-1.19089			-1.91236		-1.52978	-1.57852	-1.19089	-4.33115	-4.21086	-1.91236		-2.05173	3.08614	Q9H1J7
TGME49_267500-t26_1-p1	1.97339e+06	1.27401e+06	1.35231e+06	1282605	1.6209e+06	913960		20.9122	20.2809	20.367	20.2906	20.6284	19.8018		0.711501	0.362506	0.579304	0.965206	0.879351	0.645608		0.711501	0.362506	0.579304	0.965206	0.879351	0.645608		0.278951	3.10164	TGME49_267500-t26_1-p1
TGME49_309160-t26_1-p1	254840	343287	353765		210744			17.9592	18.3891	18.4324		17.6851			-2.24151	-1.52938	-1.35525		-2.06388			-2.24151	-1.52938	-1.35525	-4.23433	-2.06388	-4.02233		-1.73147	3.11774	TGME49_309160-t26_1-p1
TGME49_232150-t26_1-p1	923727	607277	613428	664185	1.02278e+06	429887		19.8171	19.212	19.2265	19.3412	19.9641	18.7136		-0.383637	-0.706446	-0.561154	0.0157857	0.215055	-0.442565		-0.383637	-0.706446	-0.561154	0.0157857	0.215055	-0.442565		0.479838	3.09897	TGME49_232150-t26_1-p1
P08123	4.22431e+07	3.17597e+07	3.39063e+07	2.11388e+07	2.78612e+07	1.59393e+07		25.3322	24.9207	25.015	24.3334	24.7318	23.9261		5.13147	5.00225	5.22736	5.00795	4.98274	4.76992		5.13147	5.00225	5.22736	5.00795	4.98274	4.76992		-0.200159	3.09827	P08123
TGME49_234310-t26_1-p1	1.59616e+06	1.22659e+06	1.23326e+06	961383	1.23622e+06	791802		20.6062	20.2262	20.2341	19.8748	20.2375	19.5948		0.405433	0.307784	0.446363	0.549313	0.48849	0.438616		0.405433	0.307784	0.446363	0.549313	0.48849	0.438616		0.105613	3.09813	TGME49_234310-t26_1-p1
Q9BWD1	3.31268e+06	2.42197e+06	2.85607e+06	2.29199e+06	2.73434e+06	2.65389e+06		21.6596	21.2077	21.4456	21.1282	21.3828	21.3397		1.45882	1.28931	1.65791	1.80273	1.63375	2.18352		1.45882	1.28931	1.65791	1.80273	1.63375	2.18352		0.404652	3.0973	Q9BWD1
Q8WUH6	572630	597906	439951	292420	368791	244294		19.1272	19.1896	18.747	18.1577	18.4924	17.8983		-1.0735	-0.728882	-1.0407	-1.16776	-1.25657	-1.25791		-1.0735	-0.728882	-1.0407	-1.16776	-1.25657	-1.25791		-0.279716	3.09343	Q8WUH6
Q9HC35	1.11087e+06	954013	883954	406311	767055	434934		20.0833	19.8636	19.7536	18.6322	19.549	18.7304		-0.117484	-0.0547914	-0.0340751	-0.693215	-0.200041	-0.425726		-0.117484	-0.0547914	-0.0340751	-0.693215	-0.200041	-0.425726		-0.370877	3.09181	Q9HC35
Q14157	4.98518e+06	4.88041e+06	4.14022e+06	2.63513e+06	3.74407e+06	2.1597e+06		22.2492	22.2186	21.9813	21.3294	21.8362	21.0424		2.04847	2.30013	2.19359	2.004	2.08716	1.88623		2.04847	2.30013	2.19359	2.004	2.08716	1.88623		-0.188263	3.09087	Q14157
TGME49_233120-t26_1-p1	271116	180561	141660	163421	222740	131171		18.0486	17.4621	17.1121	17.3182	17.765	17.0011		-2.15219	-2.45631	-2.67561	-2.00721	-1.98401	-2.15507		-2.15219	-2.45631	-2.67561	-2.00721	-1.98401	-2.15507		0.379275	3.0904	TGME49_233120-t26_1-p1
TGME49_221660-t26_1-p1	246542	135483	124826	134948	335206	126246		17.9115	17.0478	16.9296	17.042	18.3547	16.9459		-2.28927	-2.87069	-2.85813	-2.28339	-1.39432	-2.21029		-2.28927	-2.87069	-2.85813	-2.28339	-1.39432	-2.21029		0.710027	3.09023	TGME49_221660-t26_1-p1
TGME49_220860-t26_1-p1	229164	285374	239869	214693	283702	211263		17.806	18.1225	17.8719	17.7119	18.114	17.6887		-2.39472	-1.79594	-1.9158	-1.61352	-1.63499	-1.46748		-2.39472	-1.79594	-1.9158	-1.61352	-1.63499	-1.46748		0.46349	3.08955	TGME49_220860-t26_1-p1
Q00341	1.91681e+06	1.33367e+06	1.14591e+06	812756	1.0184e+06	665526		20.8703	20.347	20.1281	19.6325	19.9579	19.3441		0.669533	0.428527	0.34037	0.307023	0.208865	0.187973		0.669533	0.428527	0.34037	0.307023	0.208865	0.187973		-0.244856	3.08946	Q00341
Q15021	307563	271658	230315	102642	211309	103093		18.2305	18.0514	17.8132	16.6473	17.689	16.6536		-1.97022	-1.86701	-1.97444	-2.67817	-2.06002	-2.50258		-1.97022	-1.86701	-1.97444	-2.67817	-2.06002	-2.50258		-0.476368	3.08864	Q15021
P51991	1.22707e+07	9.89923e+06	7.97871e+06	5.51129e+06	8.12842e+06	4.73706e+06		23.5487	23.2389	22.9277	22.394	22.9545	22.1756		3.34798	3.32044	3.14004	3.06852	3.20553	3.0194		3.34798	3.32044	3.14004	3.06852	3.20553	3.0194		-0.17167	3.08806	P51991
Q9UI10	489499	463924	411583	182394	233216	240067		18.9009	18.8235	18.6508	17.4767	17.8313	17.8731		-1.2998	-1.09491	-1.13686	-1.84874	-1.9177	-1.28309		-1.2998	-1.09491	-1.13686	-1.84874	-1.9177	-1.28309		-0.505986	3.08568	Q9UI10
Q9BRZ2	311567	290771	246265	77578	185518	116397		18.2492	18.1495	17.9099	16.2434	17.5012	16.8287		-1.95156	-1.76892	-1.87783	-3.08208	-2.24781	-2.32747		-1.95156	-1.76892	-1.87783	-3.08208	-2.24781	-2.32747		-0.686348	3.08549	Q9BRZ2
P16403	7.76236e+07	6.36667e+07	5.42125e+07	3.88343e+07	4.72043e+07	2.71976e+07		26.21	25.924	25.6921	25.2108	25.4924	24.697		6.00925	6.00559	5.90444	5.88539	5.7434	5.54081		6.00925	6.00559	5.90444	5.88539	5.7434	5.54081		-0.249892	3.08545	P16403
Q7Z7M9	1.91367e+06	1.44967e+06	1.06206e+06	801952	654516	598755		20.8679	20.4673	20.0184	19.6132	19.3201	19.1916		0.667171	0.548849	0.230749	0.287716	-0.428942	0.0354416		0.667171	0.548849	0.230749	0.287716	-0.428942	0.0354416		-0.517518	3.08503	Q7Z7M9
TGME49_209290-t26_1-p1	1.20085e+07	9.35495e+06	6.26409e+06	1.12872e+07	1.04142e+07	6.00111e+06		23.5176	23.1573	22.5787	23.4282	23.312	22.5168		3.31681	3.23886	2.79099	4.10275	3.56304	3.36063		3.31681	3.23886	2.79099	4.10275	3.56304	3.36063		0.559922	3.08439	TGME49_209290-t26_1-p1
P53801	1.89522e+06	1.41286e+06	1.26836e+06	1.16241e+06	1.34234e+06	1.12384e+06		20.8539	20.4302	20.2745	20.1487	20.3563	20.1		0.653192	0.511745	0.486842	0.823243	0.607312	0.943837		0.653192	0.511745	0.486842	0.823243	0.607312	0.943837		0.240871	3.08178	P53801
Q9P2N5	244757	259507	243575	145276	163050	90763.5		17.901	17.9854	17.894	17.1484	17.315	16.4698		-2.29975	-1.93303	-1.89368	-2.177	-2.43406	-2.68634		-2.29975	-1.93303	-1.89368	-2.177	-2.43406	-2.68634		-0.390313	3.08139	Q9P2N5
TGME49_311310-t26_1-p1	354339	289075	312780	295089	287747	234723		18.4348	18.1411	18.2548	18.1708	18.1344	17.8406		-1.76597	-1.77735	-1.5329	-1.15465	-1.61457	-1.31556		-1.76597	-1.77735	-1.5329	-1.15465	-1.61457	-1.31556		0.330481	3.07901	TGME49_311310-t26_1-p1
TGME49_271930-t26_1-p1	282562	221853	158593	246258	222783	149325		18.1082	17.7592	17.275	17.9098	17.7653	17.1881		-2.09254	-2.15919	-2.51272	-1.41563	-1.98373	-1.96807		-2.09254	-2.15919	-2.51272	-1.41563	-1.98373	-1.96807		0.465674	3.07429	TGME49_271930-t26_1-p1
P55011	1.39661e+06	1.17374e+06	1.3967e+06	505567	939219	633602		20.4135	20.1627	20.4136	18.9475	19.8411	19.2732		0.212754	0.244239	0.625904	-0.377897	0.0920901	0.117054		0.212754	0.244239	0.625904	-0.377897	0.0920901	0.117054		-0.417217	3.07394	P55011
TGME49_246540-t26_1-p1	1.37452e+06	988391	1.02951e+06	982945	1.14313e+06	674762		20.3905	19.9147	19.9735	19.9068	20.1246	19.364		0.189758	-0.00371796	0.18584	0.581311	0.375547	0.207856		0.189758	-0.00371796	0.18584	0.581311	0.375547	0.207856		0.264278	3.07229	TGME49_246540-t26_1-p1
TGME49_294730-t26_1-p1	564819	350327	414041	334473	428221	354392		19.1074	18.4183	18.6594	18.3515	18.708	18.435		-1.09331	-1.5001	-1.12827	-0.973911	-1.04102	-0.721177		-1.09331	-1.5001	-1.12827	-0.973911	-1.04102	-0.721177		0.328526	3.07156	TGME49_294730-t26_1-p1
P10599	4.40503e+07	4.29327e+07	4.37502e+07	3.49551e+07	4.40653e+07	3.11592e+07		25.3926	25.3556	25.3828	25.059	25.3931	24.8932		5.1919	5.43713	5.5951	5.73356	5.64413	5.73699		5.1919	5.43713	5.5951	5.73356	5.64413	5.73699		0.296846	3.06921	P10599
P11586	2.76084e+06	2.35969e+06	2.37635e+06	1.46294e+06	1.96765e+06	1.24614e+06		21.3967	21.1702	21.1803	20.4804	20.908	20.249		1.19593	1.25172	1.39263	1.155	1.15903	1.09287		1.19593	1.25172	1.39263	1.155	1.15903	1.09287		-0.144461	3.06321	P11586
TGME49_201390-t26_1-p1	439756	976422	233722			199264		18.7463	19.8971	17.8344			17.6043		-1.4544	-0.0212951	-1.95325			-1.55184		-1.4544	-0.0212951	-1.95325	-4.39622	-4.0224	-1.55184		-2.18051	3.04366	TGME49_201390-t26_1-p1
O75439	318476	172550	243487	224923	243988	216296		18.2808	17.3967	17.8935	17.7791	17.8965	17.7226		-1.91992	-2.52179	-1.8942	-1.54637	-1.85256	-1.43352		-1.91992	-2.52179	-1.8942	-1.54637	-1.85256	-1.43352		0.501154	3.06209	O75439
Q9H0B6	1.00821e+06	768289	807713	363785	684050	384404		19.9434	19.5513	19.6235	18.4727	19.3837	18.5523		-0.257374	-0.367151	-0.164203	-0.852712	-0.36527	-0.603899		-0.257374	-0.367151	-0.164203	-0.852712	-0.36527	-0.603899		-0.344384	3.06155	Q9H0B6
Q96I24	1.6962e+07	1.37229e+07	9.24458e+06	1.0865e+07	1.29585e+07	1.02291e+07		24.0158	23.7101	23.1402	23.3732	23.6274	23.2862		3.81506	3.79164	3.35249	4.04775	3.87838	4.13001		3.81506	3.79164	3.35249	4.04775	3.87838	4.13001		0.365653	3.06049	Q96I24
TGME49_225230-t26_1-p1	139797	135031	124093	147524	163861	82203.8		17.093	17.0429	16.9211	17.1706	17.3221	16.3269		-3.10777	-2.87551	-2.86662	-2.15485	-2.4269	-2.82925		-3.10777	-2.87551	-2.86662	-2.15485	-2.4269	-2.82925		0.479633	3.05772	TGME49_225230-t26_1-p1
TGME49_255660-t26_1-p1	2.13148e+06	1.75467e+06	1.3047e+06	1.39836e+06	2.05793e+06	1.0204e+06		21.0234	20.7428	20.3153	20.4153	20.9728	19.9607		0.822678	0.824324	0.5276	1.08987	1.22375	0.804543		0.822678	0.824324	0.5276	1.08987	1.22375	0.804543		0.314521	3.04587	TGME49_255660-t26_1-p1
Q14118	1.15359e+06	1.09712e+06	895849	530396	762715	571943		20.1377	20.0653	19.7729	19.0167	19.5408	19.1255		-0.0630461	0.14685	-0.0147906	-0.308729	-0.208228	-0.0306507		-0.0630461	0.14685	-0.0147906	-0.308729	-0.208228	-0.0306507		-0.20554	3.0444	Q14118
O60216	487210	437890	458849	241415	351413	222642		18.8942	18.7402	18.8077	17.8812	18.4228	17.7644		-1.30656	-1.17823	-0.980027	-1.44429	-1.32621	-1.3918		-1.30656	-1.17823	-0.980027	-1.44429	-1.32621	-1.3918		-0.232489	3.03767	O60216
Q96PC5	200061	171012	142971	104428	136662	89107.5		17.6101	17.3837	17.1254	16.6722	17.0603	16.4433		-2.59066	-2.5347	-2.66232	-2.65329	-2.68876	-2.7129		-2.59066	-2.5347	-2.66232	-2.65329	-2.68876	-2.7129		-0.0890885	3.03511	Q96PC5
TGME49_201380-t26_1-p1		149927	126075	160120	213938	152430			17.1939	16.9439	17.2888	17.7068	17.2178			-2.72454	-2.84377	-2.03665	-2.04218	-1.93838		-4.12212	-2.72454	-2.84377	-2.03665	-2.04218	-1.93838		1.22441	3.17461	TGME49_201380-t26_1-p1
Q9P013	2.94598e+06	2.66071e+06	2.28206e+06	1.10197e+06	1.99963e+06	770629		21.4903	21.3434	21.1219	20.0717	20.9313	19.5557		1.28957	1.42494	1.33422	0.746216	1.18229	0.399513		1.28957	1.42494	1.33422	0.746216	1.18229	0.399513		-0.57357	3.02516	Q9P013
P56159																						-4.15228	-4.00787	-4.18224	-4.21561	-4.12136	-4.10093		-0.0318377	0.619876	P56159
Q04323	2.03611e+06	1.9019e+06	1.87973e+06	718636	1.52326e+06	802742		20.9574	20.859	20.8421	19.4549	20.5387	19.6146		0.756644	0.940567	1.05441	0.129462	0.789716	0.458414		0.756644	0.940567	1.05441	0.129462	0.789716	0.458414		-0.45801	3.02162	Q04323
TGME49_225150-t26_1-p1	351231	237608	233227	217717	250424	239310		18.4221	17.8582	17.8314	17.7321	17.934	17.8685		-1.77868	-2.06022	-1.95631	-1.59334	-1.815	-1.28764		-1.77868	-2.06022	-1.95631	-1.59334	-1.815	-1.28764		0.366411	3.02015	TGME49_225150-t26_1-p1
P21281	945441	924666	883397	724798	1.0998e+06	555672		19.8506	19.8186	19.7527	19.4672	20.0688	19.0839		-0.350115	-0.0998683	-0.0349852	0.141779	0.319801	-0.0722896		-0.350115	-0.0998683	-0.0349852	0.141779	0.319801	-0.0722896		0.29142	3.02007	P21281
TGME49_291960-t26_1-p1	3.00839e+06	2.61143e+06	2.61885e+06	2.29834e+06	2.93173e+06	1.61115e+06		21.5206	21.3164	21.3205	21.1322	21.4833	20.6197		1.31982	1.39797	1.53282	1.80672	1.73431	1.46349		1.31982	1.39797	1.53282	1.80672	1.73431	1.46349		0.251305	3.01959	TGME49_291960-t26_1-p1
Q15637	4.47452e+06	4.41354e+06	3.97723e+06	1.4588e+06	3.36532e+06	1.57944e+06		22.0933	22.0735	21.9233	20.4763	21.6823	20.591		1.89256	2.15506	2.13565	1.15091	1.9333	1.43482		1.89256	2.15506	2.13565	1.15091	1.9333	1.43482		-0.554748	3.01805	Q15637
P30622	783344	752575	660639	244766	480485	353045		19.5793	19.5215	19.3335	17.901	18.8741	18.4295		-0.621457	-0.396965	-0.454183	-1.4244	-0.87488	-0.726672		-0.621457	-0.396965	-0.454183	-1.4244	-0.87488	-0.726672		-0.517781	3.00732	P30622
Q9Y2D5	7.49706e+06	7.83545e+06	6.08581e+06	3.9784e+06	5.45164e+06	3.05469e+06		22.8379	22.9016	22.537	21.9238	22.3783	21.5426		2.63715	2.98314	2.74933	2.59832	2.62925	2.38643		2.63715	2.98314	2.74933	2.59832	2.62925	2.38643		-0.251877	3.00441	Q9Y2D5
P30876	425346	229574	256860	151859				18.6983	17.8086	17.9706	17.2124				-1.50247	-2.10984	-1.81706	-2.11307				-1.50247	-2.10984	-1.81706	-2.11307	-4.26717	-4.15719		-1.70268	2.9621	P30876
TGME49_223840-t26_1-p1	833669	588043	663766	568532	660160	434990		19.6691	19.1656	19.3403	19.1169	19.3325	18.7306		-0.531629	-0.752879	-0.447371	-0.208558	-0.416555	-0.425539		-0.531629	-0.752879	-0.447371	-0.208558	-0.416555	-0.425539		0.227076	3.00218	TGME49_223840-t26_1-p1
Q12841	3.55823e+06	3.21524e+06	2.4563e+06	832237	1.92065e+06	1.34745e+06		21.7627	21.6165	21.2281	19.6666	20.8732	20.3618		1.56198	1.69805	1.44037	0.341194	1.12415	1.20564		1.56198	1.69805	1.44037	0.341194	1.12415	1.20564		-0.676473	2.9975	Q12841
P54819	3.91936e+06	2.55467e+06	2.72647e+06	1.4493e+06	2.25371e+06	1.55446e+06		21.9022	21.2847	21.3786	20.4669	21.1039	20.568		1.70144	1.36626	1.59092	1.14149	1.35486	1.41182		1.70144	1.36626	1.59092	1.14149	1.35486	1.41182		-0.250151	2.99377	P54819
P46063	1.02866e+06	746303	730422	487283	395670	299925		19.9723	19.5094	19.4784	18.8944	18.5939	18.1942		-0.228409	-0.409038	-0.309317	-0.43104	-1.15507	-0.961922		-0.228409	-0.409038	-0.309317	-0.43104	-1.15507	-0.961922		-0.533757	2.99309	P46063
TGME49_219810-t26_1-p1	1.23396e+06	955555	835932	655542	1.04966e+06	646989		20.2349	19.866	19.673	19.3223	20.0015	19.3034		0.0341158	-0.0524611	-0.114662	-0.00311025	0.252482	0.147219		0.0341158	-0.0524611	-0.114662	-0.00311025	0.252482	0.147219		0.176532	2.9918	TGME49_219810-t26_1-p1
Q01814	884137	1.00286e+06	734612	234100	611856	342098		19.7539	19.9357	19.4866	17.8368	19.2228	18.3841		-0.446832	0.0172539	-0.301065	-1.48867	-0.526179	-0.772112		-0.446832	0.0172539	-0.301065	-1.48867	-0.526179	-0.772112		-0.68544	2.99101	Q01814
Q6UVK1	2.71394e+06	2.19919e+06	1.96868e+06	1.25815e+06	1.51509e+06	1.23466e+06		21.372	21.0685	20.9088	20.2629	20.531	20.2357		1.17121	1.1501	1.12111	0.937432	0.781959	1.07952		1.17121	1.1501	1.12111	0.937432	0.781959	1.07952		-0.214504	2.98643	Q6UVK1
P54709	2.91096e+06	1.914e+06	1.82986e+06	1.32454e+06	1.33848e+06	950871		21.4731	20.8682	20.8033	20.3371	20.3522	19.8589		1.27232	0.949716	1.01561	1.01162	0.603151	0.702726		1.27232	0.949716	1.01561	1.01162	0.603151	0.702726		-0.306718	2.98031	P54709
P11766	1.17459e+06	1.48273e+06	1.03927e+06	429132	919852	494452		20.1637	20.4998	19.9871	18.7111	19.811	18.9155		-0.0370235	0.58138	0.199456	-0.614379	0.0620307	-0.240694		-0.0370235	0.58138	0.199456	-0.614379	0.0620307	-0.240694		-0.512285	2.97905	P11766
P22670	671871	242408	254220	100123	127608	154854		19.3578	17.8871	17.9557	16.6114	16.9614	17.2405		-0.842918	-2.03136	-1.83197	-2.71403	-2.78765	-1.91562		-0.842918	-2.03136	-1.83197	-2.71403	-2.78765	-1.91562		-0.903683	2.97837	P22670
Q15025	878063	565267	958701	309901	389467	344764		19.744	19.1086	19.8707	18.2414	18.5711	18.3952		-0.456779	-0.809868	0.0830344	-1.08399	-1.17787	-0.760914		-0.456779	-0.809868	0.0830344	-1.08399	-1.17787	-0.760914		-0.613055	2.97688	Q15025
TGME49_284560-t26_1-p1	1.09529e+06	873095	859494	700966	886940	545006		20.0629	19.7358	19.7131	19.419	19.7585	19.0559		-0.137861	-0.182661	-0.0745596	0.0935444	0.00946537	-0.100252		-0.137861	-0.182661	-0.0745596	0.0935444	0.00946537	-0.100252		0.132614	2.97632	TGME49_284560-t26_1-p1
P62277	5.52315e+06	4.92351e+06	4.32856e+06	2.86212e+06	2.841e+06	2.34629e+06		22.3971	22.2313	22.0455	21.4487	21.438	21.162		2.19632	2.31281	2.25777	2.12321	1.68895	2.00579		2.19632	2.31281	2.25777	2.12321	1.68895	2.00579		-0.316315	2.97529	P62277
TGME49_232050-t26_1-p1	832635	567577	463401	954212	728703	433360		19.6673	19.1145	18.8219	19.8639	19.475	18.7252		-0.533419	-0.803985	-0.965785	0.53851	-0.274039	-0.430957		-0.533419	-0.803985	-0.965785	0.53851	-0.274039	-0.430957		0.712234	2.97459	TGME49_232050-t26_1-p1
P46937	7.76377e+06	6.41492e+06	5.60325e+06	3.98716e+06	4410474	2.67278e+06		22.8883	22.613	22.4178	21.9269	22.0725	21.3499		2.68758	2.69456	2.63015	2.60149	2.32349	2.19374		2.68758	2.69456	2.63015	2.60149	2.32349	2.19374		-0.297854	2.96729	P46937
Q5T8P6	1.06993e+06	734707	691410	498290	561218	329994		20.0291	19.4868	19.3992	18.9266	19.0982	18.3321		-0.171658	-0.431631	-0.388505	-0.398813	-0.650808	-0.824082		-0.171658	-0.431631	-0.388505	-0.398813	-0.650808	-0.824082		-0.29397	2.96313	Q5T8P6
TGME49_254570-t26_1-p1	802812	657954	737659	579486	738353	459332		19.6147	19.3276	19.4926	19.1444	19.494	18.8092		-0.58604	-0.590814	-0.295093	-0.181026	-0.25506	-0.346985		-0.58604	-0.590814	-0.295093	-0.181026	-0.25506	-0.346985		0.229625	2.96149	TGME49_254570-t26_1-p1
TGME49_294560-t26_1-p1	363614	309297	329773	311018	387462	197637		18.472	18.2386	18.3311	18.2466	18.5637	17.5925		-1.7287	-1.67981	-1.45657	-1.0788	-1.18532	-1.56367		-1.7287	-1.67981	-1.45657	-1.0788	-1.18532	-1.56367		0.345764	2.95749	TGME49_294560-t26_1-p1
TGME49_230705-t26_1-p1	4431123	3.49406e+06	2.79347e+06	2.47689e+06	3.98036e+06	2.18798e+06		22.0792	21.7365	21.4136	21.2401	21.9245	21.0612		1.8785	1.81803	1.62594	1.91466	2.17545	1.905		1.8785	1.81803	1.62594	1.91466	2.17545	1.905		0.224216	2.95518	TGME49_230705-t26_1-p1
TGME49_202010-t26_1-p1	498985	612105	620992	575984	678987	464215		18.9286	19.2234	19.2442	19.1357	19.373	18.8244		-1.27211	-0.695022	-0.543472	-0.189769	-0.375987	-0.33173		-1.27211	-0.695022	-0.543472	-0.189769	-0.375987	-0.33173		0.537704	2.95465	TGME49_202010-t26_1-p1
P42566	1.0292e+06	888726	759691	471037	739778	398584		19.9731	19.7614	19.5351	18.8455	19.4967	18.6045		-0.227658	-0.157062	-0.252633	-0.479959	-0.252278	-0.55164		-0.227658	-0.157062	-0.252633	-0.479959	-0.252278	-0.55164		-0.215508	2.95145	P42566
TGME49_287210-t26_1-p1	1.24729e+06	893196	844987	679970	1.02027e+06	841784		20.2504	19.7686	19.6886	19.3751	19.9605	19.6831		0.0496212	-0.149823	-0.0991177	0.0496719	0.211506	0.526927		0.0496212	-0.149823	-0.0991177	0.0496719	0.211506	0.526927		0.329142	2.95131	TGME49_287210-t26_1-p1
TGME49_263440-t26_1-p1	252179	219965	182852	144939	199092	133578		17.9441	17.7469	17.4803	17.1451	17.6031	17.0273		-2.25665	-2.17152	-2.30737	-2.18035	-2.14593	-2.12884		-2.25665	-2.17152	-2.30737	-2.18035	-2.14593	-2.12884		0.0934754	2.94769	TGME49_263440-t26_1-p1
P35580	1.07322e+07	8.78081e+06	8.1274e+06	4.737e+06	6.87216e+06	5.02634e+06		23.3554	23.0659	22.9544	22.1755	22.7123	22.2611		3.1547	3.14748	3.16668	2.8501	2.96332	3.10491		3.1547	3.14748	3.16668	2.8501	2.96332	3.10491		-0.183509	2.94689	P35580
P98175	197468	226854	191306	15904.6	92035.4	56741.3		17.5913	17.7914	17.5455	13.9572	16.4899	15.7921		-2.60948	-2.12704	-2.24217	-5.36828	-3.25911	-3.36405		-2.60948	-2.12704	-2.24217	-5.36828	-3.25911	-3.36405		-1.67092	2.94622	P98175
Q13428	1.91122e+06	1.51232e+06	1.4233e+06	1.00289e+06	1.19752e+06	762530		20.8661	20.5283	20.4408	19.9357	20.1916	19.5404		0.665317	0.609894	0.653124	0.610299	0.442605	0.384271		0.665317	0.609894	0.653124	0.610299	0.442605	0.384271		-0.16372	2.94618	Q13428
P63261	1.02932e+09	7.50902e+08	7.04935e+08	6.57571e+08	7.25687e+08	6.32799e+08		29.939	29.484	29.3929	29.2926	29.4348	29.2372		9.7383	9.56561	9.60523	9.96713	9.68576	10.081		9.7383	9.56561	9.60523	9.96713	9.68576	10.081		0.27492	2.94571	P63261
O75962	399345	347926	300928	184008	292027	165558		18.6073	18.4084	18.1991	17.4894	18.1557	17.337		-1.59347	-1.51002	-1.58863	-1.83603	-1.59327	-1.81919		-1.59347	-1.51002	-1.58863	-1.83603	-1.59327	-1.81919		-0.185457	2.94479	O75962
TGME49_242290-t26_1-p1	3.44027e+06	3.68192e+06	3.04333e+06	2.51847e+06	3.32887e+06	2.46426e+06		21.7141	21.812	21.5372	21.2641	21.6666	21.2327		1.51335	1.89359	1.74953	1.93868	1.91759	2.07656		1.51335	1.89359	1.74953	1.93868	1.91759	2.07656		0.258786	2.94015	TGME49_242290-t26_1-p1
Q9Y5A9	7.38976e+06	5.79574e+06	5.16998e+06	4.80889e+06	5739223	3.59516e+06		22.8171	22.4666	22.3017	22.1973	22.4524	21.7776		2.61635	2.54812	2.51404	2.87183	2.70341	2.62146		2.61635	2.54812	2.51404	2.87183	2.70341	2.62146		0.172731	2.93981	Q9Y5A9
P62987	1.87626e+07	1.59486e+07	1.30642e+07	5.03332e+06	1.23953e+07	4.85555e+06		24.1614	23.9269	23.6391	22.2631	23.5633	22.2112		3.96061	4.00848	3.85142	2.93764	3.81427	3.05504		3.96061	4.00848	3.85142	2.93764	3.81427	3.05504		-0.671188	2.93399	P62987
Q9Y4P3	1.61293e+06	1.20643e+06	1.15936e+06	713922	660933	623751		20.6213	20.2023	20.1449	19.4454	19.3341	19.2506		0.420507	0.283872	0.357211	0.119967	-0.414867	0.0944462		0.420507	0.283872	0.357211	0.119967	-0.414867	0.0944462		-0.420681	2.93358	Q9Y4P3
P62847	3.09122e+06	2.56253e+06	2.21359e+06	1.3517e+06	1.99058e+06	918522		21.5597	21.2891	21.078	20.3663	20.9248	19.809		1.359	1.3707	1.29027	1.04091	1.17575	0.652792		1.359	1.3707	1.29027	1.04091	1.17575	0.652792		-0.383509	2.93357	P62847
TGME49_266060-t26_1-p1	4.7818e+06	3.46345e+06	3.96828e+06	3.52203e+06	3.6507e+06	2.82355e+06		22.1891	21.7238	21.9201	21.748	21.7997	21.4291		1.98838	1.80534	2.1324	2.42254	2.05073	2.27292		1.98838	1.80534	2.1324	2.42254	2.05073	2.27292		0.273355	2.933	TGME49_266060-t26_1-p1
Q9P016	363351	168064	217915	194466	377740	186277		18.471	17.3587	17.7334	17.5692	18.527	17.5071		-1.72974	-2.55979	-2.05428	-1.75628	-1.22198	-1.64907		-1.72974	-2.55979	-2.05428	-1.75628	-1.22198	-1.64907		0.572158	2.93296	Q9P016
Q9C0B0	331043	303189	271152	219591	300368	174641		18.3367	18.2099	18.0487	17.7445	18.1964	17.414		-1.86408	-1.70858	-1.73895	-1.58098	-1.55264	-1.74213		-1.86408	-1.70858	-1.73895	-1.58098	-1.55264	-1.74213		0.145286	2.93264	Q9C0B0
P05141	826129	815282	904576	505006	492983	292286		19.656	19.6369	19.7869	18.9459	18.9112	18.157		-0.544736	-0.281502	-0.000804806	-0.3795	-0.837834	-0.999144		-0.544736	-0.281502	-0.000804806	-0.3795	-0.837834	-0.999144		-0.463145	2.92744	P05141
Q5BKZ1	909164	783170	629457	382212	640577	332842		19.7942	19.579	19.2637	18.544	19.289	18.3445		-0.406562	-0.339475	-0.523938	-0.781426	-0.46	-0.811685		-0.406562	-0.339475	-0.523938	-0.781426	-0.46	-0.811685		-0.261045	2.9264	Q5BKZ1
TGME49_315750-t26_1-p1	281780	315345	320008	248980	310767	293697		18.1042	18.2666	18.2878	17.9257	18.2455	18.164		-2.09654	-1.65187	-1.49994	-1.39977	-1.50354	-0.992196		-2.09654	-1.65187	-1.49994	-1.39977	-1.50354	-0.992196		0.450945	2.92439	TGME49_315750-t26_1-p1
Q6XZF7	329760	310704	272842	217131	283116	190792		18.3311	18.2452	18.0577	17.7282	18.111	17.5416		-1.86969	-1.67326	-1.72998	-1.59723	-1.63798	-1.61452		-1.86969	-1.67326	-1.72998	-1.59723	-1.63798	-1.61452		0.141064	2.92321	Q6XZF7
P23634	2.30741e+06	1.80003e+06	1.741e+06	1.16008e+06	1.24031e+06	969602		21.1378	20.7796	20.7315	20.1458	20.2423	19.887		0.937097	0.861147	0.943798	0.820349	0.493257	0.730869		0.937097	0.861147	0.943798	0.820349	0.493257	0.730869		-0.232522	2.92246	P23634
TGME49_279420-t26_1-p1	1.39985e+06	964790	922589	1.38427e+06	1.30645e+06	696910		20.4168	19.8799	19.8153	20.4007	20.3172	19.4106		0.216093	-0.0385843	0.0276418	1.07525	0.568209	0.254449		0.216093	-0.0385843	0.0276418	1.07525	0.568209	0.254449		0.564254	2.92147	TGME49_279420-t26_1-p1
P42224	244023	207320	183496	184826	203858	220609		17.8967	17.6615	17.4854	17.4958	17.6372	17.7511		-2.30409	-2.25694	-2.3023	-1.82963	-2.11181	-1.40503		-2.30409	-2.25694	-2.3023	-1.82963	-2.11181	-1.40503		0.505621	2.91999	P42224
TGME49_270790-t26_1-p1	322598	276303	279865	230139	483962	204180		18.2994	18.0759	18.0944	17.8121	18.8845	17.6395		-1.90137	-1.84255	-1.69332	-1.51329	-0.864479	-1.51668		-1.90137	-1.84255	-1.69332	-1.51329	-0.864479	-1.51668		0.514261	2.91803	TGME49_270790-t26_1-p1
Q9H1E3	4.28848e+06	3.20873e+06	1.98134e+06	1.45458e+06	2.07611e+06	980654		22.032	21.6136	20.918	20.4722	20.9855	19.9034		1.83129	1.69513	1.13036	1.14673	1.23644	0.747221		1.83129	1.69513	1.13036	1.14673	1.23644	0.747221		-0.508797	2.91751	Q9H1E3
P62081	1.39297e+06	1.08457e+06	781880	487650	687812	560798		20.4097	20.0487	19.5766	18.8955	19.3917	19.0971		0.208989	0.130258	-0.211099	-0.429953	-0.357356	-0.0590416		0.208989	0.130258	-0.211099	-0.429953	-0.357356	-0.0590416		-0.324833	2.91358	P62081
TGME49_201680-t26_1-p1	3.84305e+06	2.97344e+06	2.52245e+06	2.03238e+06	3.63244e+06	2.49961e+06		21.8738	21.5037	21.2664	20.9547	21.7925	21.2533		1.67308	1.58526	1.47871	1.6293	2.0435	2.09711		1.67308	1.58526	1.47871	1.6293	2.0435	2.09711		0.344287	2.91356	TGME49_201680-t26_1-p1
P24534	3.08834e+07	2.73865e+07	2.52835e+07	1.39416e+07	2.15667e+07	9.56276e+06		24.8803	24.707	24.5917	23.7329	24.3623	23.189		4.67958	4.78852	4.80401	4.40745	4.61329	4.03283		4.67958	4.78852	4.80401	4.40745	4.61329	4.03283		-0.406178	2.91012	P24534
Q8NEF9	190587	132550	226693	102505				17.5401	17.0162	17.7904	16.6453				-2.66065	-2.90226	-1.99731	-2.6801				-2.66065	-2.90226	-1.99731	-2.6801	-4.03135	-4.20397		-1.1184	2.9233	Q8NEF9
TGME49_204400-t26_1-p1	4.44716e+06	3.21953e+06	2.61052e+06	2.99211e+06	3.13523e+06	2.22179e+06		22.0845	21.6184	21.3159	21.5127	21.5801	21.0833		1.88371	1.69998	1.52822	2.18729	1.83113	1.92712		1.88371	1.69998	1.52822	2.18729	1.83113	1.92712		0.277879	2.90592	TGME49_204400-t26_1-p1
Q9Y2H6	1.08215e+06	1.00031e+06	743519	566642	537801	411823		20.0455	19.932	19.504	19.1121	19.0367	18.6517		-0.155268	0.013581	-0.283677	-0.213362	-0.712298	-0.504499		-0.155268	0.013581	-0.283677	-0.213362	-0.712298	-0.504499		-0.334932	2.90521	Q9Y2H6
P62899	1.00743e+07	9.93061e+06	9.1368e+06	5.84493e+06	6.51175e+06	4.73235e+06		23.2642	23.2435	23.1233	22.4788	22.6346	22.1741		3.06343	3.32501	3.33557	3.15331	2.8856	3.01796		3.06343	3.32501	3.33557	3.15331	2.8856	3.01796		-0.222378	2.90315	P62899
TGME49_254520-t26_1-p1	1.2276e+06	862217	988099	821058	930182	693133		20.2274	19.7177	19.9143	19.6471	19.8272	19.4028		0.0266703	-0.200749	0.12661	0.321685	0.0781415	0.24661		0.0266703	-0.200749	0.12661	0.321685	0.0781415	0.24661		0.231302	2.90313	TGME49_254520-t26_1-p1
Q5T5P2	1.28343e+06	1.15078e+06	941086	464977	910286	469684		20.2916	20.1342	19.844	18.8268	19.796	18.8413		0.0908318	0.215742	0.0562806	-0.498641	0.0469491	-0.314833		0.0908318	0.215742	0.0562806	-0.498641	0.0469491	-0.314833		-0.37646	2.90176	Q5T5P2
P56192	703989	640424	552912	336480	377320	336344		19.4252	19.2887	19.0767	18.3602	18.5254	18.3596		-0.77555	-0.629772	-0.710997	-0.96528	-1.22358	-0.796584		-0.77555	-0.629772	-0.710997	-0.96528	-1.22358	-0.796584		-0.289709	2.90176	P56192
P62318	1.18515e+06	1.00919e+06	792394	605504	566316	401984		20.1766	19.9448	19.5959	19.2078	19.1112	18.6168		-0.0241092	0.0263224	-0.191829	-0.117663	-0.637764	-0.539387		-0.0241092	0.0263224	-0.191829	-0.117663	-0.637764	-0.539387		-0.368399	2.90153	P62318
Q5JSZ5	395735	233151	307399	277883	377654	193946		18.5942	17.8309	18.2298	18.0841	18.5267	17.5653		-1.60657	-2.08754	-1.55793	-1.24132	-1.2223	-1.59087		-1.60657	-2.08754	-1.55793	-1.24132	-1.2223	-1.59087		0.399181	2.89927	Q5JSZ5
Q9GZR7	303295	244828	178806	113497	154135	128092		18.2104	17.9014	17.448	16.7923	17.2338	16.9668		-1.99038	-2.01703	-2.33965	-2.53315	-2.51518	-2.18934		-1.99038	-2.01703	-2.33965	-2.53315	-2.51518	-2.18934		-0.296867	2.89821	Q9GZR7
Q13283	8.78529e+06	1.5095e+07	1.49399e+07	4.46505e+06	6.36251e+06	3.42256e+06		23.0667	23.8476	23.8327	22.0902	22.6012	21.7066		2.86591	3.92913	4.04498	2.7648	2.85215	2.55048		2.86591	3.92913	4.04498	2.7648	2.85215	2.55048		-0.890864	2.89747	Q13283
TGME49_321500-t26_1-p1	2.23499e+06	1.63981e+06	1.71799e+06	1.65068e+06	1.70842e+06	1.19977e+06		21.0918	20.6451	20.7123	20.6546	20.7042	20.1943		0.891094	0.72666	0.924604	1.32919	0.955224	1.03817		0.891094	0.72666	0.924604	1.32919	0.955224	1.03817		0.260073	2.89268	TGME49_321500-t26_1-p1
TGME49_309120-t26_1-p1	1.60916e+07	1.23968e+07	1.0612e+07	1.00461e+07	1.23049e+07	7.57199e+06		23.9398	23.5635	23.3392	23.2601	23.5527	22.8522		3.73906	3.64502	3.5515	3.93469	3.80372	3.69608		3.73906	3.64502	3.5515	3.93469	3.80372	3.69608		0.166301	2.89082	TGME49_309120-t26_1-p1
Q92844	446892	455924	386632	257100	279026	151129		18.7696	18.7984	18.5606	17.972	18.09	17.2054		-1.43118	-1.12001	-1.22709	-1.35347	-1.65897	-1.95074		-1.43118	-1.12001	-1.22709	-1.35347	-1.65897	-1.95074		-0.394972	2.89013	Q92844
TGME49_273960-t26_1-p1	549972	446471	366220	356785	409586	275265		19.069	18.7682	18.4824	18.4447	18.6438	18.0705		-1.13174	-1.15023	-1.30533	-0.880743	-1.10521	-1.0857		-1.13174	-1.15023	-1.30533	-0.880743	-1.10521	-1.0857		0.171887	2.88877	TGME49_273960-t26_1-p1
O14639		377499		336690	482792	246925			18.5261		18.3611	18.881	17.9137			-1.39233		-0.964379	-0.867971	-1.24245		-4.2533	-1.39233	-4.2935	-0.964379	-0.867971	-1.24245		2.28811	2.8544	O14639
TGME49_239752-t26_1-p1	547556	384043	371133	717574	1.04365e+06	274278		19.0626	18.5509	18.5016	19.4528	19.9932	18.0653		-1.1381	-1.36753	-1.28611	0.127328	0.244202	-1.09089		-1.1381	-1.36753	-1.28611	0.127328	0.244202	-1.09089		1.02413	2.8854	TGME49_239752-t26_1-p1
O43491	3.65043e+06	2.87293e+06	2.59637e+06	1.91007e+06	2.36191e+06	1.57232e+06		21.7996	21.4541	21.3081	20.8652	21.1715	20.5845		1.59889	1.53565	1.52038	1.53976	1.42251	1.4283		1.59889	1.53565	1.52038	1.53976	1.42251	1.4283		-0.0881159	2.8837	O43491
TGME49_218540-t26_1-p1	621870	349912	352430	334994	503202	316061		19.2463	18.4166	18.427	18.3538	18.9408	18.2698		-0.954489	-1.50181	-1.36071	-0.971665	-0.808233	-0.886322		-0.954489	-1.50181	-1.36071	-0.971665	-0.808233	-0.886322		0.383596	2.88309	TGME49_218540-t26_1-p1
TGME49_238510-t26_1-p1	255327	100141	109921	199626	192235	107867		17.962	16.6117	16.7461	17.6069	17.5525	16.7189		-2.23875	-3.30677	-3.04158	-1.7185	-2.1965	-2.43727		-2.23875	-3.30677	-3.04158	-1.7185	-2.1965	-2.43727		0.744947	2.8818	TGME49_238510-t26_1-p1
TGME49_201800-t26_1-p1	1.39014e+06	802881	967340	965673	986020	759590		20.4068	19.6148	19.8837	19.8812	19.9113	19.5349		0.206058	-0.303613	0.0959766	0.555736	0.162246	0.378698		0.206058	-0.303613	0.0959766	0.555736	0.162246	0.378698		0.366086	2.88053	TGME49_201800-t26_1-p1
P40121	1.54047e+06	1.58734e+06	976801	695037	742767	644032		20.5549	20.5982	19.8977	19.4067	19.5025	19.2968		0.3542	0.679737	0.110018	0.0812902	-0.246462	0.140609		0.3542	0.679737	0.110018	0.0812902	-0.246462	0.140609		-0.389506	2.88026	P40121
TGME49_273070-t26_1-p1	1.00373e+06	872868	615366	660420	859641	509138		19.9369	19.7354	19.2311	19.333	19.7134	18.9577		-0.263806	-0.183037	-0.556602	0.00758383	-0.0356365	-0.198468		-0.263806	-0.183037	-0.556602	0.00758383	-0.0356365	-0.198468		0.258975	2.8759	TGME49_273070-t26_1-p1
Q8WXF1	1144955	1.18289e+06	996164	646579	835196	481001		20.1269	20.1739	19.926	19.3025	19.6718	18.8757		-0.0738839	0.255441	0.138336	-0.022972	-0.0772569	-0.280482		-0.0738839	0.255441	0.138336	-0.022972	-0.0772569	-0.280482		-0.233535	2.87566	Q8WXF1
P62913	4.31953e+06	4.36577e+06	3.78898e+06	1.3248e+06	3.25127e+06	1.55343e+06		22.0424	22.0578	21.8534	20.3373	21.6326	20.567		1.8417	2.13936	2.06569	1.01191	1.88356	1.41087		1.8417	2.13936	2.06569	1.01191	1.88356	1.41087		-0.580141	2.87412	P62913
P27361	2.51229e+06	2.04718e+06	1.49424e+06	921411	1.61396e+06	868915		21.2606	20.9652	20.511	19.8135	20.6222	19.7289		1.05983	1.04676	0.723295	0.488045	0.873166	0.572693		1.05983	1.04676	0.723295	0.488045	0.873166	0.572693		-0.29866	2.87227	P27361
P49591	1.21477e+06	975424	1.16504e+06	888253	1.04445e+06	979802		20.2123	19.8957	20.152	19.7606	19.9943	19.9021		0.0115074	-0.02277	0.364264	0.435171	0.245303	0.745967		0.0115074	-0.02277	0.364264	0.435171	0.245303	0.745967		0.357813	2.87115	P49591
P45973	2.34244e+06	2.47418e+06	2.11516e+06	1.03178e+06	1.82966e+06	1.09632e+06		21.1596	21.2385	21.0123	19.9767	20.8031	20.0642		0.958836	1.32008	1.22465	0.651264	1.05413	0.908074		0.958836	1.32008	1.22465	0.651264	1.05413	0.908074		-0.296698	2.86238	P45973
TGME49_304740-t26_1-p1	895364	637770	772620	422174	515909	231614		19.7721	19.2827	19.5594	18.6875	18.9768	17.8214		-0.428628	-0.635764	-0.228287	-0.637961	-0.772254	-1.3348		-0.428628	-0.635764	-0.228287	-0.637961	-0.772254	-1.3348		-0.484111	2.85866	TGME49_304740-t26_1-p1
TGME49_202870-t26_1-p1	2.03015e+07	1.50909e+07	1.91052e+07	1.03213e+07	1.25858e+07	6.73242e+06		24.2751	23.8472	24.1875	23.2991	23.5853	22.6827		4.07434	3.92874	4.39977	3.97368	3.83629	3.52653		4.07434	3.92874	4.39977	3.97368	3.83629	3.52653		-0.355452	2.85712	TGME49_202870-t26_1-p1
TGME49_312230-t26_1-p1	405766	272989	313927	289562	341358	197537		18.6303	18.0585	18.2601	18.1435	18.3809	17.5918		-1.57046	-1.85995	-1.52762	-1.18193	-1.36809	-1.5644		-1.57046	-1.85995	-1.52762	-1.18193	-1.36809	-1.5644		0.281205	2.85616	TGME49_312230-t26_1-p1
P42167	6.93739e+06	5.92376e+06	5.2469e+06	3.63554e+06	4.72592e+06	2.73207e+06		22.726	22.4981	22.323	21.7937	22.1722	21.3816		2.52522	2.57964	2.53535	2.4683	2.42315	2.2254		2.52522	2.57964	2.53535	2.4683	2.42315	2.2254		-0.174451	2.85343	P42167
TGME49_213900-t26_1-p1	647923	477379	447000	337259	528614	366924		19.3055	18.8648	18.7699	18.3635	19.0119	18.4851		-0.895281	-1.05367	-1.01777	-0.961943	-0.737158	-0.671042		-0.895281	-1.05367	-1.01777	-0.961943	-0.737158	-0.671042		0.198859	2.84816	TGME49_213900-t26_1-p1
TGME49_234420-t26_1-p1	1.70768e+06	1.38547e+06	992865	1.03996e+06	1.41518e+06	901671		20.7036	20.4019	19.9212	19.9881	20.4326	19.7822		0.502867	0.4835	0.133552	0.66266	0.683543	0.626078		0.502867	0.4835	0.133552	0.66266	0.683543	0.626078		0.284121	2.84737	TGME49_234420-t26_1-p1
Q13136	787386	622191	571891	295727	540525	281002		19.5867	19.247	19.1254	18.1739	19.044	18.1002		-0.614033	-0.671442	-0.662307	-1.15153	-0.705008	-1.05594		-0.614033	-0.671442	-0.662307	-1.15153	-0.705008	-1.05594		-0.321566	2.84573	Q13136
Q9NR99	3.10178e+06	2.56683e+06	2.22154e+06	1.52002e+06	1.58406e+06	817456		21.5647	21.2916	21.0831	20.5357	20.5952	19.6408		1.36392	1.37312	1.29544	1.21022	0.846184	0.484618		1.36392	1.37312	1.29544	1.21022	0.846184	0.484618		-0.497153	2.84563	Q9NR99
TGME49_275990-t26_1-p1	588372	377346	317218	378154	567700	248967		19.1664	18.5255	18.2751	18.5286	19.1148	17.9256		-1.03437	-1.39291	-1.51257	-0.796825	-0.634242	-1.23057		-1.03437	-1.39291	-1.51257	-0.796825	-0.634242	-1.23057		0.426075	2.84544	TGME49_275990-t26_1-p1
P07384			482983	494133	467681	471918				18.8816	18.9145	18.8352	18.8482				-0.906074	-0.410899	-0.913845	-0.307987		-3.97921	-4.01001	-0.906074	-0.410899	-0.913845	-0.307987		2.42085	2.84749	P07384
TGME49_290678-t26_1-p1	197787	161071	99827.4	127569	150726	125124		17.5936	17.2973	16.6071	16.9609	17.2016	16.933		-2.60716	-2.62111	-3.18054	-2.36453	-2.54744	-2.22316		-2.60716	-2.62111	-3.18054	-2.36453	-2.54744	-2.22316		0.424558	2.83966	TGME49_290678-t26_1-p1
P35241	6.67364e+06	5759539	5.09609e+06	3.69087e+06	4.71908e+06	3.11872e+06		22.67	22.4575	22.281	21.8155	22.1701	21.5725		2.4693	2.53908	2.49327	2.49009	2.42106	2.41636		2.4693	2.53908	2.49327	2.49009	2.42106	2.41636		-0.0580473	2.83666	P35241
P55081	832425	993576	783616	351000	687525	357779		19.667	19.9223	19.5798	18.4211	19.3911	18.4487		-0.533783	0.00383035	-0.207899	-0.904327	-0.357959	-0.707455		-0.533783	0.00383035	-0.207899	-0.904327	-0.357959	-0.707455		-0.41063	2.83515	P55081
Q01081	2.46859e+06	2.20528e+06	1.67842e+06	610999	1.59742e+06	774743		21.2353	21.0725	20.6787	19.2208	20.6073	19.5634		1.03451	1.15409	0.890989	-0.104629	0.858299	0.407194		1.03451	1.15409	0.890989	-0.104629	0.858299	0.407194		-0.639576	2.83453	Q01081
P83881	7.03097e+06	6.98048e+06	6.36864e+06	1.65265e+06	4.41217e+06	2.84611e+06		22.7453	22.7349	22.6026	20.6563	22.0731	21.4406		2.54455	2.81645	2.81487	1.33091	2.32405	2.2844		2.54455	2.81645	2.81487	1.33091	2.32405	2.2844		-0.745506	2.83364	P83881
O14531	1.3711e+06	1.19388e+06	853607	538920	769849	603654		20.3869	20.1872	19.7032	19.0397	19.5542	19.2034		0.186154	0.26879	-0.084475	-0.285728	-0.194796	0.0471991		0.186154	0.26879	-0.084475	-0.285728	-0.194796	0.0471991		-0.267931	2.83342	O14531
[truncated: 3,306 more rows]

## Sheet: TiO2 Phosphopeptide Analysis 
								Log2 Conversion							Normalization							Imputation								Imputed Values from TiO2 Flow Through Analysis Sheet, Matched to Phosphopeptide Imputed Values by Accession Number							Phosphopeptide Normalization by TiO2 Flow Through Data								Imputed Values from TiO2 Flow Through Analysis Sheet
[truncated: 4,243 more rows]
[truncated: 3 more columns]

[truncated: 3 more sheets: Fold Change Analysis, TiO2 Flow Through Raw Data, TiO2 Enriched Peptide Raw Data]
